# Supplementary material for: A Network Flow-Based Method to Predict Anticancer Drug Sensitivity
Source: PLoS One. 2015 May 18;10(5):e0127380. doi: 10.1371/journal.pone.0127380 (PMC4436355; doi:10.1371/journal.pone.0127380)
Supplement: S1 File — (ZIP) [file pone.0127380.s001.zip]

Archive with 636 entries (633 files):
- Supplementary_material_1/
- Supplementary_material_1/.DS_Store
- __MACOSX/
- __MACOSX/Supplementary_material_1/
- __MACOSX/Supplementary_material_1/._.DS_Store
- Supplementary_material_1/22RV1.xls
- Supplementary_material_1/5637.xls
- Supplementary_material_1/639-V.xls
- Supplementary_material_1/647-V.xls
- Supplementary_material_1/697.xls
- Supplementary_material_1/769-P.xls
- Supplementary_material_1/786-0.xls
- Supplementary_material_1/8-MG-BA.xls
- Supplementary_material_1/8305C.xls
- Supplementary_material_1/8505C.xls
- Supplementary_material_1/A101D.xls
- Supplementary_material_1/A172.xls
- Supplementary_material_1/A204.xls
- Supplementary_material_1/A2058.xls
- Supplementary_material_1/A253.xls
- Supplementary_material_1/A2780.xls
- Supplementary_material_1/A3-KAW.xls
- Supplementary_material_1/A375.xls
- Supplementary_material_1/A388.xls
- Supplementary_material_1/A4-Fuk.xls
- Supplementary_material_1/A431.xls
- Supplementary_material_1/A498.xls
- Supplementary_material_1/A549.xls
- Supplementary_material_1/A673.xls
- Supplementary_material_1/A704.xls
- Supplementary_material_1/ACHN.xls
- Supplementary_material_1/ACN.xls
- Supplementary_material_1/AGS.xls
- Supplementary_material_1/ALL-PO.xls
- Supplementary_material_1/AM-38.xls
- Supplementary_material_1/AN3-CA.xls
- Supplementary_material_1/ARH-77.xls
- Supplementary_material_1/AsPC-1.xls
- Supplementary_material_1/ATN-1.xls
- Supplementary_material_1/AU565.xls
- Supplementary_material_1/BALL-1.xls
- Supplementary_material_1/BB30-HNC.xls
- Supplementary_material_1/BB49-HNC.xls
- Supplementary_material_1/BB65-RCC.xls
- Supplementary_material_1/BC-1.xls
- Supplementary_material_1/BCPAP.xls
- Supplementary_material_1/BE-13.xls
- Supplementary_material_1/Becker.xls
- Supplementary_material_1/BEN.xls
- Supplementary_material_1/BFTC-905.xls
- Supplementary_material_1/BFTC-909.xls
- Supplementary_material_1/BHT-101.xls
- Supplementary_material_1/BHY.xls
- Supplementary_material_1/BL-41.xls
- Supplementary_material_1/BL-70.xls
- Supplementary_material_1/BPH-1.xls
- Supplementary_material_1/BT-20.xls
- Supplementary_material_1/BT-474.xls
- Supplementary_material_1/BT-549.xls
- Supplementary_material_1/BV-173.xls
- Supplementary_material_1/BxPC-3.xls
- Supplementary_material_1/C-33-A.xls
- Supplementary_material_1/C2BBe1.xls
- Supplementary_material_1/C32.xls
- Supplementary_material_1/C3A.xls
- Supplementary_material_1/C8166.xls
- Supplementary_material_1/Ca-Ski.xls
- Supplementary_material_1/CA46.xls
- Supplementary_material_1/Ca9-22.xls
- Supplementary_material_1/CAKI-1.xls
- Supplementary_material_1/CAL-120.xls
- Supplementary_material_1/CAL-12T.xls
- Supplementary_material_1/CAL-27.xls
- Supplementary_material_1/CAL-33.xls
- Supplementary_material_1/CAL-39.xls
- Supplementary_material_1/CAL-51.xls
- Supplementary_material_1/CAL-54.xls
- Supplementary_material_1/CAL-62.xls
- Supplementary_material_1/CAL-72.xls
- Supplementary_material_1/CAL-85-1.xls
- Supplementary_material_1/Calu-3.xls
- Supplementary_material_1/Calu-6.xls
- Supplementary_material_1/CAMA-1.xls
- Supplementary_material_1/CAPAN-1.xls
- Supplementary_material_1/Capan-2.xls
- Supplementary_material_1/CaR-1.xls
- Supplementary_material_1/CAS-1.xls
- Supplementary_material_1/CCRF-CEM.xls
- Supplementary_material_1/CESS.xls
- Supplementary_material_1/CFPAC-1.xls
- Supplementary_material_1/CGTH-W-1.xls
- Supplementary_material_1/ChaGo-K-1.xls
- Supplementary_material_1/CHL-1.xls
- Supplementary_material_1/CHP-126.xls
- Supplementary_material_1/CHP-134.xls
- Supplementary_material_1/CHP-212.xls
- Supplementary_material_1/COLO-205.xls
- Supplementary_material_1/COLO-320-HSR.xls
- Supplementary_material_1/COLO-668.xls
- Supplementary_material_1/COLO-678.xls
- Supplementary_material_1/COLO-679.xls
- Supplementary_material_1/COLO-680N.xls
- Supplementary_material_1/COLO-684.xls
- Supplementary_material_1/COLO-741.xls
- Supplementary_material_1/COLO-792.xls
- Supplementary_material_1/COLO-800.xls
- Supplementary_material_1/COLO-824.xls
- Supplementary_material_1/COLO-829.xls
- Supplementary_material_1/COR-L105.xls
- Supplementary_material_1/COR-L23.xls
- Supplementary_material_1/COR-L88.xls
- Supplementary_material_1/CP50-MEL-B.xls
- Supplementary_material_1/CP66-MEL.xls
- Supplementary_material_1/CP67-MEL.xls
- Supplementary_material_1/CRO-AP2.xls
- Supplementary_material_1/CTB-1.xls
- Supplementary_material_1/CTV-1.xls
- Supplementary_material_1/CW-2.xls
- Supplementary_material_1/D-247MG.xls
- Supplementary_material_1/D-263MG.xls
- Supplementary_material_1/D-283MED.xls
- Supplementary_material_1/D-336MG.xls
- Supplementary_material_1/D-392MG.xls
- Supplementary_material_1/D-502MG.xls
- Supplementary_material_1/D-542MG.xls
- Supplementary_material_1/Daoy.xls
- Supplementary_material_1/Daudi.xls
- Supplementary_material_1/DB.xls
- Supplementary_material_1/DBTRG-05MG.xls
- Supplementary_material_1/DEL.xls
- Supplementary_material_1/Detroit562.xls
- Supplementary_material_1/DG-75.xls
- Supplementary_material_1/DJM-1.xls
- Supplementary_material_1/DK-MG.xls
- Supplementary_material_1/DMS-114.xls
- Supplementary_material_1/DMS-153.xls
- Supplementary_material_1/DMS-273.xls
- Supplementary_material_1/DMS-79.xls
- Supplementary_material_1/DOHH-2.xls
- Supplementary_material_1/DOK.xls
- Supplementary_material_1/DoTc2-4510.xls
- Supplementary_material_1/DSH1.xls
- Supplementary_material_1/DU-145.xls
- Supplementary_material_1/DU-4475.xls
- Supplementary_material_1/EB-3.xls
- Supplementary_material_1/EB2.xls
- Supplementary_material_1/EC-GI-10.xls
- Supplementary_material_1/ECC12.xls
- Supplementary_material_1/ECC4.xls
- Supplementary_material_1/EFE-184.xls
- Supplementary_material_1/EFM-19.xls
- Supplementary_material_1/EFO-21.xls
- Supplementary_material_1/EFO-27.xls
- Supplementary_material_1/EGI-1.xls
- Supplementary_material_1/EKVX.xls
- Supplementary_material_1/EM-2.xls
- Supplementary_material_1/EoL-1-cell.xls
- Supplementary_material_1/EPLC-272H.xls
- Supplementary_material_1/ES1.xls
- Supplementary_material_1/ES3.xls
- Supplementary_material_1/ES4.xls
- Supplementary_material_1/ES5.xls
- Supplementary_material_1/ES6.xls
- Supplementary_material_1/ES7.xls
- Supplementary_material_1/ES8.xls
- Supplementary_material_1/ESS-1.xls
- Supplementary_material_1/ETK-1.xls
- Supplementary_material_1/EVSA-T.xls
- Supplementary_material_1/EW-1.xls
- Supplementary_material_1/EW-11.xls
- Supplementary_material_1/EW-12.xls
- Supplementary_material_1/EW-13.xls
- Supplementary_material_1/EW-16.xls
- Supplementary_material_1/EW-18.xls
- Supplementary_material_1/EW-22.xls
- Supplementary_material_1/EW-24.xls
- Supplementary_material_1/EW-3.xls
- Supplementary_material_1/FADU.xls
- Supplementary_material_1/FTC-133.xls
- Supplementary_material_1/G-401.xls
- Supplementary_material_1/G-402.xls
- Supplementary_material_1/GAK.xls
- Supplementary_material_1/GAMG.xls
- Supplementary_material_1/GB-1.xls
- Supplementary_material_1/GCIY.xls
- Supplementary_material_1/GCT.xls
- Supplementary_material_1/GDM-1.xls
- Supplementary_material_1/GI-1.xls
- Supplementary_material_1/GI-ME-N.xls
- Supplementary_material_1/GMS-10.xls
- Supplementary_material_1/GOTO.xls
- Supplementary_material_1/GP5d.xls
- Supplementary_material_1/GR-ST.xls
- Supplementary_material_1/GT3TKB.xls
- Supplementary_material_1/H4.xls
- Supplementary_material_1/HAL-01.xls
- Supplementary_material_1/HC-1.xls
- Supplementary_material_1/HCC1187.xls
- Supplementary_material_1/HCC1395.xls
- Supplementary_material_1/HCC1419.xls
- Supplementary_material_1/HCC1569.xls
- Supplementary_material_1/HCC1599.xls
- Supplementary_material_1/HCC1806.xls
- Supplementary_material_1/HCC1937.xls
- Supplementary_material_1/HCC1954.xls
- Supplementary_material_1/HCC2157.xls
- Supplementary_material_1/HCC2218.xls
- Supplementary_material_1/HCC2998.xls
- Supplementary_material_1/HCC38.xls
- Supplementary_material_1/HCC70.xls
- Supplementary_material_1/HCE-4.xls
- Supplementary_material_1/HCE-T.xls
- Supplementary_material_1/HCT-116.xls
- Supplementary_material_1/HCT-15.xls
- Supplementary_material_1/HD-MY-Z.xls
- Supplementary_material_1/HDLM-2.xls
- Supplementary_material_1/HEC-1.xls
- Supplementary_material_1/HEL.xls
- Supplementary_material_1/HGC-27.xls
- Supplementary_material_1/HH.xls
- Supplementary_material_1/HL-60.xls
- Supplementary_material_1/HLE.xls
- Supplementary_material_1/HMV-II.xls
- Supplementary_material_1/HN.xls
- Supplementary_material_1/HO-1-N-1.xls
- Supplementary_material_1/HOP-62.xls
- Supplementary_material_1/HOP-92.xls
- Supplementary_material_1/HOS.xls
- Supplementary_material_1/HPAF-II.xls
- Supplementary_material_1/Hs-578-T.xls
- Supplementary_material_1/HSC-2.xls
- Supplementary_material_1/HSC-3.xls
- Supplementary_material_1/HT-1080.xls
- Supplementary_material_1/HT-1197.xls
- Supplementary_material_1/HT-1376.xls
- Supplementary_material_1/HT-144.xls
- Supplementary_material_1/HT-29.xls
- Supplementary_material_1/HT-3.xls
- Supplementary_material_1/HT.xls
- Supplementary_material_1/HT55.xls
- Supplementary_material_1/HTC-C3.xls
- Supplementary_material_1/HuCCT1.xls
- Supplementary_material_1/HuO-3N1.xls
- Supplementary_material_1/HuO9.xls
- Supplementary_material_1/HuP-T3.xls
- Supplementary_material_1/HuP-T4.xls
- Supplementary_material_1/HUTU-80.xls
- Supplementary_material_1/IA-LM.xls
- Supplementary_material_1/IGR-1.xls
- Supplementary_material_1/IGROV-1.xls
- Supplementary_material_1/IM-9.xls
- Supplementary_material_1/IMR-5.xls
- Supplementary_material_1/IST-MEL1.xls
- Supplementary_material_1/IST-MES1.xls
- Supplementary_material_1/IST-SL1.xls
- Supplementary_material_1/IST-SL2.xls
- Supplementary_material_1/J-RT3-T3-5.xls
- Supplementary_material_1/J82.xls
- Supplementary_material_1/JAR.xls
- Supplementary_material_1/JEG-3.xls
- Supplementary_material_1/JiyoyeP-2003.xls
- Supplementary_material_1/JVM-2.xls
- Supplementary_material_1/JVM-3.xls
- Supplementary_material_1/K-562.xls
- Supplementary_material_1/K5.xls
- Supplementary_material_1/KALS-1.xls
- Supplementary_material_1/KARPAS-299.xls
- Supplementary_material_1/KARPAS-422.xls
- Supplementary_material_1/KARPAS-45.xls
- Supplementary_material_1/KASUMI-1.xls
- Supplementary_material_1/KE-37.xls
- Supplementary_material_1/KG-1.xls
- Supplementary_material_1/KGN.xls
- Supplementary_material_1/KINGS-1.xls
- Supplementary_material_1/KLE.xls
- Supplementary_material_1/KM-H2.xls
- Supplementary_material_1/KM12.xls
- Supplementary_material_1/KMOE-2.xls
- Supplementary_material_1/KMS-12-PE.xls
- Supplementary_material_1/KNS-42.xls
- Supplementary_material_1/KNS-81-FD.xls
- Supplementary_material_1/KOSC-2.xls
- Supplementary_material_1/KP-4.xls
- Supplementary_material_1/KP-N-YS.xls
- Supplementary_material_1/KS-1.xls
- Supplementary_material_1/KU-19-19.xls
- Supplementary_material_1/KURAMOCHI.xls
- Supplementary_material_1/KY821.xls
- Supplementary_material_1/KYSE-140.xls
- Supplementary_material_1/KYSE-150.xls
- Supplementary_material_1/KYSE-180.xls
- Supplementary_material_1/KYSE-270.xls
- Supplementary_material_1/KYSE-410.xls
- Supplementary_material_1/KYSE-450.xls
- Supplementary_material_1/KYSE-510.xls
- Supplementary_material_1/KYSE-520.xls
- Supplementary_material_1/KYSE-70.xls
- Supplementary_material_1/L-363.xls
- Supplementary_material_1/L-428.xls
- Supplementary_material_1/LAMA-84.xls
[truncated: 336 more entries]
