# Supplementary material for: A Network Flow-Based Method to Predict Anticancer Drug Sensitivity
Source: PLoS One. 2015 May 18;10(5):e0127380. doi: 10.1371/journal.pone.0127380 (PMC4436355; doi:10.1371/journal.pone.0127380)
Supplement: S1 File — (ZIP) [file pone.0127380.s001.zip › Supplementary_material_1/22RV1.xls]

drug1	drug2	effect
CMK	Tipifarnib	0
CMK	PLX4720	0
Tipifarnib	PLX4720	0
CMK	FTI.277	0.0737433966662044
FTI.277	Tipifarnib	0.0737433966662044
FTI.277	PLX4720	0.0737433966662044
CMK	CI.1040	0.108881031498705
Tipifarnib	CI.1040	0.108881031498705
CI.1040	PLX4720	0.108881031498705
FTI.277	CI.1040	0.164391539808832
CMK	SB590885	0.180675837923659
Tipifarnib	SB590885	0.180675837923659
PLX4720	SB590885	0.180675837923659
CMK	RDEA119	0.210638718506957
Tipifarnib	RDEA119	0.210638718506957
RDEA119	PLX4720	0.210638718506957
FTI.277	SB590885	0.224163805006226
CI.1040	SB590885	0.244885176356556
FTI.277	RDEA119	0.249109192193457
RDEA119	CI.1040	0.267439802354368
CMK	PD.0325901	0.292663743263573
Tipifarnib	PD.0325901	0.292663743263573
PLX4720	PD.0325901	0.292663743263573
RDEA119	SB590885	0.304893734994608
FTI.277	PD.0325901	0.317398554289588
CI.1040	PD.0325901	0.329184324904645
PD.0325901	SB590885	0.353265545052515
RDEA119	PD.0325901	0.363315613567498
CMK	AZD6244	0.390909979240814
Tipifarnib	AZD6244	0.390909979240814
PLX4720	AZD6244	0.390909979240814
FTI.277	AZD6244	0.399192772616728
CI.1040	AZD6244	0.403139400819295
SB590885	AZD6244	0.41120333025522
RDEA119	AZD6244	0.414568734617349
AZ628	CMK	0.420764127301208
AZ628	Tipifarnib	0.420764127301208
AZ628	PLX4720	0.420764127301208
PD.0325901	AZD6244	0.423781713167666
AZ628	FTI.277	0.424047635300611
AZ628	CI.1040	0.425612178165037
AZ628	SB590885	0.428808922983816
AZ628	RDEA119	0.430143054072539
AZ628	PD.0325901	0.433795310913361
AZ628	AZD6244	0.438169835498967
