# Supplementary material for: A Network Flow-Based Method to Predict Anticancer Drug Sensitivity
Source: PLoS One. 2015 May 18;10(5):e0127380. doi: 10.1371/journal.pone.0127380 (PMC4436355; doi:10.1371/journal.pone.0127380)
Supplement: S1 File — (ZIP) [file pone.0127380.s001.zip › Supplementary_material_1/647-V.xls]

drug1	drug2	effect
CMK	RDEA119	-1.47463302355485
Tipifarnib	RDEA119	-1.47463302355485
RDEA119	PLX4720	-1.47463302355485
FTI.277	RDEA119	-1.43616254986835
RDEA119	CI.1040	-1.41783193970744
RDEA119	SB590885	-1.3816010184448
RDEA119	PD.0325901	-1.32317743896061
RDEA119	AZD6244	-1.27182892841373
AZ628	RDEA119	-1.25512868798927
PD.0325901	SB590885	-0.965212144195817
SB590885	AZD6244	-0.874509433047725
PD.0325901	AZD6244	-0.86129393881316
CMK	SB590885	-0.718299199236712
Tipifarnib	SB590885	-0.718299199236712
PLX4720	SB590885	-0.718299199236712
FTI.277	SB590885	-0.674811232154145
CI.1040	SB590885	-0.654089860803815
CMK	PD.0325901	-0.605061038312979
Tipifarnib	PD.0325901	-0.605061038312979
PLX4720	PD.0325901	-0.605061038312979
FTI.277	PD.0325901	-0.580326227286963
CI.1040	PD.0325901	-0.568540456671907
AZ628	SB590885	-0.470166114176555
AZ628	PD.0325901	-0.463929470663191
CMK	AZD6244	-0.436698711671484
Tipifarnib	AZD6244	-0.436698711671484
PLX4720	AZD6244	-0.436698711671484
FTI.277	AZD6244	-0.42841591829557
CI.1040	AZD6244	-0.424469290093003
AZ628	AZD6244	-0.389438855413331
CMK	Tipifarnib	0
CMK	PLX4720	0
Tipifarnib	PLX4720	0
CMK	FTI.277	0.0737433966662044
FTI.277	Tipifarnib	0.0737433966662044
FTI.277	PLX4720	0.0737433966662044
CMK	CI.1040	0.108881031498705
Tipifarnib	CI.1040	0.108881031498705
CI.1040	PLX4720	0.108881031498705
FTI.277	CI.1040	0.164391539808832
AZ628	CMK	0.420764127301208
AZ628	Tipifarnib	0.420764127301208
AZ628	PLX4720	0.420764127301208
AZ628	FTI.277	0.424047635300611
AZ628	CI.1040	0.425612178165037
