# Supplementary material for: A Network Flow-Based Method to Predict Anticancer Drug Sensitivity
Source: PLoS One. 2015 May 18;10(5):e0127380. doi: 10.1371/journal.pone.0127380 (PMC4436355; doi:10.1371/journal.pone.0127380)
Supplement: S1 File — (ZIP) [file pone.0127380.s001.zip › Supplementary_material_1/697.xls]

drug1	drug2	effect
PD.0325901	AZD6244	-1.80548563022016
RDEA119	PD.0325901	-1.80434283176976
CI.1040	PD.0325901	-1.80429364849093
RDEA119	AZD6244	-1.80224500138046
CI.1040	AZD6244	-1.80214651242978
AZ628	PD.0325901	-1.79985187129345
RDEA119	CI.1040	-1.79698619398351
AZ628	AZD6244	-1.79325190463457
PD.0325901	SB590885	-1.78584509073015
FTI.277	PD.0325901	-1.7828147248543
PLX4720	PD.0325901	-1.7814583614779
AZ628	RDEA119	-1.7773898778581
CMK	PD.0325901	-1.77716375935864
Tipifarnib	PD.0325901	-1.77716375935864
AZ628	CI.1040	-1.7767072146242
SB590885	AZD6244	-1.76520348751568
FTI.277	AZD6244	-1.75913521467278
PLX4720	AZD6244	-1.75641911259821
CMK	AZD6244	-1.74781922120587
Tipifarnib	AZD6244	-1.74781922120587
RDEA119	SB590885	-1.71559450010407
CI.1040	SB590885	-1.71345944937856
FTI.277	RDEA119	-1.70222507497565
FTI.277	CI.1040	-1.69977580033029
RDEA119	PLX4720	-1.69624104553808
CI.1040	PLX4720	-1.69365112720996
CMK	RDEA119	-1.67729403918901
Tipifarnib	RDEA119	-1.67729403918901
CMK	CI.1040	-1.67425880608129
Tipifarnib	CI.1040	-1.67425880608129
AZ628	SB590885	-1.52064148659729
AZ628	FTI.277	-1.47858004991209
AZ628	PLX4720	-1.45975374489951
AZ628	CMK	-1.40014472654079
AZ628	Tipifarnib	-1.40014472654079
FTI.277	SB590885	-0.781057369261053
PLX4720	SB590885	-0.722177508475431
FTI.277	PLX4720	-0.562602947597625
CMK	SB590885	-0.535748429578517
Tipifarnib	SB590885	-0.535748429578517
CMK	FTI.277	-0.34873635855397
FTI.277	Tipifarnib	-0.34873635855397
CMK	PLX4720	-0.265031507564375
Tipifarnib	PLX4720	-0.265031507564375
CMK	Tipifarnib	0
