# Supplementary material for: A Network Flow-Based Method to Predict Anticancer Drug Sensitivity
Source: PLoS One. 2015 May 18;10(5):e0127380. doi: 10.1371/journal.pone.0127380 (PMC4436355; doi:10.1371/journal.pone.0127380)
Supplement: S1 File — (ZIP) [file pone.0127380.s001.zip › Supplementary_material_1/769-P.xls]

drug1	drug2	effect
AZ628	CMK	0
AZ628	FTI.277	0
AZ628	Tipifarnib	0
AZ628	RDEA119	0
AZ628	CI.1040	0
AZ628	PLX4720	0
AZ628	PD.0325901	0
AZ628	SB590885	0
AZ628	AZD6244	0
CMK	FTI.277	0
CMK	Tipifarnib	0
CMK	RDEA119	0
CMK	CI.1040	0
CMK	PLX4720	0
CMK	PD.0325901	0
CMK	SB590885	0
CMK	AZD6244	0
FTI.277	Tipifarnib	0
FTI.277	RDEA119	0
FTI.277	CI.1040	0
FTI.277	PLX4720	0
FTI.277	PD.0325901	0
FTI.277	SB590885	0
FTI.277	AZD6244	0
Tipifarnib	RDEA119	0
Tipifarnib	CI.1040	0
Tipifarnib	PLX4720	0
Tipifarnib	PD.0325901	0
Tipifarnib	SB590885	0
Tipifarnib	AZD6244	0
RDEA119	CI.1040	0
RDEA119	PLX4720	0
RDEA119	PD.0325901	0
RDEA119	SB590885	0
RDEA119	AZD6244	0
CI.1040	PLX4720	0
CI.1040	PD.0325901	0
CI.1040	SB590885	0
CI.1040	AZD6244	0
PLX4720	PD.0325901	0
PLX4720	SB590885	0
PLX4720	AZD6244	0
PD.0325901	SB590885	0
PD.0325901	AZD6244	0
SB590885	AZD6244	0
