# Supplementary material for: A Network Flow-Based Method to Predict Anticancer Drug Sensitivity
Source: PLoS One. 2015 May 18;10(5):e0127380. doi: 10.1371/journal.pone.0127380 (PMC4436355; doi:10.1371/journal.pone.0127380)
Supplement: S1 File — (ZIP) [file pone.0127380.s001.zip › Supplementary_material_1/8305C.xls]

drug1	drug2	effect
AZ628	PLX4720	-3.9179157764032
AZ628	RDEA119	-3.90630362145847
AZ628	SB590885	-3.90613464792155
AZ628	PD.0325901	-3.904622647642
AZ628	CI.1040	-3.89384253015831
AZ628	AZD6244	-3.89192494848488
AZ628	CMK	-3.86617167768646
AZ628	Tipifarnib	-3.866117507368
AZ628	FTI.277	-3.8582077379121
PLX4720	SB590885	-3.55484411090698
RDEA119	PLX4720	-3.55145644711372
PLX4720	PD.0325901	-3.50428413509087
RDEA119	PD.0325901	-3.39382710375395
RDEA119	SB590885	-3.38656070647722
PD.0325901	SB590885	-3.37708576672148
CI.1040	PLX4720	-3.35279245719527
PLX4720	AZD6244	-3.25888236193732
PD.0325901	AZD6244	-3.22014459890164
RDEA119	AZD6244	-3.18521244384432
SB590885	AZD6244	-3.15491715427971
RDEA119	CI.1040	-3.13117550302177
CI.1040	PD.0325901	-3.12509279228344
CI.1040	SB590885	-3.11128796025275
CMK	PLX4720	-2.88673220305425
Tipifarnib	PLX4720	-2.8857744600387
CI.1040	AZD6244	-2.81612175419788
FTI.277	PLX4720	-2.73023775435325
CMK	PD.0325901	-2.58199495458121
Tipifarnib	PD.0325901	-2.58102942034897
CMK	RDEA119	-2.57316013348704
Tipifarnib	RDEA119	-2.57213596601329
CMK	SB590885	-2.5338423207872
Tipifarnib	SB590885	-2.53277344542753
FTI.277	PD.0325901	-2.47383591367746
FTI.277	RDEA119	-2.44619939201769
FTI.277	SB590885	-2.3980012286279
CMK	AZD6244	-2.10011919954579
Tipifarnib	AZD6244	-2.09890610334561
FTI.277	AZD6244	-1.98702229094869
CMK	CI.1040	-1.89172864769537
Tipifarnib	CI.1040	-1.89019907632734
FTI.277	CI.1040	-1.70405989044819
CMK	Tipifarnib	-0.499260347538356
CMK	FTI.277	-0.212284554705944
FTI.277	Tipifarnib	-0.209648537650989
