# Supplementary material for: A Network Flow-Based Method to Predict Anticancer Drug Sensitivity
Source: PLoS One. 2015 May 18;10(5):e0127380. doi: 10.1371/journal.pone.0127380 (PMC4436355; doi:10.1371/journal.pone.0127380)
Supplement: S1 File — (ZIP) [file pone.0127380.s001.zip › Supplementary_material_1/A101D.xls]

drug1	drug2	effect
AZ628	PLX4720	-4.3386799037044
AZ628	PD.0325901	-4.33841795855536
AZ628	RDEA119	-4.33644667553101
AZ628	SB590885	-4.33494357090537
AZ628	AZD6244	-4.33009478398385
AZ628	CI.1040	-4.31945470832335
AZ628	CMK	-4.28693580498767
AZ628	Tipifarnib	-4.2868816346692
AZ628	FTI.277	-4.28225537321271
PLX4720	PD.0325901	-3.79694787835444
RDEA119	PLX4720	-3.76209516562067
RDEA119	PD.0325901	-3.75714271732144
PLX4720	SB590885	-3.73551994883064
PD.0325901	SB590885	-3.73035131177399
RDEA119	SB590885	-3.69145444147183
PLX4720	AZD6244	-3.64979234117813
PD.0325901	AZD6244	-3.6439263120693
RDEA119	AZD6244	-3.59978117846167
SB590885	AZD6244	-3.56612048453493
CI.1040	PLX4720	-3.46167348869397
CI.1040	PD.0325901	-3.45427711718808
RDEA119	CI.1040	-3.39861530537614
CI.1040	SB590885	-3.35617313660931
CI.1040	AZD6244	-3.21926115501717
CMK	PLX4720	-2.88673220305425
Tipifarnib	PLX4720	-2.8857744600387
CMK	PD.0325901	-2.87465869784478
Tipifarnib	PD.0325901	-2.87369316361254
FTI.277	PLX4720	-2.80398115101945
FTI.277	PD.0325901	-2.79123446796705
CMK	RDEA119	-2.783798851994
Tipifarnib	RDEA119	-2.78277468452024
CMK	SB590885	-2.71451815871085
Tipifarnib	SB590885	-2.71344928335119
FTI.277	RDEA119	-2.69530858421115
FTI.277	SB590885	-2.62216503363412
CMK	AZD6244	-2.4910291787866
Tipifarnib	AZD6244	-2.48981608258643
FTI.277	AZD6244	-2.38621506356542
CMK	CI.1040	-2.00060967919408
Tipifarnib	CI.1040	-1.99908010782605
FTI.277	CI.1040	-1.86845143025703
CMK	Tipifarnib	-0.499260347538356
CMK	FTI.277	-0.286027951372148
FTI.277	Tipifarnib	-0.283391934317193
