# Supplementary material for: A Network Flow-Based Method to Predict Anticancer Drug Sensitivity
Source: PLoS One. 2015 May 18;10(5):e0127380. doi: 10.1371/journal.pone.0127380 (PMC4436355; doi:10.1371/journal.pone.0127380)
Supplement: S1 File — (ZIP) [file pone.0127380.s001.zip › Supplementary_material_1/A388.xls]

drug1	drug2	effect
CMK	PLX4720	-0.408566480181551
Tipifarnib	PLX4720	-0.389202197882684
CI.1040	PLX4720	-0.369014066497333
RDEA119	PLX4720	-0.365974937333327
FTI.277	PLX4720	-0.353260323568344
CMK	RDEA119	-0.341846305735396
Tipifarnib	RDEA119	-0.337735103582013
FTI.277	RDEA119	-0.307290215233278
RDEA119	CI.1040	-0.299764278264612
RDEA119	SB590885	-0.243480087094362
PLX4720	SB590885	-0.208526359959026
RDEA119	PD.0325901	-0.208180815899099
PLX4720	PD.0325901	-0.205448860880169
CMK	CI.1040	-0.182429664412162
FTI.277	CI.1040	-0.157188707154933
Tipifarnib	CI.1040	-0.150638131082693
RDEA119	AZD6244	-0.147105581798912
AZ628	RDEA119	-0.118230768016431
CI.1040	PD.0325901	-0.109139750615719
CMK	FTI.277	-0.0829267443685274
PLX4720	AZD6244	-0.0609392297250488
CMK	Tipifarnib	-0.0566607058712589
FTI.277	PD.0325901	-0.0522725271021782
CMK	PD.0325901	-0.0521353109050718
FTI.277	Tipifarnib	-0.0368654504063316
Tipifarnib	PD.0325901	-0.0260126941191969
CI.1040	SB590885	-0.0146339862248421
PD.0325901	AZD6244	0.0205938109111329
AZ628	PLX4720	0.031561929418524
PD.0325901	SB590885	0.0345891076697449
CI.1040	AZD6244	0.0407687867818817
FTI.277	SB590885	0.11355495793369
AZ628	PD.0325901	0.115118873530591
CMK	SB590885	0.1240151320524
FTI.277	AZD6244	0.139567176623728
AZ628	CI.1040	0.166093015583639
CMK	AZD6244	0.16850747771408
Tipifarnib	SB590885	0.180675837923659
Tipifarnib	AZD6244	0.207602185338987
SB590885	AZD6244	0.227895536353393
AZ628	AZD6244	0.254862041597141
AZ628	FTI.277	0.313438788228075
AZ628	CMK	0.36410342142995
AZ628	Tipifarnib	0.420764127301208
AZ628	SB590885	0.428808922983816
