# Supplementary material for: A Network Flow-Based Method to Predict Anticancer Drug Sensitivity
Source: PLoS One. 2015 May 18;10(5):e0127380. doi: 10.1371/journal.pone.0127380 (PMC4436355; doi:10.1371/journal.pone.0127380)
Supplement: S1 File — (ZIP) [file pone.0127380.s001.zip › Supplementary_material_1/A4-Fuk.xls]

drug1	drug2	effect
CMK	PLX4720	0
CMK	Tipifarnib	0.00663055838677506
Tipifarnib	PLX4720	0.00663055838677506
CMK	FTI.277	0.0825283691835956
FTI.277	PLX4720	0.0825283691835956
FTI.277	Tipifarnib	0.0886866344626676
CMK	CI.1040	0.164644666396883
CI.1040	PLX4720	0.164644666396883
Tipifarnib	CI.1040	0.168277289346666
CMK	SB590885	0.183973333319565
PLX4720	SB590885	0.183973333319565
Tipifarnib	SB590885	0.19042661347979
FTI.277	CI.1040	0.224968116682386
FTI.277	SB590885	0.236011393101366
CMK	RDEA119	0.286689766387264
RDEA119	PLX4720	0.286689766387264
Tipifarnib	RDEA119	0.289231708028072
CI.1040	SB590885	0.302455379684304
FTI.277	RDEA119	0.328528114414461
RDEA119	CI.1040	0.364868824354199
RDEA119	SB590885	0.382208935962526
CMK	PD.0325901	0.390852595879165
PLX4720	PD.0325901	0.390852595879165
Tipifarnib	PD.0325901	0.392204376415262
FTI.277	PD.0325901	0.417378410643695
CI.1040	PD.0325901	0.438741782075129
PD.0325901	SB590885	0.452126662330303
RDEA119	PD.0325901	0.477009091929153
CMK	AZD6244	0.477232816626325
PLX4720	AZD6244	0.477232816626325
Tipifarnib	AZD6244	0.479222531680484
FTI.277	AZD6244	0.488151827202753
SB590885	AZD6244	0.498515688560016
CI.1040	AZD6244	0.506195933522656
RDEA119	AZD6244	0.523713166508957
PD.0325901	AZD6244	0.539569314575084
AZ628	CMK	0.54403432661736
AZ628	PLX4720	0.54403432661736
AZ628	Tipifarnib	0.54403769688181
AZ628	FTI.277	0.547322299954196
AZ628	CI.1040	0.548910721729942
AZ628	SB590885	0.552080798392818
AZ628	RDEA119	0.553451909581442
AZ628	PD.0325901	0.557115418906887
AZ628	AZD6244	0.56148391208353
