# Supplementary material for: A Network Flow-Based Method to Predict Anticancer Drug Sensitivity
Source: PLoS One. 2015 May 18;10(5):e0127380. doi: 10.1371/journal.pone.0127380 (PMC4436355; doi:10.1371/journal.pone.0127380)
Supplement: S1 File — (ZIP) [file pone.0127380.s001.zip › Supplementary_material_1/A431.xls]

drug1	drug2	effect
RDEA119	PLX4720	-0.88719658403661
CMK	RDEA119	-0.841257221862338
Tipifarnib	RDEA119	-0.833429757468872
RDEA119	CI.1040	-0.812480274361199
FTI.277	RDEA119	-0.810239481915269
CI.1040	PLX4720	-0.801000488265181
CMK	PLX4720	-0.77788429191055
Tipifarnib	PLX4720	-0.741015944272936
FTI.277	PLX4720	-0.73924421408988
RDEA119	SB590885	-0.739174740981221
RDEA119	PD.0325901	-0.724776819192739
PLX4720	PD.0325901	-0.655710607451387
RDEA119	AZD6244	-0.654823026830277
AZ628	RDEA119	-0.61392542190329
PLX4720	SB590885	-0.560340106349277
CI.1040	PD.0325901	-0.505356513986477
PLX4720	AZD6244	-0.46938184355034
FTI.277	CI.1040	-0.447876560576374
CMK	CI.1040	-0.445755791164523
FTI.277	PD.0325901	-0.386431400777847
Tipifarnib	CI.1040	-0.385226757109268
CMK	PD.0325901	-0.363811472187826
PD.0325901	AZD6244	-0.343862112420662
AZ628	PLX4720	-0.320251816971727
Tipifarnib	PD.0325901	-0.314075690504754
CI.1040	AZD6244	-0.28679093410301
PD.0325901	SB590885	-0.253473888715812
CI.1040	SB590885	-0.249222612251418
CMK	FTI.277	-0.224546472018504
AZ628	PD.0325901	-0.172944122854967
FTI.277	Tipifarnib	-0.136848731806569
CMK	Tipifarnib	-0.1078783385417
FTI.277	AZD6244	-0.0951176583592218
AZ628	CI.1040	-0.0684956104429369
CMK	AZD6244	-0.0325300747312664
FTI.277	SB590885	0.0135716765334529
Tipifarnib	AZD6244	0.0419037333107877
SB590885	AZD6244	0.0621970843251934
CMK	SB590885	0.0727974993819585
AZ628	AZD6244	0.0891635895689411
Tipifarnib	SB590885	0.180675837923659
AZ628	FTI.277	0.213455506827838
AZ628	CMK	0.312885788759508
AZ628	Tipifarnib	0.420764127301208
AZ628	SB590885	0.428808922983816
