# Supplementary material for: A Network Flow-Based Method to Predict Anticancer Drug Sensitivity
Source: PLoS One. 2015 May 18;10(5):e0127380. doi: 10.1371/journal.pone.0127380 (PMC4436355; doi:10.1371/journal.pone.0127380)
Supplement: S1 File — (ZIP) [file pone.0127380.s001.zip › Supplementary_material_1/A549.xls]

drug1	drug2	effect
AZ628	PD.0325901	-2.2137201947422
AZ628	AZD6244	-2.2136119248741
AZ628	RDEA119	-2.21351820130529
AZ628	CI.1040	-2.21333309152032
AZ628	FTI.277	-2.21290444100193
AZ628	Tipifarnib	-2.21288478333849
AZ628	SB590885	-2.21285437125125
AZ628	CMK	-2.21282428369577
AZ628	PLX4720	-2.21282428369577
PD.0325901	AZD6244	-2.07850411183402
RDEA119	PD.0325901	-2.04091249314259
CI.1040	PD.0325901	-1.96666674534241
RDEA119	AZD6244	-1.95925252542595
CI.1040	AZD6244	-1.84996860088312
FTI.277	PD.0325901	-1.79473916038193
Tipifarnib	PD.0325901	-1.78685466134109
PD.0325901	SB590885	-1.77465666673033
CMK	PD.0325901	-1.76258883867594
PLX4720	PD.0325901	-1.76258883867594
RDEA119	CI.1040	-1.74894911352438
FTI.277	AZD6244	-1.59690466418172
Tipifarnib	AZD6244	-1.58529929924477
SB590885	AZD6244	-1.56734480673695
CMK	AZD6244	-1.5495819092032
PLX4720	AZD6244	-1.5495819092032
FTI.277	RDEA119	-1.42564967567596
Tipifarnib	RDEA119	-1.41082335151042
RDEA119	SB590885	-1.387885759492
CMK	RDEA119	-1.36519293781983
RDEA119	PLX4720	-1.36519293781983
FTI.277	CI.1040	-1.08741059130745
Tipifarnib	CI.1040	-1.06622267551897
CI.1040	SB590885	-1.03344315696465
CMK	CI.1040	-1.00101343337136
CI.1040	PLX4720	-1.00101343337136
FTI.277	Tipifarnib	-0.268246175121757
FTI.277	SB590885	-0.212676143833536
Tipifarnib	SB590885	-0.175036246028431
CMK	FTI.277	-0.157699108348373
FTI.277	PLX4720	-0.157699108348373
CMK	Tipifarnib	-0.119025203935044
Tipifarnib	PLX4720	-0.119025203935044
CMK	SB590885	-0.0591933648839351
PLX4720	SB590885	-0.0591933648839351
CMK	PLX4720	0
