# Supplementary material for: A Network Flow-Based Method to Predict Anticancer Drug Sensitivity
Source: PLoS One. 2015 May 18;10(5):e0127380. doi: 10.1371/journal.pone.0127380 (PMC4436355; doi:10.1371/journal.pone.0127380)
Supplement: S1 File — (ZIP) [file pone.0127380.s001.zip › Supplementary_material_1/AsPC-1.xls]

drug1	drug2	effect
AZ628	RDEA119	-3.46864688929456
RDEA119	PD.0325901	-3.36408993210319
RDEA119	AZD6244	-3.23108145383967
RDEA119	CI.1040	-3.16678105323182
PD.0325901	AZD6244	-2.93979805064718
Tipifarnib	RDEA119	-2.88545637506527
FTI.277	RDEA119	-2.86181222554431
CMK	RDEA119	-2.83982596137469
RDEA119	PLX4720	-2.83982596137469
RDEA119	SB590885	-2.7694867779368
PD.0325901	SB590885	-2.73986881092615
AZ628	SB590885	-2.68302048542781
AZ628	PD.0325901	-2.67764966540539
AZ628	AZD6244	-2.60305078028743
CI.1040	PD.0325901	-2.53520720201432
SB590885	AZD6244	-2.44185423978468
Tipifarnib	PD.0325901	-2.39191569965406
FTI.277	PD.0325901	-2.3750653876689
CMK	PD.0325901	-2.36764987698892
PLX4720	PD.0325901	-2.36764987698892
CI.1040	AZD6244	-2.27443789097612
FTI.277	AZD6244	-2.02532058247729
Tipifarnib	AZD6244	-2.02199801091625
CMK	AZD6244	-1.98628062087468
PLX4720	AZD6244	-1.98628062087468
AZ628	Tipifarnib	-1.79212065603729
AZ628	CMK	-1.79206015639456
AZ628	PLX4720	-1.79206015639456
AZ628	FTI.277	-1.78885680570132
AZ628	CI.1040	-1.78772091335528
CI.1040	SB590885	-1.68753301776846
Tipifarnib	CI.1040	-0.957341644020268
FTI.277	CI.1040	-0.923019051498622
Tipifarnib	SB590885	-0.893335445265143
CMK	CI.1040	-0.892132401872651
CI.1040	PLX4720	-0.892132401872651
FTI.277	SB590885	-0.88748737598768
CMK	SB590885	-0.777492564120647
PLX4720	SB590885	-0.777492564120647
FTI.277	Tipifarnib	-0.194502778455553
CMK	Tipifarnib	-0.119025203935044
Tipifarnib	PLX4720	-0.119025203935044
CMK	FTI.277	-0.0839557116821688
FTI.277	PLX4720	-0.0839557116821688
CMK	PLX4720	0
