# Supplementary material for: A Network Flow-Based Method to Predict Anticancer Drug Sensitivity
Source: PLoS One. 2015 May 18;10(5):e0127380. doi: 10.1371/journal.pone.0127380 (PMC4436355; doi:10.1371/journal.pone.0127380)
Supplement: S1 File — (ZIP) [file pone.0127380.s001.zip › Supplementary_material_1/AU565.xls]

drug1	drug2	effect
CMK	Tipifarnib	0
CMK	SB590885	0.225238064465728
Tipifarnib	SB590885	0.225238064465728
CMK	PLX4720	0.299136577516872
Tipifarnib	PLX4720	0.299136577516872
CMK	FTI.277	0.430658736920662
FTI.277	Tipifarnib	0.430658736920662
PLX4720	SB590885	0.505432556757786
CMK	PD.0325901	0.544090004571686
Tipifarnib	PD.0325901	0.544090004571686
FTI.277	PLX4720	0.578081153863428
FTI.277	SB590885	0.603040589079143
PD.0325901	SB590885	0.633333085658504
CMK	CI.1040	0.713536172990611
Tipifarnib	CI.1040	0.713536172990611
PLX4720	PD.0325901	0.736352710672857
CI.1040	PLX4720	0.755651723720401
CMK	AZD6244	0.796108434695163
Tipifarnib	AZD6244	0.796108434695163
FTI.277	PD.0325901	0.798223405820161
FTI.277	CI.1040	0.819296925665719
AZ628	CMK	0.819551724327934
AZ628	Tipifarnib	0.819551724327934
SB590885	AZD6244	0.835305820465493
CMK	RDEA119	0.836458892774109
Tipifarnib	RDEA119	0.836458892774109
AZ628	SB590885	0.846906506548452
CI.1040	SB590885	0.855814250405102
RDEA119	PLX4720	0.869577813718441
FTI.277	RDEA119	0.914445265973233
PLX4720	AZD6244	0.923007126635715
PD.0325901	AZD6244	0.93563935401603
RDEA119	SB590885	0.935647618372833
AZ628	PD.0325901	0.941532529578794
AZ628	PLX4720	0.949175482678388
FTI.277	AZD6244	0.955800628378377
RDEA119	CI.1040	0.960204400455897
CI.1040	PD.0325901	0.969237863847047
AZ628	FTI.277	0.977496050475209
AZ628	AZD6244	1.0125405962758
RDEA119	PD.0325901	1.01697245876508
CI.1040	AZD6244	1.06484258453986
RDEA119	AZD6244	1.0852504758796
AZ628	CI.1040	1.08641277472769
AZ628	RDEA119	1.10011501682756
