# Supplementary material for: A Network Flow-Based Method to Predict Anticancer Drug Sensitivity
Source: PLoS One. 2015 May 18;10(5):e0127380. doi: 10.1371/journal.pone.0127380 (PMC4436355; doi:10.1371/journal.pone.0127380)
Supplement: S1 File — (ZIP) [file pone.0127380.s001.zip › Supplementary_material_1/BB49-HNC.xls]

drug1	drug2	effect
AZ628	FTI.277	-1.64424959663112
FTI.277	Tipifarnib	-1.64391028560166
FTI.277	RDEA119	-1.64370396096579
FTI.277	PD.0325901	-1.64370078928602
FTI.277	AZD6244	-1.64344720519767
FTI.277	PLX4720	-1.64197618969869
CMK	FTI.277	-1.64161958886023
FTI.277	CI.1040	-1.64161958886023
FTI.277	SB590885	-1.64161958886023
AZ628	Tipifarnib	-1.64154200661092
AZ628	RDEA119	-1.64001902720178
AZ628	PD.0325901	-1.63999561553814
AZ628	AZD6244	-1.63812379182975
AZ628	PLX4720	-1.62726553292136
AZ628	CMK	-1.62463329401322
AZ628	CI.1040	-1.62463329401322
AZ628	SB590885	-1.62463329401322
Tipifarnib	RDEA119	-1.59454877931389
Tipifarnib	PD.0325901	-1.59427561632691
Tipifarnib	AZD6244	-1.5724355214426
RDEA119	PD.0325901	-1.56647468629367
RDEA119	AZD6244	-1.53249249780868
PD.0325901	AZD6244	-1.53187848252492
Tipifarnib	PLX4720	-1.44574335285084
CMK	Tipifarnib	-1.41503087322241
Tipifarnib	CI.1040	-1.41503087322241
Tipifarnib	SB590885	-1.41503087322241
RDEA119	PLX4720	-1.33536527947633
PLX4720	PD.0325901	-1.33366851699122
CMK	RDEA119	-1.28757806622915
RDEA119	CI.1040	-1.28757806622915
RDEA119	SB590885	-1.28757806622915
CMK	PD.0325901	-1.28561882618341
CI.1040	PD.0325901	-1.28561882618341
PD.0325901	SB590885	-1.28561882618341
PLX4720	AZD6244	-1.19800792080154
CMK	AZD6244	-1.12897246287818
CI.1040	AZD6244	-1.12897246287818
SB590885	AZD6244	-1.12897246287818
CMK	PLX4720	-0.220282845260722
CI.1040	PLX4720	-0.220282845260722
PLX4720	SB590885	-0.220282845260722
CMK	CI.1040	0
CMK	SB590885	0
CI.1040	SB590885	0
