# Supplementary material for: A Network Flow-Based Method to Predict Anticancer Drug Sensitivity
Source: PLoS One. 2015 May 18;10(5):e0127380. doi: 10.1371/journal.pone.0127380 (PMC4436355; doi:10.1371/journal.pone.0127380)
Supplement: S1 File — (ZIP) [file pone.0127380.s001.zip › Supplementary_material_1/BFTC-905.xls]

drug1	drug2	effect
CMK	PD.0325901	-1.23307375478695
Tipifarnib	PD.0325901	-1.23307375478695
PD.0325901	SB590885	-1.15251200507165
PLX4720	PD.0325901	-1.04510565080504
FTI.277	PD.0325901	-0.984591319034135
CMK	CI.1040	-0.96072263309068
Tipifarnib	CI.1040	-0.96072263309068
CMK	AZD6244	-0.951710786510706
Tipifarnib	AZD6244	-0.951710786510706
CI.1040	PLX4720	-0.937999403489563
SB590885	AZD6244	-0.92989766705019
FTI.277	CI.1040	-0.880478874664568
PD.0325901	AZD6244	-0.869846276204132
AZ628	PD.0325901	-0.858319341714654
CI.1040	SB590885	-0.85764519897346
CMK	RDEA119	-0.840835146414897
Tipifarnib	RDEA119	-0.840835146414897
RDEA119	CI.1040	-0.83678179352761
CI.1040	PD.0325901	-0.835055784643882
PLX4720	AZD6244	-0.833411985962491
RDEA119	PLX4720	-0.826663231819638
FTI.277	AZD6244	-0.8033345862944
FTI.277	RDEA119	-0.787779809002414
RDEA119	PD.0325901	-0.787370373004684
AZ628	AZD6244	-0.780711308358771
RDEA119	SB590885	-0.779946881731239
CI.1040	AZD6244	-0.73730392788992
RDEA119	AZD6244	-0.716994525500861
AZ628	CI.1040	-0.690294439896508
AZ628	RDEA119	-0.677274861030546
AZ628	SB590885	-0.673734980048842
AZ628	CMK	-0.580593002212858
AZ628	Tipifarnib	-0.580593002212858
AZ628	PLX4720	-0.510578262221117
AZ628	FTI.277	-0.501083999436881
CMK	SB590885	-0.310510365112789
Tipifarnib	SB590885	-0.310510365112789
PLX4720	SB590885	-0.216744951717645
FTI.277	SB590885	-0.17801678018191
CMK	Tipifarnib	0
FTI.277	PLX4720	0.015478206265803
CMK	PLX4720	0.034105069952497
Tipifarnib	PLX4720	0.034105069952497
CMK	FTI.277	0.0819223783666915
FTI.277	Tipifarnib	0.0819223783666915
