# Supplementary material for: A Network Flow-Based Method to Predict Anticancer Drug Sensitivity
Source: PLoS One. 2015 May 18;10(5):e0127380. doi: 10.1371/journal.pone.0127380 (PMC4436355; doi:10.1371/journal.pone.0127380)
Supplement: S1 File — (ZIP) [file pone.0127380.s001.zip › Supplementary_material_1/BHT-101.xls]

drug1	drug2	effect
AZ628	SB590885	-7.1203072677779
AZ628	CMK	-7.05942834461382
AZ628	Tipifarnib	-7.05932878472328
AZ628	PD.0325901	-7.0320668386289
AZ628	PLX4720	-7.02490531578681
AZ628	AZD6244	-6.94576156909463
AZ628	FTI.277	-6.89288183024949
AZ628	RDEA119	-6.86986132076677
AZ628	CI.1040	-6.85233394407796
PLX4720	SB590885	-6.36009764076183
PLX4720	PD.0325901	-6.24207617588972
PD.0325901	SB590885	-6.22269764879346
RDEA119	PLX4720	-6.04479510338958
RDEA119	PD.0325901	-5.8882983296391
RDEA119	SB590885	-5.84889436985196
PLX4720	AZD6244	-5.78496388577404
PD.0325901	AZD6244	-5.7615504550973
SB590885	AZD6244	-5.71888428156625
CI.1040	PLX4720	-5.6065747390298
RDEA119	AZD6244	-5.53080477847072
CI.1040	PD.0325901	-5.37939477190682
CI.1040	SB590885	-5.31251260452399
RDEA119	CI.1040	-5.28612712191129
CMK	PLX4720	-5.00640251307891
Tipifarnib	PLX4720	-5.00464227255422
CI.1040	AZD6244	-4.85185307663337
CMK	SB590885	-4.7637880003472
Tipifarnib	SB590885	-4.76182350914927
CMK	PD.0325901	-4.73925913235205
Tipifarnib	PD.0325901	-4.7374845723125
FTI.277	PLX4720	-4.57536937760171
FTI.277	PD.0325901	-4.33179993515658
CMK	RDEA119	-4.27989849361012
Tipifarnib	RDEA119	-4.27801617125213
FTI.277	SB590885	-4.21624922007597
FTI.277	RDEA119	-4.0392754288736
CMK	AZD6244	-3.78216615201012
Tipifarnib	AZD6244	-3.77993659663124
FTI.277	AZD6244	-3.42983558855923
CMK	CI.1040	-2.96339404130436
Tipifarnib	CI.1040	-2.96058283468244
FTI.277	CI.1040	-2.61473900313289
CMK	Tipifarnib	-0.917593009648289
CMK	FTI.277	-0.0950334195607624
FTI.277	Tipifarnib	-0.0901886710545645
