# Supplementary material for: A Network Flow-Based Method to Predict Anticancer Drug Sensitivity
Source: PLoS One. 2015 May 18;10(5):e0127380. doi: 10.1371/journal.pone.0127380 (PMC4436355; doi:10.1371/journal.pone.0127380)
Supplement: S1 File — (ZIP) [file pone.0127380.s001.zip › Supplementary_material_1/CAL-62.xls]

drug1	drug2	effect
AZ628	Tipifarnib	-1.79212065603729
AZ628	CMK	-1.79206015639456
AZ628	PLX4720	-1.79206015639456
AZ628	FTI.277	-1.78885680570132
AZ628	CI.1040	-1.78772091335528
AZ628	SB590885	-1.78404544826744
AZ628	RDEA119	-1.78337514723275
AZ628	PD.0325901	-1.77992488382884
AZ628	AZD6244	-1.77544208937513
RDEA119	PD.0325901	-1.67759687957509
PD.0325901	AZD6244	-1.65472239866636
CI.1040	PD.0325901	-1.63748242043777
RDEA119	AZD6244	-1.5446837908086
Tipifarnib	PD.0325901	-1.49419091807751
RDEA119	CI.1040	-1.48150931117001
FTI.277	PD.0325901	-1.47734060609234
CMK	PD.0325901	-1.46992509541237
PLX4720	PD.0325901	-1.46992509541237
CI.1040	AZD6244	-1.44682920006382
PD.0325901	SB590885	-1.42139112167782
Tipifarnib	RDEA119	-1.20018463300346
FTI.277	AZD6244	-1.19771189156499
Tipifarnib	AZD6244	-1.19438932000395
FTI.277	RDEA119	-1.1765404834825
CMK	AZD6244	-1.15867192996238
PLX4720	AZD6244	-1.15867192996238
SB590885	AZD6244	-1.15614147648173
CMK	RDEA119	-1.15455421931288
RDEA119	PLX4720	-1.15455421931288
RDEA119	SB590885	-1.0829920244974
Tipifarnib	CI.1040	-0.957341644020268
FTI.277	CI.1040	-0.923019051498622
CMK	CI.1040	-0.892132401872651
CI.1040	PLX4720	-0.892132401872651
CI.1040	SB590885	-0.788557980608093
FTI.277	Tipifarnib	-0.194502778455553
CMK	Tipifarnib	-0.119025203935044
Tipifarnib	PLX4720	-0.119025203935044
CMK	FTI.277	-0.0839557116821688
FTI.277	PLX4720	-0.0839557116821688
CMK	PLX4720	0
Tipifarnib	SB590885	0.00563959189522781
FTI.277	SB590885	0.0114876611726905
CMK	SB590885	0.121482473039723
PLX4720	SB590885	0.121482473039723
