# Supplementary material for: A Network Flow-Based Method to Predict Anticancer Drug Sensitivity
Source: PLoS One. 2015 May 18;10(5):e0127380. doi: 10.1371/journal.pone.0127380 (PMC4436355; doi:10.1371/journal.pone.0127380)
Supplement: S1 File — (ZIP) [file pone.0127380.s001.zip › Supplementary_material_1/CGTH-W-1.xls]

drug1	drug2	effect
FTI.277	Tipifarnib	0.143237295459193
FTI.277	CI.1040	0.164391539808832
Tipifarnib	CI.1040	0.178374930291694
FTI.277	RDEA119	0.249109192193457
RDEA119	CI.1040	0.267439802354368
Tipifarnib	RDEA119	0.280132617299945
FTI.277	PD.0325901	0.317398554289588
CI.1040	PD.0325901	0.329184324904645
Tipifarnib	PD.0325901	0.362157642056561
RDEA119	PD.0325901	0.363315613567498
FTI.277	AZD6244	0.399192772616728
CI.1040	AZD6244	0.403139400819295
RDEA119	AZD6244	0.414568734617349
PD.0325901	AZD6244	0.423781713167666
AZ628	FTI.277	0.424047635300611
AZ628	CI.1040	0.425612178165037
AZ628	RDEA119	0.430143054072539
AZ628	PD.0325901	0.433795310913361
AZ628	AZD6244	0.438169835498967
Tipifarnib	AZD6244	0.460403878033802
AZ628	Tipifarnib	0.490258026094197
Tipifarnib	SB590885	1.12527200335979
FTI.277	SB590885	1.15033681441687
CI.1040	SB590885	1.1710581857672
Tipifarnib	PLX4720	1.17826029826181
RDEA119	SB590885	1.23106674440525
FTI.277	PLX4720	1.247217117479
CMK	Tipifarnib	1.26027877984457
CMK	PLX4720	1.26027877984457
PD.0325901	SB590885	1.27943855446316
CI.1040	PLX4720	1.28235475231151
CMK	FTI.277	1.33402217651078
SB590885	AZD6244	1.33737633966586
AZ628	SB590885	1.35498193239446
CMK	CI.1040	1.36915981134328
RDEA119	PLX4720	1.38411243931976
PLX4720	SB590885	1.41794219258961
CMK	SB590885	1.44095461776823
PLX4720	PD.0325901	1.46613746407637
CMK	RDEA119	1.47091749835153
CMK	PD.0325901	1.55294252310815
PLX4720	AZD6244	1.56438370005361
AZ628	PLX4720	1.59423784811401
CMK	AZD6244	1.65118875908539
AZ628	CMK	1.68104290714578
