# Supplementary material for: A Network Flow-Based Method to Predict Anticancer Drug Sensitivity
Source: PLoS One. 2015 May 18;10(5):e0127380. doi: 10.1371/journal.pone.0127380 (PMC4436355; doi:10.1371/journal.pone.0127380)
Supplement: S1 File — (ZIP) [file pone.0127380.s001.zip › Supplementary_material_1/COR-L23.xls]

drug1	drug2	effect
AZ628	Tipifarnib	-1.69082361673117
AZ628	CMK	-1.69076648735289
AZ628	SB590885	-1.67148491227761
AZ628	PD.0325901	-1.58266286808324
AZ628	PLX4720	-1.56114272900244
AZ628	FTI.277	-1.53618136117375
AZ628	AZD6244	-1.5159270875127
PD.0325901	AZD6244	-1.45085886957824
Tipifarnib	PD.0325901	-1.43588776688128
AZ628	CI.1040	-1.42923395139276
AZ628	RDEA119	-1.42023738304137
CMK	PD.0325901	-1.41297372475224
PD.0325901	SB590885	-1.39572800884655
RDEA119	PD.0325901	-1.27356216958335
PLX4720	PD.0325901	-1.22071101865107
CI.1040	PD.0325901	-1.21705574922953
FTI.277	PD.0325901	-1.21393445249725
RDEA119	AZD6244	-1.17942635227209
Tipifarnib	AZD6244	-1.09178829135075
CI.1040	AZD6244	-1.08520888445919
CMK	AZD6244	-1.05806061636334
SB590885	AZD6244	-1.05592995822188
RDEA119	CI.1040	-0.958755493423018
FTI.277	AZD6244	-0.951337753834047
PLX4720	AZD6244	-0.931161924422786
Tipifarnib	RDEA119	-0.706410187722151
FTI.277	RDEA119	-0.680894679675177
RDEA119	SB590885	-0.679816675145861
CMK	RDEA119	-0.663321715672376
RDEA119	PLX4720	-0.630202794728043
Tipifarnib	CI.1040	-0.402171276179106
FTI.277	CI.1040	-0.371928628577014
CI.1040	SB590885	-0.364943879588355
CMK	CI.1040	-0.340594656981273
CI.1040	PLX4720	-0.298479106251483
Tipifarnib	SB590885	-0.12072324393023
CMK	Tipifarnib	-0.112394645548269
CMK	SB590885	-0.01133364294596
FTI.277	Tipifarnib	0.103612402929164
FTI.277	SB590885	0.17804822833452
Tipifarnib	PLX4720	0.186741931968602
CMK	FTI.277	0.208001204423475
PLX4720	SB590885	0.268860849346099
CMK	PLX4720	0.299136577516872
FTI.277	PLX4720	0.355423621366242
