# Supplementary material for: A Network Flow-Based Method to Predict Anticancer Drug Sensitivity
Source: PLoS One. 2015 May 18;10(5):e0127380. doi: 10.1371/journal.pone.0127380 (PMC4436355; doi:10.1371/journal.pone.0127380)
Supplement: S1 File — (ZIP) [file pone.0127380.s001.zip › Supplementary_material_1/CW-2.xls]

drug1	drug2	effect
FTI.277	RDEA119	0
FTI.277	CI.1040	0
FTI.277	PD.0325901	0
FTI.277	AZD6244	0
RDEA119	CI.1040	0
RDEA119	PD.0325901	0
RDEA119	AZD6244	0
CI.1040	PD.0325901	0
CI.1040	AZD6244	0
PD.0325901	AZD6244	0
CMK	FTI.277	0.0636979598729169
CMK	RDEA119	0.0636979598729169
CMK	CI.1040	0.0636979598729169
CMK	PD.0325901	0.0636979598729169
CMK	AZD6244	0.0636979598729169
FTI.277	Tipifarnib	0.204535264693694
Tipifarnib	RDEA119	0.204535264693694
Tipifarnib	CI.1040	0.204535264693694
Tipifarnib	PD.0325901	0.204535264693694
Tipifarnib	AZD6244	0.204535264693694
FTI.277	SB590885	0.207093363112678
RDEA119	SB590885	0.207093363112678
CI.1040	SB590885	0.207093363112678
PD.0325901	SB590885	0.207093363112678
SB590885	AZD6244	0.207093363112678
CMK	Tipifarnib	0.259083618329242
CMK	SB590885	0.26152728370273
Tipifarnib	SB590885	0.381881635428062
FTI.277	PLX4720	1.16831486166191
RDEA119	PLX4720	1.16831486166191
CI.1040	PLX4720	1.16831486166191
PLX4720	PD.0325901	1.16831486166191
PLX4720	AZD6244	1.16831486166191
CMK	PLX4720	1.17974984888079
Tipifarnib	PLX4720	1.20503280588255
PLX4720	SB590885	1.20549203287795
AZ628	FTI.277	1.39282212248519
AZ628	RDEA119	1.39282212248519
AZ628	CI.1040	1.39282212248519
AZ628	PD.0325901	1.39282212248519
AZ628	AZD6244	1.39282212248519
AZ628	CMK	1.39421408344627
AZ628	Tipifarnib	1.39729173350863
AZ628	SB590885	1.39734763440626
AZ628	PLX4720	1.41835274671449
