# Supplementary material for: A Network Flow-Based Method to Predict Anticancer Drug Sensitivity
Source: PLoS One. 2015 May 18;10(5):e0127380. doi: 10.1371/journal.pone.0127380 (PMC4436355; doi:10.1371/journal.pone.0127380)
Supplement: S1 File — (ZIP) [file pone.0127380.s001.zip › Supplementary_material_1/D-247MG.xls]

drug1	drug2	effect
RDEA119	PLX4720	-1.09783530254357
RDEA119	PD.0325901	-1.08809243276024
RDEA119	CI.1040	-1.07992007671557
RDEA119	AZD6244	-1.06939176144763
FTI.277	RDEA119	-1.05934867410873
CMK	RDEA119	-1.0518959403693
AZ628	RDEA119	-1.04406847597583
Tipifarnib	RDEA119	-1.04406847597583
RDEA119	SB590885	-1.04406847597583
PLX4720	PD.0325901	-0.94837435071496
CI.1040	PLX4720	-0.909881519763886
PLX4720	AZD6244	-0.860291822791154
CI.1040	PD.0325901	-0.834540838891122
FTI.277	PLX4720	-0.812987610756084
CMK	PLX4720	-0.77788429191055
PD.0325901	AZD6244	-0.767643825588328
AZ628	PLX4720	-0.741015944272936
Tipifarnib	PLX4720	-0.741015944272936
PLX4720	SB590885	-0.741015944272936
FTI.277	PD.0325901	-0.703829955067436
CI.1040	AZD6244	-0.689930334922305
CMK	PD.0325901	-0.656475215451399
FTI.277	CI.1040	-0.612268100385206
AZ628	PD.0325901	-0.606739433768327
Tipifarnib	PD.0325901	-0.606739433768327
PD.0325901	SB590885	-0.606739433768327
CMK	CI.1040	-0.554636822663228
FTI.277	AZD6244	-0.49431043097595
AZ628	CI.1040	-0.494107788607973
Tipifarnib	CI.1040	-0.494107788607973
CI.1040	SB590885	-0.494107788607973
CMK	AZD6244	-0.42344005397208
AZ628	AZD6244	-0.349006245930026
Tipifarnib	AZD6244	-0.349006245930026
SB590885	AZD6244	-0.349006245930026
CMK	FTI.277	-0.298289868684708
AZ628	FTI.277	-0.210592128472773
FTI.277	Tipifarnib	-0.210592128472773
FTI.277	SB590885	-0.210592128472773
AZ628	CMK	-0.1078783385417
CMK	Tipifarnib	-0.1078783385417
CMK	SB590885	-0.1078783385417
AZ628	Tipifarnib	0
AZ628	SB590885	0
Tipifarnib	SB590885	0
