# Supplementary material for: A Network Flow-Based Method to Predict Anticancer Drug Sensitivity
Source: PLoS One. 2015 May 18;10(5):e0127380. doi: 10.1371/journal.pone.0127380 (PMC4436355; doi:10.1371/journal.pone.0127380)
Supplement: S1 File — (ZIP) [file pone.0127380.s001.zip › Supplementary_material_1/D-542MG.xls]

drug1	drug2	effect
CMK	FTI.277	0.137441356539121
FTI.277	CI.1040	0.164391539808832
CMK	CI.1040	0.172578991371622
FTI.277	RDEA119	0.249109192193457
CMK	Tipifarnib	0.259083618329242
RDEA119	CI.1040	0.267439802354368
CMK	RDEA119	0.274336678379874
FTI.277	Tipifarnib	0.278278661359898
Tipifarnib	CI.1040	0.313416296192399
FTI.277	PD.0325901	0.317398554289588
CI.1040	PD.0325901	0.329184324904645
CMK	PD.0325901	0.35636170313649
RDEA119	PD.0325901	0.363315613567498
FTI.277	AZD6244	0.399192772616728
CI.1040	AZD6244	0.403139400819295
RDEA119	AZD6244	0.414568734617349
Tipifarnib	RDEA119	0.415173983200651
PD.0325901	AZD6244	0.423781713167666
FTI.277	SB590885	0.431257168118904
CMK	SB590885	0.442203121626388
CI.1040	SB590885	0.451978539469233
CMK	AZD6244	0.454607939113731
Tipifarnib	PD.0325901	0.497199007957267
RDEA119	SB590885	0.511987098107286
PD.0325901	SB590885	0.560358908165192
Tipifarnib	SB590885	0.56255747335172
Tipifarnib	AZD6244	0.595445243934508
SB590885	AZD6244	0.618296693367897
CMK	PLX4720	1.17974984888079
Tipifarnib	PLX4720	1.20503280588255
FTI.277	PLX4720	1.24205825832811
CI.1040	PLX4720	1.27719589316061
RDEA119	PLX4720	1.37895358016887
PLX4720	SB590885	1.38616787080161
PLX4720	PD.0325901	1.46097860492548
PLX4720	AZD6244	1.55922484090272
AZ628	CMK	1.81497821074748
AZ628	FTI.277	1.8168697577858
AZ628	Tipifarnib	1.81805586080984
AZ628	CI.1040	1.81843430065022
AZ628	RDEA119	1.82296517655773
AZ628	SB590885	1.82615655739007
AZ628	PD.0325901	1.82661743339855
AZ628	AZD6244	1.83099195798416
AZ628	PLX4720	1.8391168740157
