# Supplementary material for: A Network Flow-Based Method to Predict Anticancer Drug Sensitivity
Source: PLoS One. 2015 May 18;10(5):e0127380. doi: 10.1371/journal.pone.0127380 (PMC4436355; doi:10.1371/journal.pone.0127380)
Supplement: S1 File — (ZIP) [file pone.0127380.s001.zip › Supplementary_material_1/Daoy.xls]

drug1	drug2	effect
CMK	RDEA119	-0.834935018580491
Tipifarnib	RDEA119	-0.813129052010175
RDEA119	CI.1040	-0.812480274361199
FTI.277	RDEA119	-0.810239481915269
RDEA119	PLX4720	-0.771238018528917
RDEA119	PD.0325901	-0.724776819192739
RDEA119	SB590885	-0.718620136994972
CI.1040	PLX4720	-0.685041922757489
CMK	PLX4720	-0.660790771470749
RDEA119	AZD6244	-0.654823026830277
FTI.277	PLX4720	-0.623285648582187
Tipifarnib	PLX4720	-0.621413018601786
PLX4720	PD.0325901	-0.539752041943695
CI.1040	PD.0325901	-0.505356513986477
AZ628	RDEA119	-0.475683873643759
FTI.277	CI.1040	-0.447876560576374
PLX4720	SB590885	-0.440691601095622
CMK	CI.1040	-0.439433587882676
FTI.277	PD.0325901	-0.386431400777847
Tipifarnib	CI.1040	-0.364926051650571
CMK	PD.0325901	-0.357489268905979
PLX4720	AZD6244	-0.353423278042648
PD.0325901	AZD6244	-0.343862112420662
Tipifarnib	PD.0325901	-0.293774985046057
CI.1040	AZD6244	-0.28679093410301
PD.0325901	SB590885	-0.232919284729563
CI.1040	SB590885	-0.228668008265169
CMK	FTI.277	-0.218224268736657
AZ628	PLX4720	-0.179476281805675
FTI.277	Tipifarnib	-0.116548026347872
FTI.277	AZD6244	-0.0951176583592218
CMK	Tipifarnib	-0.0821635541853104
AZ628	PD.0325901	-0.0347025745954359
CMK	AZD6244	-0.026207871449419
FTI.277	SB590885	0.0341262805197018
Tipifarnib	AZD6244	0.0622044387694848
AZ628	CI.1040	0.0697459378165937
SB590885	AZD6244	0.0827516883114423
CMK	SB590885	0.0987548244613922
Tipifarnib	SB590885	0.218578673957926
AZ628	AZD6244	0.227405137828472
AZ628	FTI.277	0.351697055087368
AZ628	CMK	0.451265493094586
AZ628	Tipifarnib	0.559449297138846
AZ628	SB590885	0.56749964114418
