# Supplementary material for: A Network Flow-Based Method to Predict Anticancer Drug Sensitivity
Source: PLoS One. 2015 May 18;10(5):e0127380. doi: 10.1371/journal.pone.0127380 (PMC4436355; doi:10.1371/journal.pone.0127380)
Supplement: S1 File — (ZIP) [file pone.0127380.s001.zip › Supplementary_material_1/DU-4475.xls]

drug1	drug2	effect
AZ628	RDEA119	-6.02171841759282
RDEA119	PLX4720	-5.44736690768249
RDEA119	PD.0325901	-5.44363576984955
RDEA119	SB590885	-5.37794919491124
RDEA119	AZD6244	-5.28617884149275
AZ628	PD.0325901	-5.23614274013191
AZ628	SB590885	-5.23391860806574
AZ628	AZD6244	-5.15770347489615
RDEA119	CI.1040	-5.08388704743795
PD.0325901	SB590885	-5.04882900102232
PD.0325901	AZD6244	-4.92900196405013
SB590885	AZD6244	-4.85183324783788
PLX4720	PD.0325901	-4.69467265993099
PLX4720	SB590885	-4.63449498599101
PLX4720	AZD6244	-4.47740103209043
CMK	RDEA119	-4.46907059405581
Tipifarnib	RDEA119	-4.46804642658205
FTI.277	RDEA119	-4.38058032627296
CI.1040	PD.0325901	-4.35200189876463
AZ628	PLX4720	-4.3386799037044
AZ628	CI.1040	-4.31945470832335
AZ628	CMK	-4.28693580498767
AZ628	Tipifarnib	-4.2868816346692
AZ628	FTI.277	-4.28225537321271
CI.1040	SB590885	-4.25514817376968
CI.1040	AZD6244	-4.04686984592947
CMK	PD.0325901	-3.77238347942133
Tipifarnib	PD.0325901	-3.7714179451891
FTI.277	PD.0325901	-3.6889592495436
CMK	SB590885	-3.61349319587123
Tipifarnib	SB590885	-3.61242432051156
FTI.277	SB590885	-3.5211400707945
CI.1040	PLX4720	-3.46167348869397
CMK	AZD6244	-3.3186378696989
Tipifarnib	AZD6244	-3.31742477349872
FTI.277	AZD6244	-3.21382375447771
CMK	PLX4720	-2.88673220305425
Tipifarnib	PLX4720	-2.8857744600387
FTI.277	PLX4720	-2.80398115101945
CMK	CI.1040	-2.00060967919408
Tipifarnib	CI.1040	-1.99908010782605
FTI.277	CI.1040	-1.86845143025703
CMK	Tipifarnib	-0.499260347538356
CMK	FTI.277	-0.286027951372148
FTI.277	Tipifarnib	-0.283391934317193
