# Supplementary material for: A Network Flow-Based Method to Predict Anticancer Drug Sensitivity
Source: PLoS One. 2015 May 18;10(5):e0127380. doi: 10.1371/journal.pone.0127380 (PMC4436355; doi:10.1371/journal.pone.0127380)
Supplement: S1 File — (ZIP) [file pone.0127380.s001.zip › Supplementary_material_1/ETK-1.xls]

drug1	drug2	effect
CMK	RDEA119	-0.270414775335292
Tipifarnib	RDEA119	-0.270414775335292
RDEA119	PLX4720	-0.270414775335292
FTI.277	RDEA119	-0.231944301648792
RDEA119	CI.1040	-0.213613691487881
RDEA119	SB590885	-0.176159758847641
Tipifarnib	PD.0325901	-0.157649112683622
FTI.277	Tipifarnib	-0.153859816971507
CMK	Tipifarnib	-0.144502906866013
Tipifarnib	PLX4720	-0.144502906866013
CMK	PD.0325901	-0.14445017110797
PLX4720	PD.0325901	-0.14445017110797
FTI.277	PD.0325901	-0.130564821276604
Tipifarnib	SB590885	-0.124963459197832
RDEA119	PD.0325901	-0.117737880274751
CI.1040	PD.0325901	-0.107929589466898
PD.0325901	SB590885	-0.104886113715395
FTI.277	SB590885	-0.0680687366942545
RDEA119	AZD6244	-0.0664847592249
AZ628	RDEA119	-0.0509104397697097
CMK	SB590885	-0.0496468134612846
PLX4720	SB590885	-0.0496468134612846
CMK	FTI.277	-0.0450372397636796
FTI.277	PLX4720	-0.0450372397636796
Tipifarnib	CI.1040	-0.0356218753673078
PD.0325901	AZD6244	-0.0352040206661303
AZ628	PD.0325901	-0.00331860345818258
CMK	PLX4720	0
CI.1040	SB590885	0.0145625249716126
FTI.277	CI.1040	0.0456109033789481
SB590885	AZD6244	0.0560743018884248
Tipifarnib	AZD6244	0.0788821718880491
FTI.277	AZD6244	0.100083452370456
CMK	CI.1040	0.108881031498705
CI.1040	PLX4720	0.108881031498705
CMK	AZD6244	0.151455817509052
PLX4720	AZD6244	0.151455817509052
CI.1040	AZD6244	0.163685239087533
AZ628	SB590885	0.198486271598873
AZ628	AZD6244	0.198715673767205
AZ628	Tipifarnib	0.276261220435195
AZ628	FTI.277	0.305266998870727
AZ628	CMK	0.420764127301208
AZ628	PLX4720	0.420764127301208
AZ628	CI.1040	0.425612178165037
