# Supplementary material for: A Network Flow-Based Method to Predict Anticancer Drug Sensitivity
Source: PLoS One. 2015 May 18;10(5):e0127380. doi: 10.1371/journal.pone.0127380 (PMC4436355; doi:10.1371/journal.pone.0127380)
Supplement: S1 File — (ZIP) [file pone.0127380.s001.zip › Supplementary_material_1/GMS-10.xls]

drug1	drug2	effect
CMK	Tipifarnib	0.0257147843563897
CMK	FTI.277	0.0800655999480518
FTI.277	Tipifarnib	0.0940441021249015
CMK	CI.1040	0.115203234780553
CMK	PLX4720	0.117093520439802
Tipifarnib	PLX4720	0.11960292567115
Tipifarnib	CI.1040	0.129181736957402
FTI.277	CI.1040	0.164391539808832
FTI.277	PLX4720	0.189701962173897
CMK	SB590885	0.206633163003092
CMK	RDEA119	0.216960921788804
Tipifarnib	SB590885	0.218578673957926
CI.1040	PLX4720	0.224839597006397
Tipifarnib	RDEA119	0.230939423965654
FTI.277	SB590885	0.244718408992475
FTI.277	RDEA119	0.249109192193457
CI.1040	SB590885	0.265439780342805
RDEA119	CI.1040	0.267439802354368
CMK	PD.0325901	0.29898594654542
PLX4720	SB590885	0.300324343177314
Tipifarnib	PD.0325901	0.31296444872227
FTI.277	PD.0325901	0.317398554289588
RDEA119	SB590885	0.325448338980857
RDEA119	PLX4720	0.326597284014649
CI.1040	PD.0325901	0.329184324904645
RDEA119	PD.0325901	0.363315613567498
PD.0325901	SB590885	0.373820149038764
CMK	AZD6244	0.397232182522661
FTI.277	AZD6244	0.399192772616728
CI.1040	AZD6244	0.403139400819295
PLX4720	PD.0325901	0.408622308771265
Tipifarnib	AZD6244	0.411210684699511
RDEA119	AZD6244	0.414568734617349
PD.0325901	AZD6244	0.423781713167666
SB590885	AZD6244	0.431757934241469
PLX4720	AZD6244	0.506868544748506
AZ628	CMK	0.559143831636286
AZ628	Tipifarnib	0.559449297138846
AZ628	PLX4720	0.561539662467261
AZ628	FTI.277	0.562289183560142
AZ628	CI.1040	0.563853726424567
AZ628	SB590885	0.56749964114418
AZ628	RDEA119	0.56838460233207
AZ628	PD.0325901	0.572036859172891
AZ628	AZD6244	0.576411383758498
