# Supplementary material for: A Network Flow-Based Method to Predict Anticancer Drug Sensitivity
Source: PLoS One. 2015 May 18;10(5):e0127380. doi: 10.1371/journal.pone.0127380 (PMC4436355; doi:10.1371/journal.pone.0127380)
Supplement: S1 File — (ZIP) [file pone.0127380.s001.zip › Supplementary_material_1/HCC1599.xls]

drug1	drug2	effect
CMK	Tipifarnib	0
CMK	FTI.277	0.0814872749262781
FTI.277	Tipifarnib	0.0814872749262781
CMK	PLX4720	0.343872419407282
Tipifarnib	PLX4720	0.343872419407282
FTI.277	PLX4720	0.423919646863265
AZ628	CMK	0.447448840193981
AZ628	Tipifarnib	0.447448840193981
AZ628	FTI.277	0.458364477877159
AZ628	PLX4720	0.786358984626602
CMK	PD.0325901	0.9573834271694
Tipifarnib	PD.0325901	0.9573834271694
FTI.277	PD.0325901	0.987078444822521
CMK	CI.1040	1.02200861387314
Tipifarnib	CI.1040	1.02200861387314
FTI.277	CI.1040	1.08143906170664
CMK	SB590885	1.09733156087127
Tipifarnib	SB590885	1.09733156087127
AZ628	PD.0325901	1.11560742386932
FTI.277	SB590885	1.14472469255017
PLX4720	PD.0325901	1.17764492875025
CI.1040	PLX4720	1.19607631516721
PLX4720	SB590885	1.27074317102642
AZ628	CI.1040	1.35224752205447
AZ628	SB590885	1.35892149436737
CMK	AZD6244	1.40381978147343
Tipifarnib	AZD6244	1.40381978147343
FTI.277	AZD6244	1.41560465261592
AZ628	AZD6244	1.46314748495111
PLX4720	AZD6244	1.55933203439119
CI.1040	PD.0325901	1.57879201109736
PD.0325901	SB590885	1.60513312036857
CI.1040	SB590885	1.622022506435
PD.0325901	AZD6244	1.73730316602685
CI.1040	AZD6244	1.82900040100248
SB590885	AZD6244	1.83865989047224
CMK	RDEA119	1.95826865706499
Tipifarnib	RDEA119	1.95826865706499
RDEA119	PLX4720	1.9771527453659
FTI.277	RDEA119	1.99716439335646
RDEA119	CI.1040	2.06521503004398
RDEA119	SB590885	2.10286271395464
RDEA119	PD.0325901	2.14744927995536
AZ628	RDEA119	2.17923840958788
RDEA119	AZD6244	2.21782359994092
