# Supplementary material for: A Network Flow-Based Method to Predict Anticancer Drug Sensitivity
Source: PLoS One. 2015 May 18;10(5):e0127380. doi: 10.1371/journal.pone.0127380 (PMC4436355; doi:10.1371/journal.pone.0127380)
Supplement: S1 Table — (XLSX) [file pone.0127380.s002.xlsx]

## Sheet: Suppl. Data 1
Cell Line	Cosmic_ID	Tissue	Cancer-type	MSI	AKT2	ALK	APC	BRAF	BRCA1	BRCA2	CCND1	CCND2	CCND3	CDH1	CDK4	CDK6	CDKN2A	CDKN2C	CDKN2a(p14)	CTNNB1	CYLD	DICER1	EGFR	EP300	ERBB2	EZH2	FAM123B	FBXW7	FGFR2	FGFR3	FLCN	FLT3	GNAS	HRAS	IDH1	JAK2	KDM5C	KDM6A	KDR	KIT	KRAS	MAP2K4	MDM2	MET	MLH1	MLLT3	MSH2	MSH6	MYC
MC-CAR	683665	blood	Myeloma	0	na::0<cn<8	wt::0<cn<8	wt::0<cn<8	wt::0<cn<8	wt::0<cn<8	wt::0<cn<8	na::0<cn<8	na::0<cn<8	na::0<cn<8	wt::0<cn<8	na::0<cn<8	na::0<cn<8	wt::0<cn<8	wt::0<cn<8	wt::0<cn<8	wt::0<cn<8	wt::0<cn<8	wt::0<cn<8	wt::0<cn<8	na::0<cn<8	wt::0<cn<8	wt::0<cn<8	wt::0<cn<8	wt::0<cn<8	na::0<cn<8	wt::0<cn<8	wt::0<cn<8	wt::0<cn<8	wt::0<cn<8	p.Q61R::0<cn<8	wt::0<cn<8	wt::0<cn<8	wt::0<cn<8	wt::0<cn<8	wt::0<cn<8	wt::0<cn<8	wt::0<cn<8	wt::0<cn<8	na::0<cn<8	wt::0<cn<8	wt::0<cn<8	na::0<cn<8	wt::0<cn<8	wt::0<cn<8	wt::0<cn<8
PFSK-1	683667	CNS	medulloblastoma	0	na::0<cn<8	wt::0<cn<8	wt::0<cn<8	wt::0<cn<8	wt::0<cn<8	wt::0<cn<8	na::0<cn<8	na::0<cn<8	na::0<cn<8	wt::0<cn<8	na::0<cn<8	na::0<cn<8	wt::0<cn<8	wt::0<cn<8	wt::0<cn<8	wt::0<cn<8	wt::0<cn<8	wt::0<cn<8	wt::0<cn<8	na::0<cn<8	wt::0<cn<8	wt::0<cn<8	wt::0<cn<8	wt::0<cn<8	na::0<cn<8	wt::0<cn<8	wt::0<cn<8	wt::0<cn<8	wt::0<cn<8	wt::0<cn<8	wt::0<cn<8	wt::0<cn<8	wt::0<cn<8	wt::0<cn<8	wt::0<cn<8	wt::0<cn<8	wt::0<cn<8	wt::0<cn<8	na::0<cn<8	wt::0<cn<8	wt::0<cn<8	na::0<cn<8	wt::0<cn<8	wt::0<cn<8	wt::0<cn<8
A673	684052	soft tissue	rhabdomyosarcoma (putative Ewing's)	0	na::0<cn<8	wt::0<cn<8	wt::0<cn<8	p.V600E::0<cn<8	wt::0<cn<8	wt::0<cn<8	na::0<cn<8	na::0<cn<8	na::0<cn<8	wt::0<cn<8	na::0<cn<8	na::0<cn<8	p.0?::0	wt::0<cn<8	p.0?::0	wt::0<cn<8	wt::0<cn<8	wt::0<cn<8	wt::0<cn<8	na::0<cn<8	wt::0<cn<8	wt::0<cn<8	wt::0<cn<8	wt::0<cn<8	na::0<cn<8	wt::0<cn<8	wt::0<cn<8	wt::0<cn<8	wt::0<cn<8	wt::0<cn<8	wt::0<cn<8	wt::0<cn<8	wt::0<cn<8	wt::0<cn<8	wt::0<cn<8	wt::0<cn<8	wt::0<cn<8	wt::0<cn<8	na::0<cn<8	wt::0<cn<8	wt::0<cn<8	na::0<cn<8	wt::0<cn<8	wt::0<cn<8	wt::0<cn<8
ES3	684055	bone	Ewings sarcoma	0	na::0<cn<8	wt::0<cn<8	wt::0<cn<8	wt::0<cn<8	wt::0<cn<8	wt::0<cn<8	na::0<cn<8	na::0<cn<8	na::0<cn<8	wt::0<cn<8	na::0<cn<8	na::0<cn<8	wt::0<cn<8	wt::0<cn<8	wt::0<cn<8	wt::0<cn<8	wt::0<cn<8	wt::0<cn<8	wt::0<cn<8	na::0<cn<8	wt::0<cn<8	wt::0<cn<8	wt::0<cn<8	wt::0<cn<8	na::0<cn<8	wt::0<cn<8	wt::0<cn<8	wt::0<cn<8	wt::0<cn<8	wt::0<cn<8	wt::0<cn<8	wt::0<cn<8	wt::0<cn<8	wt::0<cn<8	wt::0<cn<8	wt::0<cn<8	wt::0<cn<8	wt::0<cn<8	na::0<cn<8	wt::0<cn<8	wt::0<cn<8	na::0<cn<8	wt::0<cn<8	wt::0<cn<8	wt::0<cn<8
ES5	684057	bone	Ewings sarcoma	0	na::0<cn<8	wt::0<cn<8	wt::0<cn<8	wt::0<cn<8	wt::0<cn<8	wt::0<cn<8	na::0<cn<8	na::0<cn<8	na::0<cn<8	wt::0<cn<8	na::0<cn<8	na::0<cn<8	wt::0<cn<8	wt::0<cn<8	wt::0<cn<8	wt::0<cn<8	wt::0<cn<8	wt::0<cn<8	wt::0<cn<8	na::0<cn<8	wt::0<cn<8	wt::0<cn<8	wt::0<cn<8	wt::0<cn<8	na::0<cn<8	wt::0<cn<8	wt::0<cn<8	wt::nci	wt::0<cn<8	wt::0<cn<8	wt::0<cn<8	wt::0<cn<8	wt::0<cn<8	wt::0<cn<8	wt::0<cn<8	wt::0<cn<8	wt::0<cn<8	wt::0<cn<8	na::0<cn<8	wt::0<cn<8	wt::0<cn<8	na::0<cn<8	wt::0<cn<8	wt::0<cn<8	wt::0<cn<8
ES7	684059	bone	Ewings sarcoma	0	na::0<cn<8	wt::0<cn<8	wt::0<cn<8	wt::0<cn<8	wt::0<cn<8	wt::0<cn<8	na::0<cn<8	na::0<cn<8	na::0<cn<8	wt::0<cn<8	na::0<cn<8	na::0<cn<8	wt::0<cn<8	wt::0<cn<8	wt::0<cn<8	wt::0<cn<8	wt::0<cn<8	wt::0<cn<8	wt::0<cn<8	na::0<cn<8	wt::0<cn<8	wt::0<cn<8	wt::0<cn<8	wt::0<cn<8	na::0<cn<8	wt::0<cn<8	wt::0<cn<8	wt::0<cn<8	wt::0<cn<8	wt::0<cn<8	wt::0<cn<8	wt::0<cn<8	wt::0<cn<8	wt::0<cn<8	wt::0<cn<8	wt::nci	wt::0<cn<8	wt::0<cn<8	na::0<cn<8	wt::0<cn<8	wt::0<cn<8	na::0<cn<8	wt::0<cn<8	wt::0<cn<8	wt::0<cn<8
EW-11	684062	bone	Ewings sarcoma	0	na::0<cn<8	wt::0<cn<8	wt::0<cn<8	wt::0<cn<8	wt::0<cn<8	wt::0<cn<8	na::0<cn<8	na::0<cn<8	na::0<cn<8	wt::0<cn<8	na::0<cn<8	na::0<cn<8	wt::0<cn<8	wt::0<cn<8	wt::0<cn<8	wt::0<cn<8	wt::0<cn<8	wt::0<cn<8	wt::0<cn<8	na::0<cn<8	wt::0<cn<8	wt::0<cn<8	wt::0<cn<8	wt::0<cn<8	na::0<cn<8	wt::0<cn<8	wt::0<cn<8	wt::0<cn<8	wt::0<cn<8	wt::0<cn<8	wt::0<cn<8	wt::0<cn<8	wt::0<cn<8	wt::0<cn<8	wt::0<cn<8	wt::0<cn<8	wt::0<cn<8	wt::0<cn<8	na::0<cn<8	wt::0<cn<8	wt::0<cn<8	na::0<cn<8	wt::0<cn<8	wt::0<cn<8	wt::0<cn<8
NCI-H1395	684681	lung	lung: NSCLC: adenocarcinoma	0	na::0<cn<8	wt::0<cn<8	wt::0<cn<8	p.G469A::0<cn<8	wt::0<cn<8	wt::0<cn<8	na::0<cn<8	na::0<cn<8	na::0<cn<8	wt::0<cn<8	na::0<cn<8	na::0<cn<8	wt::0<cn<8	wt::0<cn<8	wt::0<cn<8	wt::0<cn<8	wt::0<cn<8	wt::0<cn<8	wt::0<cn<8	na::0<cn<8	wt::0<cn<8	wt::0<cn<8	wt::0<cn<8	wt::0<cn<8	na::0<cn<8	wt::0<cn<8	p.L449fs*25::0<cn<8	wt::0<cn<8	wt::0<cn<8	wt::0<cn<8	wt::0<cn<8	wt::0<cn<8	wt::0<cn<8	wt::0<cn<8	wt::0<cn<8	wt::0<cn<8	wt::0<cn<8	wt::0<cn<8	na::0<cn<8	wt::0<cn<8	wt::0<cn<8	na::0<cn<8	wt::0<cn<8	wt::0<cn<8	wt::nci
COLO-829	687448	skin	malignant_melanoma	0	na::0<cn<8	wt::0<cn<8	wt::0<cn<8	p.V600E::nci	wt::0<cn<8	wt::0<cn<8	na::0<cn<8	na::0<cn<8	na::0<cn<8	wt::0<cn<8	na::0<cn<8	na::0<cn<8	p.A68fs*51::0<cn<8	wt::0<cn<8	p.G124fs*51::0<cn<8	wt::0<cn<8	wt::0<cn<8	wt::0<cn<8	wt::0<cn<8	na::0<cn<8	wt::0<cn<8	wt::0<cn<8	wt::0<cn<8	wt::0<cn<8	na::0<cn<8	wt::0<cn<8	wt::0<cn<8	wt::0<cn<8	wt::0<cn<8	wt::0<cn<8	wt::0<cn<8	wt::0<cn<8	wt::0<cn<8	wt::0<cn<8	wt::0<cn<8	wt::0<cn<8	wt::0<cn<8	wt::0<cn<8	na::0<cn<8	wt::0<cn<8	wt::0<cn<8	na::0<cn<8	wt::0<cn<8	wt::0<cn<8	wt::0<cn<8
5637	687452	bladder	bladder	0	na::0<cn<8	wt::0<cn<8	wt::0<cn<8	wt::0<cn<8	wt::0<cn<8	wt::0<cn<8	na::0<cn<8	na::0<cn<8	na::0<cn<8	wt::0<cn<8	na::0<cn<8	na::0<cn<8	wt::0<cn<8	wt::0<cn<8	wt::0<cn<8	wt::0<cn<8	wt::0<cn<8	wt::0<cn<8	wt::0<cn<8	na::0<cn<8	wt::0<cn<8	wt::0<cn<8	wt::0<cn<8	wt::0<cn<8	na::0<cn<8	wt::0<cn<8	wt::0<cn<8	wt::0<cn<8	wt::0<cn<8	wt::0<cn<8	wt::0<cn<8	wt::0<cn<8	wt::0<cn<8	wt::0<cn<8	wt::0<cn<8	wt::0<cn<8	wt::0<cn<8	wt::0<cn<8	na::0<cn<8	wt::0<cn<8	wt::0<cn<8	na::0<cn<8	wt::0<cn<8	wt::0<cn<8	wt::0<cn<8
RT4	687455	bladder	bladder	0	na::0<cn<8	wt::0<cn<8	wt::0<cn<8	wt::0<cn<8	wt::0<cn<8	wt::0<cn<8	na::0<cn<8	na::0<cn<8	na::0<cn<8	wt::0<cn<8	na::0<cn<8	na::0<cn<8	p.0?::0	wt::0<cn<8	p.0?::0	wt::0<cn<8	wt::0<cn<8	wt::0<cn<8	wt::0<cn<8	na::0<cn<8	wt::0<cn<8	wt::0<cn<8	wt::0<cn<8	wt::0<cn<8	na::0<cn<8	wt::0<cn<8	wt::0<cn<8	wt::0<cn<8	wt::0<cn<8	wt::0<cn<8	wt::0<cn<8	wt::0<cn<8	wt::0<cn<8	wt::0<cn<8	wt::0<cn<8	wt::0<cn<8	wt::0<cn<8	wt::0<cn<8	na::0<cn<8	wt::0<cn<8	wt::0<cn<8	na::0<cn<8	wt::0<cn<8	wt::0<cn<8	wt::0<cn<8
SW780	687457	bladder	bladder	0	na::0<cn<8	wt::0<cn<8	wt::0<cn<8	wt::0<cn<8	wt::0<cn<8	wt::0<cn<8	na::0<cn<8	na::0<cn<8	na::0<cn<8	wt::0<cn<8	na::0<cn<8	na::0<cn<8	p.0?::0	wt::0<cn<8	p.0?::0	wt::0<cn<8	wt::0<cn<8	wt::0<cn<8	wt::0<cn<8	na::0<cn<8	wt::0<cn<8	wt::0<cn<8	wt::0<cn<8	wt::0<cn<8	na::0<cn<8	wt::0<cn<8	wt::0<cn<8	wt::0<cn<8	wt::0<cn<8	wt::0<cn<8	wt::0<cn<8	wt::0<cn<8	wt::0<cn<8	wt::0<cn<8	wt::0<cn<8	wt::0<cn<8	wt::0<cn<8	wt::0<cn<8	na::0<cn<8	wt::0<cn<8	wt::0<cn<8	na::0<cn<8	wt::0<cn<8	wt::0<cn<8	wt::0<cn<8
TCCSUP	687459	bladder	bladder	0	na::0<cn<8	wt::0<cn<8	wt::0<cn<8	wt::0<cn<8	wt::0<cn<8	wt::0<cn<8	na::0<cn<8	na::0<cn<8	na::0<cn<8	wt::0<cn<8	na::0<cn<8	na::0<cn<8	wt::0<cn<8	wt::0<cn<8	wt::0<cn<8	wt::0<cn<8	wt::0<cn<8	wt::0<cn<8	wt::0<cn<8	na::0<cn<8	wt::0<cn<8	wt::0<cn<8	wt::0<cn<8	wt::0<cn<8	na::0<cn<8	wt::0<cn<8	wt::0<cn<8	wt::0<cn<8	wt::0<cn<8	wt::0<cn<8	wt::0<cn<8	wt::0<cn<8	wt::0<cn<8	wt::0<cn<8	wt::0<cn<8	wt::0<cn<8	wt::0<cn<8	wt::0<cn<8	na::0<cn<8	wt::0<cn<8	wt::0<cn<8	na::0<cn<8	wt::0<cn<8	wt::0<cn<8	wt::0<cn<8
C-33-A	687505	uterus	cervix	1	na::nci	wt::nci	wt::nci	wt::nci	wt::nci	wt::nci	na::nci	na::nci	na::nci	wt::nci	na::nci	na::nci	wt::nci	wt::nci	wt::nci	wt::nci	wt::nci	wt::nci	wt::nci	na::nci	wt::nci	wt::nci	wt::nci	p.R465H::nci	na::nci	wt::nci	wt::nci	wt::nci	wt::nci	wt::nci	wt::nci	wt::nci	wt::nci	wt::nci	wt::nci	wt::nci	wt::nci	wt::nci	na::nci	wt::nci	wt::nci	na::nci	p.S860*::nci	wt::nci	wt::nci
ME-180	687514	uterus	cervix	0	na::0<cn<8	wt::0<cn<8	wt::0<cn<8	wt::0<cn<8	wt::0<cn<8	wt::0<cn<8	na::0<cn<8	na::0<cn<8	na::0<cn<8	wt::0<cn<8	na::0<cn<8	na::0<cn<8	wt::0<cn<8	wt::0<cn<8	wt::0<cn<8	wt::0<cn<8	wt::0<cn<8	wt::0<cn<8	wt::0<cn<8	na::0<cn<8	wt::0<cn<8	wt::0<cn<8	wt::0<cn<8	wt::0<cn<8	na::0<cn<8	wt::0<cn<8	wt::0<cn<8	wt::0<cn<8	wt::0<cn<8	wt::0<cn<8	wt::0<cn<8	wt::0<cn<8	wt::0<cn<8	wt::0<cn<8	wt::0<cn<8	wt::0<cn<8	wt::0<cn<8	wt::0<cn<8	na::0<cn<8	wt::0<cn<8	wt::0<cn<8	na::0<cn<8	wt::0<cn<8	wt::0<cn<8	wt::0<cn<8
8-MG-BA	687562	CNS	glioma	0	na::0<cn<8	wt::0<cn<8	wt::0<cn<8	wt::0<cn<8	wt::nci	wt::0<cn<8	na::0<cn<8	na::0<cn<8	na::0<cn<8	wt::0<cn<8	na::0<cn<8	na::0<cn<8	wt::0<cn<8	wt::0<cn<8	wt::0<cn<8	wt::0<cn<8	wt::0<cn<8	wt::0<cn<8	wt::0<cn<8	na::0<cn<8	wt::0<cn<8	wt::0<cn<8	wt::0<cn<8	wt::0<cn<8	na::0<cn<8	wt::0<cn<8	wt::0<cn<8	wt::0<cn<8	wt::0<cn<8	wt::0<cn<8	wt::0<cn<8	wt::0<cn<8	wt::0<cn<8	wt::0<cn<8	wt::0<cn<8	wt::0<cn<8	wt::0<cn<8	wt::0<cn<8	na::0<cn<8	wt::0<cn<8	wt::0<cn<8	na::0<cn<8	wt::0<cn<8	wt::0<cn<8	wt::0<cn<8
A172	687563	CNS	glioma	0	na::0<cn<8	wt::0<cn<8	wt::0<cn<8	wt::0<cn<8	wt::0<cn<8	wt::0<cn<8	na::0<cn<8	na::0<cn<8	na::0<cn<8	wt::0<cn<8	na::0<cn<8	na::0<cn<8	p.0?::0	wt::0<cn<8	p.0?::0	wt::0<cn<8	wt::0<cn<8	wt::0<cn<8	wt::0<cn<8	na::0<cn<8	wt::0<cn<8	wt::0<cn<8	wt::0<cn<8	wt::0<cn<8	na::0<cn<8	wt::0<cn<8	wt::0<cn<8	wt::0<cn<8	wt::0<cn<8	wt::0<cn<8	wt::0<cn<8	wt::0<cn<8	wt::0<cn<8	wt::0<cn<8	wt::0<cn<8	wt::0<cn<8	wt::0<cn<8	wt::0<cn<8	na::0<cn<8	wt::0<cn<8	wt::0<cn<8	na::0<cn<8	wt::0<cn<8	wt::0<cn<8	wt::0<cn<8
GB-1	687568	CNS	glioma	0	na::0<cn<8	wt::0<cn<8	wt::0<cn<8	wt::0<cn<8	wt::0<cn<8	wt::0<cn<8	na::0<cn<8	na::0<cn<8	na::0<cn<8	wt::0<cn<8	na::0<cn<8	na::0<cn<8	p.0?::0	wt::0<cn<8	p.0?::0	wt::0<cn<8	wt::0<cn<8	wt::0<cn<8	wt::0<cn<8	na::0<cn<8	wt::0<cn<8	wt::0<cn<8	wt::0<cn<8	wt::0<cn<8	na::0<cn<8	wt::0<cn<8	wt::0<cn<8	wt::0<cn<8	wt::0<cn<8	wt::0<cn<8	wt::0<cn<8	wt::0<cn<8	wt::0<cn<8	wt::0<cn<8	wt::0<cn<8	wt::0<cn<8	wt::0<cn<8	wt::0<cn<8	na::0<cn<8	wt::0<cn<8	wt::0<cn<8	na::0<cn<8	wt::0<cn<8	wt::0<cn<8	wt::0<cn<8
T98G	687586	CNS	glioma	0	na::0<cn<8	wt::0<cn<8	wt::0<cn<8	wt::0<cn<8	wt::0<cn<8	wt::0<cn<8	na::0<cn<8	na::0<cn<8	na::0<cn<8	wt::0<cn<8	na::0<cn<8	na::0<cn<8	p.0?::0	p.0?::0	p.?::0	wt::0<cn<8	wt::0<cn<8	wt::0<cn<8	wt::0<cn<8	na::0<cn<8	wt::0<cn<8	wt::0<cn<8	wt::0<cn<8	wt::0<cn<8	na::0<cn<8	wt::0<cn<8	wt::0<cn<8	wt::0<cn<8	wt::0<cn<8	wt::0<cn<8	wt::0<cn<8	wt::0<cn<8	wt::0<cn<8	wt::0	wt::0<cn<8	wt::0<cn<8	wt::0<cn<8	wt::0<cn<8	na::0<cn<8	wt::0<cn<8	wt::0<cn<8	na::0<cn<8	wt::0<cn<8	wt::0<cn<8	wt::0<cn<8
U-118-MG	687588	CNS	glioma	0	na::0<cn<8	wt::0<cn<8	wt::0<cn<8	wt::0<cn<8	wt::0<cn<8	wt::0<cn<8	na::0<cn<8	na::0<cn<8	na::0<cn<8	wt::0<cn<8	na::0<cn<8	na::0<cn<8	p.0?::0	wt::0<cn<8	p.0?::0	wt::0<cn<8	wt::0<cn<8	wt::0<cn<8	wt::0<cn<8	na::0<cn<8	wt::0<cn<8	wt::0<cn<8	wt::0<cn<8	wt::0<cn<8	na::0<cn<8	wt::0<cn<8	wt::0<cn<8	wt::0<cn<8	wt::0<cn<8	wt::0<cn<8	wt::0<cn<8	wt::0<cn<8	wt::0<cn<8	wt::0<cn<8	wt::0<cn<8	wt::0<cn<8	wt::0<cn<8	wt::0<cn<8	na::0<cn<8	wt::>=8	wt::0<cn<8	na::0	wt::0<cn<8	wt::0<cn<8	wt::0<cn<8
U-87-MG	687590	CNS	glioma	0	na::0<cn<8	wt::0<cn<8	wt::0<cn<8	wt::0<cn<8	wt::0<cn<8	wt::0<cn<8	na::0<cn<8	na::0<cn<8	na::0<cn<8	wt::0<cn<8	na::0<cn<8	na::0<cn<8	p.0?::0	p.0?::0	p.0?::0	wt::0<cn<8	wt::0<cn<8	wt::0<cn<8	wt::0<cn<8	na::0<cn<8	wt::0<cn<8	wt::0<cn<8	wt::0<cn<8	wt::0<cn<8	na::0<cn<8	wt::0<cn<8	wt::0<cn<8	wt::0<cn<8	wt::0<cn<8	wt::0<cn<8	wt::0<cn<8	wt::0<cn<8	wt::0<cn<8	wt::0<cn<8	wt::0<cn<8	wt::0<cn<8	wt::0<cn<8	wt::0<cn<8	na::0<cn<8	wt::0<cn<8	wt::0<cn<8	na::0	wt::0<cn<8	wt::0<cn<8	wt::0<cn<8
YKG-1	687592	CNS	glioma	0	na::0<cn<8	wt::0<cn<8	wt::0<cn<8	wt::0<cn<8	wt::0<cn<8	wt::0<cn<8	na::0<cn<8	na::0<cn<8	na::0<cn<8	wt::0<cn<8	na::0<cn<8	na::0<cn<8	p.0?::0	p.0?::0	p.0?::0	wt::0<cn<8	wt::0<cn<8	wt::0<cn<8	wt::0<cn<8	na::0<cn<8	wt::0<cn<8	wt::0<cn<8	wt::0<cn<8	wt::0<cn<8	na::0<cn<8	wt::0<cn<8	wt::0<cn<8	wt::0<cn<8	wt::0<cn<8	wt::0<cn<8	wt::0<cn<8	wt::0<cn<8	wt::0<cn<8	wt::0<cn<8	wt::0<cn<8	wt::0<cn<8	wt::0<cn<8	wt::0<cn<8	na::0<cn<8	wt::0<cn<8	wt::0<cn<8	na::0<cn<8	wt::0<cn<8	wt::0<cn<8	wt::0<cn<8
ChaGo-K-1	687596	lung	lung other	0	na::0<cn<8	wt::0<cn<8	wt::0<cn<8	wt::0<cn<8	wt::0<cn<8	wt::0<cn<8	na::0<cn<8	na::0<cn<8	na::0<cn<8	wt::0<cn<8	na::0<cn<8	na::0<cn<8	wt::0<cn<8	wt::0<cn<8	wt::0<cn<8	wt::0<cn<8	wt::0<cn<8	wt::0<cn<8	wt::0<cn<8	na::0<cn<8	wt::0<cn<8	wt::0<cn<8	wt::0<cn<8	wt::0<cn<8	na::0<cn<8	wt::0<cn<8	wt::0<cn<8	wt::0<cn<8	wt::nci	wt::0<cn<8	wt::0<cn<8	wt::0<cn<8	wt::0<cn<8	wt::0<cn<8	wt::0<cn<8	wt::0<cn<8	wt::0<cn<8	wt::0<cn<8	na::0<cn<8	wt::0<cn<8	wt::0<cn<8	na::0<cn<8	wt::0<cn<8	wt::0<cn<8	wt::0<cn<8
NCI-H720	687600	lung	lung: NSCLC: carcinoid	0	na::0<cn<8	wt::0<cn<8	wt::0<cn<8	wt::0<cn<8	wt::0<cn<8	wt::0<cn<8	na::0<cn<8	na::0<cn<8	na::0<cn<8	wt::0<cn<8	na::0<cn<8	na::0<cn<8	wt::0<cn<8	wt::0<cn<8	wt::0<cn<8	wt::0<cn<8	wt::0<cn<8	wt::0<cn<8	wt::0<cn<8	na::0<cn<8	wt::0<cn<8	wt::0<cn<8	wt::0<cn<8	wt::0<cn<8	na::0<cn<8	wt::0<cn<8	wt::0<cn<8	wt::0<cn<8	wt::0<cn<8	wt::0<cn<8	wt::0<cn<8	wt::0<cn<8	wt::0<cn<8	wt::0<cn<8	wt::0<cn<8	wt::0<cn<8	wt::0<cn<8	wt::0<cn<8	na::0<cn<8	wt::0<cn<8	wt::0<cn<8	na::0<cn<8	wt::0<cn<8	wt::0<cn<8	wt::0<cn<8
Calu-3	687777	lung	lung: NSCLC: adenocarcinoma	0	na::0<cn<8	wt::0<cn<8	wt::0<cn<8	wt::0<cn<8	wt::0<cn<8	wt::0<cn<8	na::0<cn<8	na::0<cn<8	na::0<cn<8	wt::0<cn<8	na::0<cn<8	na::0<cn<8	wt::0<cn<8	wt::0<cn<8	wt::0<cn<8	wt::0<cn<8	wt::0<cn<8	wt::0<cn<8	wt::0<cn<8	na::0<cn<8	wt::>=8	wt::0<cn<8	wt::0<cn<8	wt::0<cn<8	na::0<cn<8	wt::0<cn<8	wt::0<cn<8	wt::0<cn<8	wt::0<cn<8	wt::0<cn<8	wt::0<cn<8	wt::0<cn<8	wt::0<cn<8	wt::0<cn<8	wt::0<cn<8	wt::0<cn<8	wt::0<cn<8	wt::0<cn<8	na::0<cn<8	wt::0<cn<8	wt::0<cn<8	na::0<cn<8	wt::0<cn<8	wt::0<cn<8	wt::0<cn<8
COR-L23	687780	lung	lung: NSCLC: large cell	0	na::0<cn<8	wt::0<cn<8	wt::0<cn<8	wt::0<cn<8	wt::0<cn<8	wt::0<cn<8	na::0<cn<8	na::0<cn<8	na::0<cn<8	wt::0<cn<8	na::0<cn<8	na::0<cn<8	p.E26*::0<cn<8	wt::0<cn<8	wt::0<cn<8	wt::0<cn<8	wt::0<cn<8	wt::0<cn<8	wt::0<cn<8	na::0<cn<8	wt::0<cn<8	wt::0<cn<8	wt::0<cn<8	wt::0<cn<8	na::0<cn<8	wt::0<cn<8	wt::0<cn<8	wt::0<cn<8	wt::0<cn<8	wt::0<cn<8	wt::0<cn<8	wt::0<cn<8	wt::0<cn<8	wt::0<cn<8	wt::0<cn<8	wt::0<cn<8	p.G12V::>=8	wt::0<cn<8	na::0<cn<8	wt::0<cn<8	wt::0<cn<8	na::0<cn<8	wt::0<cn<8	wt::0<cn<8	wt::>=8
LK-2	687787	lung	lung: NSCLC: squamous_cell_carcinoma	0	na::0<cn<8	wt::0<cn<8	p.W685*::0<cn<8	wt::0<cn<8	wt::0<cn<8	wt::0<cn<8	na::0<cn<8	na::0<cn<8	na::0<cn<8	wt::0<cn<8	na::0<cn<8	na::0<cn<8	p.D84Y::0<cn<8	wt::0<cn<8	wt::0<cn<8	wt::0<cn<8	wt::0<cn<8	wt::0<cn<8	wt::0<cn<8	na::0<cn<8	wt::0<cn<8	wt::0<cn<8	wt::0<cn<8	wt::0<cn<8	na::0<cn<8	wt::0<cn<8	wt::0<cn<8	wt::0<cn<8	wt::0<cn<8	wt::0<cn<8	wt::0<cn<8	wt::0<cn<8	wt::0<cn<8	wt::0<cn<8	wt::0<cn<8	wt::0<cn<8	wt::0<cn<8	wt::0<cn<8	na::0<cn<8	wt::0<cn<8	wt::0<cn<8	na::0<cn<8	wt::0<cn<8	wt::0<cn<8	wt::0<cn<8
NCI-H1437	687794	lung	lung: NSCLC: adenocarcinoma	0	na::0<cn<8	wt::0<cn<8	wt::0<cn<8	wt::0<cn<8	wt::0<cn<8	wt::0<cn<8	na::0<cn<8	na::0<cn<8	na::0<cn<8	wt::0<cn<8	na::0<cn<8	na::0<cn<8	p.0?::0	wt::0<cn<8	p.0?::0	wt::0<cn<8	wt::0<cn<8	wt::0<cn<8	wt::0<cn<8	na::0<cn<8	wt::0<cn<8	wt::0<cn<8	wt::0<cn<8	wt::0<cn<8	na::0<cn<8	wt::0<cn<8	wt::0<cn<8	wt::0<cn<8	wt::0<cn<8	wt::0<cn<8	wt::0<cn<8	wt::0<cn<8	wt::0<cn<8	wt::0<cn<8	wt::0<cn<8	wt::0<cn<8	wt::0<cn<8	wt::0<cn<8	na::0<cn<8	wt::0<cn<8	wt::0<cn<8	na::0	wt::0<cn<8	wt::0<cn<8	wt::0<cn<8
NCI-H1623	687798	lung	lung: NSCLC: adenocarcinoma	0	na::0<cn<8	wt::0<cn<8	wt::0<cn<8	wt::0<cn<8	wt::0<cn<8	wt::0<cn<8	na::0<cn<8	na::0<cn<8	na::0<cn<8	wt::0<cn<8	na::0<cn<8	na::0<cn<8	wt::0<cn<8	wt::0<cn<8	wt::0<cn<8	wt::0<cn<8	wt::0<cn<8	wt::0<cn<8	wt::0<cn<8	na::0<cn<8	wt::0<cn<8	wt::0<cn<8	wt::0<cn<8	wt::0<cn<8	na::0<cn<8	wt::0<cn<8	wt::0<cn<8	wt::0<cn<8	wt::0<cn<8	wt::0<cn<8	wt::0<cn<8	wt::0<cn<8	wt::0<cn<8	wt::0<cn<8	wt::0<cn<8	wt::0<cn<8	wt::0<cn<8	wt::0<cn<8	na::0<cn<8	wt::0<cn<8	wt::0<cn<8	na::0<cn<8	wt::0<cn<8	wt::0<cn<8	wt::0<cn<8
NCI-H1648	687799	lung	lung: NSCLC: adenocarcinoma	0	na::0<cn<8	wt::0<cn<8	wt::0<cn<8	wt::0<cn<8	wt::0<cn<8	wt::0<cn<8	na::0<cn<8	na::0<cn<8	na::0<cn<8	wt::0<cn<8	na::0<cn<8	na::nci	p.0?::0	wt::0<cn<8	p.0?::0	wt::0<cn<8	wt::0<cn<8	wt::0<cn<8	wt::0<cn<8	na::0<cn<8	wt::0<cn<8	wt::0<cn<8	wt::0<cn<8	wt::0<cn<8	na::0<cn<8	wt::0<cn<8	wt::0<cn<8	wt::0<cn<8	wt::0<cn<8	wt::0<cn<8	wt::0<cn<8	wt::0<cn<8	wt::0<cn<8	wt::0<cn<8	wt::0<cn<8	wt::0<cn<8	wt::0<cn<8	wt::0<cn<8	na::0<cn<8	wt::>=8	wt::0<cn<8	na::0<cn<8	wt::0<cn<8	wt::0<cn<8	wt::0<cn<8
NCI-H1650	687800	lung	lung: NSCLC: adenocarcinoma	0	na::0<cn<8	wt::0<cn<8	wt::0<cn<8	wt::0<cn<8	wt::0<cn<8	wt::0<cn<8	na::0<cn<8	na::0<cn<8	na::0<cn<8	wt::0<cn<8	na::0<cn<8	na::0<cn<8	p.0?::0	wt::0<cn<8	p.0?::0	wt::0<cn<8	wt::0<cn<8	wt::0<cn<8	p.E746_A750del::nci	na::0<cn<8	wt::0<cn<8	wt::0<cn<8	wt::0<cn<8	wt::0<cn<8	na::0<cn<8	wt::0<cn<8	wt::0<cn<8	wt::0<cn<8	wt::0<cn<8	wt::0<cn<8	wt::0<cn<8	wt::0<cn<8	wt::0<cn<8	wt::0<cn<8	wt::0<cn<8	wt::0<cn<8	wt::0<cn<8	wt::0<cn<8	na::0<cn<8	wt::0<cn<8	wt::0<cn<8	na::0<cn<8	wt::0<cn<8	wt::0<cn<8	wt::0<cn<8
NCI-H1693	687802	lung	lung: NSCLC: adenocarcinoma	0	na::0<cn<8	wt::0<cn<8	wt::0<cn<8	wt::0<cn<8	wt::0<cn<8	wt::0<cn<8	na::0<cn<8	na::0<cn<8	na::0<cn<8	wt::0<cn<8	na::0<cn<8	na::0<cn<8	wt::0<cn<8	wt::0<cn<8	wt::0<cn<8	wt::0<cn<8	wt::0<cn<8	wt::0<cn<8	wt::0<cn<8	na::0<cn<8	wt::0<cn<8	wt::nci	wt::0<cn<8	wt::0<cn<8	na::0<cn<8	wt::0<cn<8	wt::0<cn<8	wt::0<cn<8	wt::0<cn<8	wt::0<cn<8	wt::0<cn<8	wt::0<cn<8	wt::0<cn<8	wt::0<cn<8	wt::0<cn<8	wt::0<cn<8	wt::0<cn<8	wt::0<cn<8	na::0<cn<8	wt::0<cn<8	wt::0<cn<8	na::0<cn<8	wt::0<cn<8	wt::0<cn<8	wt::0<cn<8
NCI-H1770	687804	lung	lung: NSCLC: NOS	0	na::0<cn<8	wt::0<cn<8	wt::0<cn<8	wt::0<cn<8	wt::0<cn<8	wt::0<cn<8	na::0<cn<8	na::0<cn<8	na::0<cn<8	wt::0<cn<8	na::0<cn<8	na::0<cn<8	wt::0<cn<8	wt::0<cn<8	wt::0<cn<8	wt::0<cn<8	wt::0<cn<8	wt::0<cn<8	wt::0<cn<8	na::0<cn<8	wt::0<cn<8	wt::0<cn<8	wt::0<cn<8	wt::0<cn<8	na::0<cn<8	wt::0<cn<8	wt::0<cn<8	wt::0<cn<8	wt::0<cn<8	wt::0<cn<8	wt::0<cn<8	wt::0<cn<8	wt::0<cn<8	wt::0<cn<8	wt::0<cn<8	wt::0<cn<8	wt::0<cn<8	wt::0<cn<8	na::0<cn<8	wt::0<cn<8	wt::0<cn<8	na::0<cn<8	wt::0<cn<8	wt::0<cn<8	wt::0<cn<8
NCI-H1838	687807	lung	lung: NSCLC: adenocarcinoma	0	na::0<cn<8	wt::0<cn<8	wt::0<cn<8	wt::0<cn<8	wt::0<cn<8	wt::0<cn<8	na::0<cn<8	na::0<cn<8	na::0<cn<8	wt::0<cn<8	na::0<cn<8	na::0<cn<8	p.0?::0	wt::0<cn<8	p.0?::0<cn<8	wt::0<cn<8	wt::0<cn<8	wt::0<cn<8	wt::>=8	na::0<cn<8	wt::0<cn<8	wt::0<cn<8	wt::0<cn<8	wt::0<cn<8	na::0<cn<8	wt::0<cn<8	wt::0<cn<8	wt::0<cn<8	wt::0<cn<8	wt::0<cn<8	wt::0<cn<8	wt::0<cn<8	wt::0<cn<8	wt::0<cn<8	wt::0<cn<8	wt::0<cn<8	wt::0<cn<8	wt::0<cn<8	na::0<cn<8	wt::0<cn<8	wt::0<cn<8	na::0<cn<8	wt::0<cn<8	wt::0<cn<8	wt::0<cn<8
NCI-H2126	687814	lung	lung: NSCLC: adenocarcinoma	0	na::0<cn<8	wt::0<cn<8	wt::0<cn<8	wt::nci	wt::0<cn<8	wt::0<cn<8	na::0<cn<8	na::0<cn<8	na::0<cn<8	wt::0<cn<8	na::0<cn<8	na::0<cn<8	p.0?::0	wt::0<cn<8	p.0?::0	wt::0<cn<8	wt::0<cn<8	wt::0<cn<8	wt::0<cn<8	na::0<cn<8	wt::0<cn<8	wt::0<cn<8	wt::0<cn<8	wt::0<cn<8	na::0<cn<8	wt::0<cn<8	wt::0<cn<8	wt::0<cn<8	wt::0<cn<8	wt::0<cn<8	wt::0<cn<8	wt::0<cn<8	wt::0<cn<8	wt::0<cn<8	wt::0<cn<8	wt::0<cn<8	wt::0<cn<8	wt::0<cn<8	na::0<cn<8	wt::0<cn<8	wt::0<cn<8	na::0<cn<8	wt::0<cn<8	wt::0<cn<8	wt::0<cn<8
NCI-H2170	687815	lung	lung: NSCLC: squamous_cell_carcinoma	0	na::>=8	wt::0<cn<8	wt::0<cn<8	wt::>=8	wt::0<cn<8	wt::>=8	na::0<cn<8	na::>=8	na::0<cn<8	wt::0<cn<8	na::0<cn<8	na::>=8	p.0?::0	wt::0<cn<8	p.0?::0	wt::0<cn<8	wt::0<cn<8	wt::0<cn<8	wt::0<cn<8	na::0<cn<8	wt::>=8	wt::>=8	wt::0<cn<8	wt::0<cn<8	na::0<cn<8	wt::0<cn<8	wt::0<cn<8	wt::>=8	wt::>=8	wt::0<cn<8	wt::0<cn<8	wt::0<cn<8	wt::0<cn<8	wt::0<cn<8	wt::0<cn<8	wt::0<cn<8	wt::>=8	wt::0<cn<8	na::>=8	wt::>=8	wt::0<cn<8	na::0<cn<8	wt::0<cn<8	wt::0<cn<8	wt::>=8
NCI-H2228	687816	lung	lung: NSCLC: adenocarcinoma	0	na::0<cn<8	wt::nci	wt::0<cn<8	wt::0<cn<8	wt::0<cn<8	wt::0<cn<8	na::0<cn<8	na::0<cn<8	na::0<cn<8	wt::0<cn<8	na::0<cn<8	na::0<cn<8	p.0?::0	wt::0<cn<8	p.0?::0	wt::0<cn<8	wt::0<cn<8	wt::0<cn<8	wt::nci	na::0<cn<8	wt::0<cn<8	wt::0<cn<8	wt::0<cn<8	wt::0<cn<8	na::0<cn<8	wt::0<cn<8	wt::0<cn<8	wt::0<cn<8	wt::0<cn<8	wt::0<cn<8	wt::0<cn<8	wt::0<cn<8	wt::0<cn<8	wt::0<cn<8	wt::0<cn<8	wt::0<cn<8	wt::0<cn<8	wt::0<cn<8	na::0<cn<8	wt::0<cn<8	wt::0<cn<8	na::0<cn<8	wt::0<cn<8	wt::0<cn<8	wt::0<cn<8
NCI-H2342	687819	lung	lung: NSCLC: adenocarcinoma	1	na::>=8	wt::0<cn<8	wt::0<cn<8	wt::0<cn<8	wt::0<cn<8	wt::0<cn<8	na::0<cn<8	na::0<cn<8	na::0<cn<8	wt::0<cn<8	na::>=8	na::>=8	wt::0<cn<8	wt::0<cn<8	wt::0<cn<8	wt::0<cn<8	wt::0<cn<8	wt::0<cn<8	wt::0<cn<8	na::0<cn<8	wt::0<cn<8	wt::0<cn<8	wt::0<cn<8	wt::0<cn<8	na::0<cn<8	wt::0<cn<8	wt::0<cn<8	wt::0<cn<8	wt::0<cn<8	wt::0<cn<8	wt::0<cn<8	wt::0<cn<8	wt::0<cn<8	wt::0<cn<8	wt::0<cn<8	wt::0<cn<8	wt::0<cn<8	p.K359*::0<cn<8	na::0<cn<8	wt::>=8	wt::0<cn<8	na::0<cn<8	wt::0<cn<8	wt::0<cn<8	wt::>=8
NCI-H2347	687820	lung	lung: NSCLC: NOS	0	na::0<cn<8	wt::0<cn<8	wt::0<cn<8	wt::0<cn<8	wt::0<cn<8	wt::0<cn<8	na::0<cn<8	na::0<cn<8	na::0<cn<8	wt::0<cn<8	na::0<cn<8	na::0<cn<8	wt::0<cn<8	wt::0<cn<8	wt::0<cn<8	wt::0<cn<8	wt::0<cn<8	wt::0<cn<8	wt::0<cn<8	na::0<cn<8	wt::0<cn<8	wt::0<cn<8	wt::0<cn<8	wt::0<cn<8	na::0<cn<8	wt::0<cn<8	wt::0<cn<8	wt::0<cn<8	wt::0<cn<8	wt::0<cn<8	wt::0<cn<8	wt::0<cn<8	wt::0<cn<8	wt::0<cn<8	wt::0<cn<8	wt::0<cn<8	wt::0<cn<8	wt::0<cn<8	na::0<cn<8	wt::0<cn<8	wt::0<cn<8	na::0<cn<8	wt::0<cn<8	wt::0<cn<8	wt::0<cn<8
NCI-H2405	687821	lung	lung: NSCLC: adenocarcinoma	0	na::0<cn<8	wt::0<cn<8	wt::0<cn<8	p.L485_P490>Y::0<cn<8	wt::0<cn<8	wt::0<cn<8	na::0<cn<8	na::0<cn<8	na::0<cn<8	wt::0<cn<8	na::0<cn<8	na::0<cn<8	p.?::0	wt::0<cn<8	p.?::0	wt::0<cn<8	wt::0<cn<8	wt::0<cn<8	wt::0<cn<8	na::0<cn<8	wt::0<cn<8	wt::0<cn<8	wt::0<cn<8	wt::0<cn<8	na::0<cn<8	wt::0<cn<8	wt::0<cn<8	wt::0<cn<8	wt::0<cn<8	wt::0<cn<8	wt::0<cn<8	wt::0<cn<8	wt::0<cn<8	wt::0<cn<8	wt::0<cn<8	wt::0<cn<8	wt::0<cn<8	p.?::0	na::0<cn<8	wt::0<cn<8	wt::0<cn<8	na::0<cn<8	wt::0<cn<8	wt::0<cn<8	wt::0<cn<8
NCI-H661	687829	lung	lung: NSCLC: large cell	0	na::>=8	wt::0<cn<8	wt::0<cn<8	wt::0<cn<8	wt::0<cn<8	wt::0<cn<8	na::0<cn<8	na::0<cn<8	na::0<cn<8	wt::0<cn<8	na::0<cn<8	na::0<cn<8	p.?::0<cn<8	wt::0<cn<8	wt::0<cn<8	wt::0<cn<8	wt::0<cn<8	wt::0<cn<8	wt::0<cn<8	na::0<cn<8	wt::0<cn<8	wt::0<cn<8	wt::0<cn<8	wt::0<cn<8	na::0<cn<8	wt::0<cn<8	wt::0<cn<8	wt::0<cn<8	wt::0<cn<8	wt::0<cn<8	wt::>=8	wt::0<cn<8	wt::0<cn<8	wt::0<cn<8	wt::>=8	wt::>=8	wt::>=8	wt::0<cn<8	na::0<cn<8	wt::0<cn<8	wt::0<cn<8	na::0<cn<8	wt::0<cn<8	wt::0<cn<8	wt::0<cn<8
DMS-114	687983	lung	lung: small_cell_carcinoma	0	na::0<cn<8	wt::0<cn<8	wt::0<cn<8	wt::0<cn<8	wt::0<cn<8	wt::0<cn<8	na::>=8	na::0<cn<8	na::0<cn<8	wt::0<cn<8	na::0<cn<8	na::0<cn<8	wt::0<cn<8	wt::0<cn<8	wt::0<cn<8	wt::0<cn<8	wt::0<cn<8	wt::0<cn<8	wt::0<cn<8	na::0<cn<8	wt::0<cn<8	wt::0<cn<8	wt::0<cn<8	wt::0<cn<8	na::0<cn<8	wt::0<cn<8	wt::0<cn<8	wt::0<cn<8	wt::0<cn<8	wt::0<cn<8	wt::0<cn<8	wt::0<cn<8	wt::0<cn<8	wt::0<cn<8	wt::0<cn<8	wt::0<cn<8	wt::0<cn<8	wt::0<cn<8	na::0<cn<8	wt::0<cn<8	wt::0<cn<8	na::0<cn<8	wt::0<cn<8	wt::0<cn<8	wt::0<cn<8
DMS-153	687984	lung	lung: small_cell_carcinoma	0	na::0<cn<8	wt::0<cn<8	wt::0<cn<8	wt::0<cn<8	wt::0<cn<8	wt::0<cn<8	na::0<cn<8	na::0<cn<8	na::0<cn<8	wt::0<cn<8	na::0<cn<8	na::0<cn<8	wt::0<cn<8	wt::0<cn<8	wt::0<cn<8	wt::0<cn<8	wt::0<cn<8	wt::0<cn<8	wt::0<cn<8	na::0<cn<8	wt::0<cn<8	wt::0<cn<8	wt::0<cn<8	wt::0<cn<8	na::0<cn<8	wt::0<cn<8	wt::0<cn<8	wt::0<cn<8	wt::0<cn<8	wt::0<cn<8	wt::0<cn<8	wt::0<cn<8	wt::0<cn<8	wt::0<cn<8	wt::0<cn<8	wt::0<cn<8	wt::0<cn<8	wt::0<cn<8	na::0<cn<8	wt::0<cn<8	wt::0<cn<8	na::0<cn<8	wt::0<cn<8	wt::0<cn<8	wt::0<cn<8
DMS-273	687985	lung	lung: small_cell_carcinoma	0	na::0<cn<8	wt::0<cn<8	wt::0<cn<8	wt::0<cn<8	wt::0<cn<8	wt::0<cn<8	na::0<cn<8	na::0<cn<8	na::0<cn<8	wt::0<cn<8	na::0<cn<8	na::0<cn<8	wt::0<cn<8	wt::0<cn<8	wt::0<cn<8	wt::0<cn<8	wt::0<cn<8	wt::0<cn<8	wt::0<cn<8	na::0<cn<8	wt::0<cn<8	wt::0<cn<8	wt::0<cn<8	wt::0<cn<8	na::0<cn<8	wt::0<cn<8	wt::0<cn<8	wt::0<cn<8	wt::0<cn<8	wt::0<cn<8	wt::0<cn<8	wt::0<cn<8	wt::0<cn<8	wt::0<cn<8	wt::0<cn<8	wt::0<cn<8	wt::0<cn<8	wt::0<cn<8	na::0<cn<8	wt::0<cn<8	wt::0<cn<8	na::0<cn<8	wt::0<cn<8	wt::0<cn<8	wt::>=8
NCI-H1092	687997	lung	lung: small_cell_carcinoma	0	na::0<cn<8	wt::0<cn<8	wt::0<cn<8	wt::0<cn<8	wt::0<cn<8	wt::0<cn<8	na::0<cn<8	na::0<cn<8	na::nci	wt::0<cn<8	na::0<cn<8	na::0<cn<8	wt::0<cn<8	wt::0<cn<8	wt::0<cn<8	p.D6G::0<cn<8	wt::0<cn<8	wt::0<cn<8	wt::0<cn<8	na::0<cn<8	wt::0<cn<8	wt::0<cn<8	wt::0<cn<8	wt::0<cn<8	na::0<cn<8	wt::0<cn<8	wt::0<cn<8	wt::0<cn<8	wt::0<cn<8	wt::0<cn<8	wt::0<cn<8	wt::0<cn<8	wt::0<cn<8	wt::0<cn<8	wt::0<cn<8	wt::0<cn<8	wt::0<cn<8	wt::0<cn<8	na::0<cn<8	wt::0<cn<8	wt::0<cn<8	na::0<cn<8	wt::0<cn<8	wt::0<cn<8	wt::0<cn<8
NCI-H1694	688006	lung	lung: small_cell_carcinoma	0	na::0<cn<8	wt::0<cn<8	wt::0<cn<8	wt::0<cn<8	wt::0<cn<8	wt::0<cn<8	na::0<cn<8	na::0<cn<8	na::0<cn<8	wt::0<cn<8	na::0<cn<8	na::0<cn<8	wt::0<cn<8	wt::0<cn<8	wt::0<cn<8	wt::0<cn<8	wt::0<cn<8	wt::0<cn<8	wt::0<cn<8	na::0<cn<8	wt::0<cn<8	wt::0<cn<8	wt::0<cn<8	wt::0<cn<8	na::0<cn<8	wt::0<cn<8	wt::0<cn<8	wt::0<cn<8	wt::0<cn<8	wt::0<cn<8	wt::0<cn<8	wt::0<cn<8	wt::0<cn<8	wt::0<cn<8	wt::0<cn<8	wt::0<cn<8	wt::0<cn<8	wt::0<cn<8	na::0<cn<8	wt::0<cn<8	wt::0<cn<8	na::0<cn<8	wt::0<cn<8	wt::0<cn<8	wt::0<cn<8
NCI-H187	688007	lung	lung: small_cell_carcinoma	0	na::nci	wt::nci	wt::nci	wt::nci	wt::nci	wt::nci	na::nci	na::nci	na::nci	wt::nci	na::nci	na::nci	wt::nci	wt::nci	wt::nci	wt::nci	wt::nci	wt::nci	wt::nci	na::nci	wt::nci	wt::nci	wt::nci	wt::nci	na::nci	wt::nci	wt::nci	wt::nci	wt::nci	wt::nci	wt::nci	wt::nci	wt::nci	wt::nci	wt::nci	wt::nci	wt::nci	wt::nci	na::nci	wt::nci	wt::nci	na::nci	wt::nci	wt::nci	wt::nci
NCI-H2029	688011	lung	lung: small_cell_carcinoma	0	na::0<cn<8	wt::0<cn<8	wt::0<cn<8	wt::0<cn<8	wt::0<cn<8	wt::0<cn<8	na::0<cn<8	na::0<cn<8	na::0<cn<8	wt::0<cn<8	na::0<cn<8	na::0<cn<8	wt::0<cn<8	wt::0<cn<8	wt::0<cn<8	wt::0<cn<8	wt::0<cn<8	wt::0<cn<8	wt::0<cn<8	na::0<cn<8	wt::0<cn<8	wt::0<cn<8	wt::0<cn<8	wt::0<cn<8	na::0<cn<8	wt::0<cn<8	wt::0<cn<8	wt::0<cn<8	wt::0<cn<8	wt::0<cn<8	wt::0<cn<8	wt::0<cn<8	wt::0<cn<8	wt::0<cn<8	wt::0<cn<8	wt::0<cn<8	wt::0<cn<8	wt::0<cn<8	na::0<cn<8	wt::0<cn<8	wt::0<cn<8	na::0<cn<8	wt::0<cn<8	wt::0<cn<8	wt::0<cn<8
NCI-H2141	688014	lung	lung: small_cell_carcinoma	0	na::0<cn<8	wt::0<cn<8	wt::0<cn<8	wt::0<cn<8	wt::0<cn<8	wt::0<cn<8	na::0<cn<8	na::0<cn<8	na::0<cn<8	wt::0<cn<8	na::0<cn<8	na::0<cn<8	wt::0<cn<8	wt::0<cn<8	wt::0<cn<8	wt::0<cn<8	wt::0<cn<8	wt::0<cn<8	wt::0<cn<8	na::0<cn<8	wt::0<cn<8	wt::0<cn<8	wt::0<cn<8	wt::0<cn<8	na::0<cn<8	wt::0<cn<8	wt::0<cn<8	wt::0<cn<8	wt::0<cn<8	wt::0<cn<8	wt::0<cn<8	wt::0<cn<8	wt::0<cn<8	wt::0<cn<8	wt::0<cn<8	wt::0<cn<8	wt::0<cn<8	wt::0<cn<8	na::0<cn<8	wt::0<cn<8	wt::0<cn<8	na::0<cn<8	wt::0<cn<8	wt::0<cn<8	wt::0<cn<8
NCI-H2171	688015	lung	lung: small_cell_carcinoma	0	na::0<cn<8	wt::nci	wt::0<cn<8	wt::0<cn<8	wt::0<cn<8	wt::0<cn<8	na::0<cn<8	na::0<cn<8	na::0<cn<8	wt::0<cn<8	na::0<cn<8	na::0<cn<8	wt::0<cn<8	wt::0<cn<8	wt::0<cn<8	wt::0<cn<8	wt::0<cn<8	wt::0<cn<8	wt::0<cn<8	na::0<cn<8	wt::0<cn<8	wt::0<cn<8	wt::0<cn<8	wt::0<cn<8	na::0<cn<8	wt::0<cn<8	wt::0<cn<8	wt::0<cn<8	wt::0<cn<8	wt::0<cn<8	wt::0<cn<8	wt::0<cn<8	wt::0<cn<8	wt::0<cn<8	wt::0<cn<8	wt::0<cn<8	wt::0<cn<8	wt::0<cn<8	na::0<cn<8	wt::0<cn<8	wt::0<cn<8	na::0<cn<8	wt::0<cn<8	wt::0<cn<8	wt::>=8
NCI-H345	688021	lung	lung: small_cell_carcinoma	0	na::0<cn<8	wt::0<cn<8	wt::0<cn<8	wt::0<cn<8	wt::0<cn<8	wt::0<cn<8	na::0<cn<8	na::0<cn<8	na::0<cn<8	wt::0<cn<8	na::0<cn<8	na::0<cn<8	wt::0<cn<8	wt::0<cn<8	wt::0<cn<8	wt::0<cn<8	wt::0<cn<8	wt::0<cn<8	wt::0<cn<8	na::0<cn<8	wt::0<cn<8	wt::0<cn<8	wt::0<cn<8	wt::0<cn<8	na::0<cn<8	wt::0<cn<8	wt::0<cn<8	wt::0<cn<8	wt::0<cn<8	wt::0<cn<8	wt::0<cn<8	wt::0<cn<8	wt::0<cn<8	wt::0<cn<8	wt::0<cn<8	wt::0<cn<8	wt::0<cn<8	wt::0<cn<8	na::0<cn<8	wt::0<cn<8	wt::0<cn<8	na::0<cn<8	wt::0<cn<8	wt::0<cn<8	wt::0<cn<8
NCI-H378	688022	lung	lung: small_cell_carcinoma	0	na::0<cn<8	wt::0<cn<8	wt::0<cn<8	wt::0<cn<8	wt::0<cn<8	wt::0<cn<8	na::0<cn<8	na::0<cn<8	na::0<cn<8	wt::0<cn<8	na::0<cn<8	na::0<cn<8	wt::0<cn<8	wt::0<cn<8	wt::0<cn<8	wt::0<cn<8	wt::0<cn<8	wt::0<cn<8	wt::0<cn<8	na::0<cn<8	wt::0<cn<8	wt::0<cn<8	wt::0<cn<8	wt::0<cn<8	na::0<cn<8	wt::0<cn<8	wt::0<cn<8	wt::0<cn<8	wt::0<cn<8	wt::0<cn<8	wt::0<cn<8	wt::0<cn<8	wt::0<cn<8	wt::0<cn<8	wt::0<cn<8	wt::0<cn<8	wt::0<cn<8	wt::0<cn<8	na::0<cn<8	wt::0<cn<8	wt::0<cn<8	na::0<cn<8	wt::0<cn<8	wt::0<cn<8	wt::0<cn<8
NCI-H446	688023	lung	lung: small_cell_carcinoma	0	na::0<cn<8	wt::0<cn<8	wt::0<cn<8	wt::0<cn<8	wt::0<cn<8	wt::0<cn<8	na::0<cn<8	na::0<cn<8	na::0<cn<8	wt::0<cn<8	na::0<cn<8	na::0<cn<8	wt::0<cn<8	wt::0<cn<8	wt::0<cn<8	wt::0<cn<8	wt::0<cn<8	wt::0<cn<8	wt::0<cn<8	na::0<cn<8	wt::0<cn<8	wt::0<cn<8	wt::0<cn<8	wt::0<cn<8	na::0<cn<8	wt::0<cn<8	wt::0<cn<8	wt::0<cn<8	wt::0<cn<8	wt::0<cn<8	wt::0<cn<8	wt::0<cn<8	wt::0<cn<8	wt::0<cn<8	wt::0<cn<8	wt::0<cn<8	wt::0<cn<8	wt::0<cn<8	na::0<cn<8	wt::0<cn<8	wt::0<cn<8	na::0<cn<8	wt::0<cn<8	wt::0<cn<8	wt::>=8
NCI-H526	688025	lung	lung: small_cell_carcinoma	0	na::0<cn<8	wt::0<cn<8	wt::0<cn<8	wt::0<cn<8	wt::0<cn<8	wt::0<cn<8	na::0<cn<8	na::0<cn<8	na::0<cn<8	wt::0<cn<8	na::0<cn<8	na::0<cn<8	wt::0<cn<8	wt::0<cn<8	wt::0<cn<8	wt::0<cn<8	wt::0<cn<8	wt::0<cn<8	wt::0<cn<8	na::0<cn<8	wt::0<cn<8	wt::0<cn<8	wt::0<cn<8	wt::0<cn<8	na::0<cn<8	wt::0<cn<8	wt::0<cn<8	wt::0<cn<8	wt::0<cn<8	wt::0<cn<8	wt::0<cn<8	wt::0<cn<8	wt::0<cn<8	wt::0<cn<8	wt::0<cn<8	wt::0<cn<8	wt::0<cn<8	wt::0<cn<8	na::0<cn<8	wt::0<cn<8	wt::0<cn<8	na::0<cn<8	wt::0<cn<8	wt::0<cn<8	wt::0<cn<8
NCI-H64	688026	lung	lung: small_cell_carcinoma	0	na::0<cn<8	wt::0<cn<8	wt::0<cn<8	wt::0<cn<8	wt::0<cn<8	wt::0<cn<8	na::0<cn<8	na::>=8	na::0<cn<8	wt::0<cn<8	na::0<cn<8	na::0<cn<8	wt::0<cn<8	wt::0<cn<8	wt::0<cn<8	wt::0<cn<8	wt::0<cn<8	wt::0<cn<8	wt::0<cn<8	na::0<cn<8	wt::0<cn<8	wt::0<cn<8	wt::0<cn<8	wt::0<cn<8	na::0<cn<8	wt::0<cn<8	wt::0<cn<8	wt::0<cn<8	wt::0<cn<8	wt::0<cn<8	wt::0<cn<8	wt::0<cn<8	wt::0<cn<8	wt::0<cn<8	wt::0<cn<8	wt::0<cn<8	wt::0<cn<8	wt::0<cn<8	na::0<cn<8	wt::0<cn<8	wt::0<cn<8	na::0<cn<8	wt::0<cn<8	wt::0<cn<8	wt::0<cn<8
NCI-H82	688031	lung	lung: small_cell_carcinoma	0	na::0<cn<8	wt::0<cn<8	wt::0<cn<8	wt::0<cn<8	wt::0<cn<8	wt::0<cn<8	na::0<cn<8	na::0<cn<8	na::0<cn<8	wt::0<cn<8	na::0<cn<8	na::0<cn<8	wt::0<cn<8	wt::0<cn<8	wt::0<cn<8	wt::0<cn<8	wt::0<cn<8	wt::0<cn<8	wt::0<cn<8	na::0<cn<8	wt::0<cn<8	wt::0<cn<8	wt::0<cn<8	wt::0<cn<8	na::0<cn<8	wt::0<cn<8	wt::0<cn<8	wt::0<cn<8	wt::0<cn<8	wt::0<cn<8	wt::0<cn<8	wt::0<cn<8	wt::0<cn<8	wt::0<cn<8	wt::0<cn<8	wt::0<cn<8	wt::0<cn<8	wt::0<cn<8	na::0<cn<8	wt::0<cn<8	wt::0<cn<8	na::0<cn<8	wt::0<cn<8	wt::0<cn<8	wt::>=8
NCI-H2052	688058	lung	mesothelioma	0	na::0<cn<8	wt::0<cn<8	wt::0<cn<8	wt::0<cn<8	wt::0<cn<8	wt::0<cn<8	na::0<cn<8	na::0<cn<8	na::0<cn<8	wt::0<cn<8	na::0<cn<8	na::0<cn<8	p.0?::0	wt::0<cn<8	p.0?::0	wt::0<cn<8	wt::0<cn<8	wt::0<cn<8	wt::0<cn<8	na::0<cn<8	wt::0<cn<8	wt::0<cn<8	wt::0<cn<8	wt::0<cn<8	na::0<cn<8	wt::0<cn<8	wt::0<cn<8	wt::0<cn<8	wt::0<cn<8	wt::0<cn<8	wt::0<cn<8	wt::0<cn<8	wt::0<cn<8	wt::0<cn<8	wt::0<cn<8	wt::0<cn<8	wt::0<cn<8	wt::0<cn<8	na::0<cn<8	wt::0<cn<8	wt::0<cn<8	na::0<cn<8	wt::0<cn<8	wt::nci	wt::>=8
SK-N-DZ	688086	CNS	neuroblastoma	0	na::0<cn<8	wt::0<cn<8	wt::0<cn<8	wt::0<cn<8	wt::0<cn<8	wt::0<cn<8	na::0<cn<8	na::0<cn<8	na::0<cn<8	wt::0<cn<8	na::0<cn<8	na::0<cn<8	wt::0<cn<8	wt::0<cn<8	wt::0<cn<8	wt::0<cn<8	wt::0<cn<8	wt::0<cn<8	wt::0<cn<8	na::0<cn<8	wt::0<cn<8	wt::0<cn<8	wt::0<cn<8	wt::0<cn<8	na::0<cn<8	wt::0<cn<8	wt::0<cn<8	wt::0<cn<8	wt::0<cn<8	wt::0<cn<8	wt::0<cn<8	wt::0<cn<8	wt::0<cn<8	wt::0<cn<8	wt::0<cn<8	wt::0<cn<8	wt::0<cn<8	wt::0<cn<8	na::0<cn<8	wt::0<cn<8	wt::0<cn<8	na::0<cn<8	wt::0<cn<8	wt::0<cn<8	wt::0<cn<8
SK-N-FI	688087	CNS	neuroblastoma	0	na::0<cn<8	wt::0<cn<8	wt::0<cn<8	wt::0<cn<8	wt::0<cn<8	wt::0<cn<8	na::0<cn<8	na::0<cn<8	na::0<cn<8	wt::0<cn<8	na::0<cn<8	na::0<cn<8	wt::0<cn<8	wt::0<cn<8	wt::0<cn<8	wt::0<cn<8	wt::0<cn<8	wt::0<cn<8	wt::0<cn<8	na::0<cn<8	wt::0<cn<8	wt::0<cn<8	wt::0<cn<8	wt::0<cn<8	na::0<cn<8	wt::0<cn<8	wt::0<cn<8	wt::0<cn<8	wt::0<cn<8	wt::0<cn<8	wt::0<cn<8	wt::0<cn<8	wt::0<cn<8	wt::0<cn<8	wt::0<cn<8	wt::0<cn<8	wt::0<cn<8	wt::0<cn<8	na::0<cn<8	wt::0<cn<8	wt::0<cn<8	na::0<cn<8	wt::0<cn<8	wt::0<cn<8	wt::0<cn<8
VA-ES-BJ	688121	soft tissue	soft tissue other	0	na::0<cn<8	wt::0<cn<8	wt::0<cn<8	wt::0<cn<8	wt::0<cn<8	wt::0<cn<8	na::0<cn<8	na::0<cn<8	na::0<cn<8	wt::0<cn<8	na::0<cn<8	na::0<cn<8	p.0?::0	wt::0<cn<8	p.0?::0	wt::0<cn<8	wt::0<cn<8	wt::0<cn<8	wt::0<cn<8	na::0<cn<8	wt::0<cn<8	wt::0<cn<8	wt::0<cn<8	wt::0<cn<8	na::0<cn<8	wt::0<cn<8	wt::0<cn<8	wt::0<cn<8	wt::0<cn<8	wt::0<cn<8	wt::0<cn<8	wt::0<cn<8	wt::0<cn<8	wt::0<cn<8	wt::0<cn<8	wt::0<cn<8	wt::0<cn<8	wt::0<cn<8	na::0<cn<8	wt::0<cn<8	wt::0<cn<8	na::0<cn<8	wt::0<cn<8	wt::0<cn<8	wt::0<cn<8
SBC-5	713880	lung	lung: small_cell_carcinoma	0	na::0<cn<8	wt::0<cn<8	wt::0<cn<8	wt::0<cn<8	wt::0<cn<8	wt::0<cn<8	na::0<cn<8	na::0<cn<8	na::0<cn<8	wt::0<cn<8	na::0<cn<8	na::0<cn<8	p.V82_G89>G::0<cn<8	wt::0<cn<8	wt::0<cn<8	wt::0<cn<8	wt::0<cn<8	wt::0<cn<8	wt::0<cn<8	na::0<cn<8	wt::0<cn<8	wt::0<cn<8	wt::0<cn<8	wt::0<cn<8	na::0<cn<8	wt::0<cn<8	wt::0<cn<8	wt::0<cn<8	wt::0<cn<8	wt::0<cn<8	wt::0<cn<8	wt::0<cn<8	wt::0<cn<8	wt::0<cn<8	wt::0<cn<8	wt::0<cn<8	wt::0<cn<8	wt::0<cn<8	na::0<cn<8	wt::0<cn<8	wt::0<cn<8	na::0<cn<8	wt::0<cn<8	wt::0<cn<8	wt::0<cn<8
SBC-1	713885	lung	lung: small_cell_carcinoma	0	na::0<cn<8	wt::0<cn<8	wt::0<cn<8	wt::0<cn<8	wt::0<cn<8	wt::0<cn<8	na::0<cn<8	na::0<cn<8	na::0<cn<8	wt::0<cn<8	na::0<cn<8	na::0<cn<8	wt::0<cn<8	wt::0<cn<8	wt::0<cn<8	wt::0<cn<8	wt::0<cn<8	wt::0<cn<8	wt::0<cn<8	na::0<cn<8	wt::0<cn<8	wt::0<cn<8	wt::0<cn<8	wt::0<cn<8	na::0<cn<8	wt::0<cn<8	wt::0<cn<8	wt::0<cn<8	wt::0<cn<8	wt::0<cn<8	wt::0<cn<8	wt::0<cn<8	wt::0<cn<8	wt::0<cn<8	wt::0<cn<8	wt::0<cn<8	wt::0<cn<8	wt::0<cn<8	na::0<cn<8	wt::0<cn<8	wt::0<cn<8	na::0<cn<8	wt::0<cn<8	wt::0<cn<8	wt::0<cn<8
NCI-H2030	722045	lung	lung: NSCLC: adenocarcinoma	0	na::0<cn<8	wt::0<cn<8	wt::0<cn<8	wt::0<cn<8	wt::0<cn<8	wt::0<cn<8	na::0<cn<8	na::0<cn<8	na::0<cn<8	wt::0<cn<8	na::0<cn<8	na::0<cn<8	wt::0<cn<8	wt::0<cn<8	wt::0<cn<8	wt::0<cn<8	wt::0<cn<8	wt::0<cn<8	wt::0<cn<8	na::0<cn<8	wt::0<cn<8	wt::0<cn<8	wt::0<cn<8	wt::0<cn<8	na::0<cn<8	wt::0<cn<8	wt::0<cn<8	wt::0<cn<8	wt::0<cn<8	wt::0<cn<8	wt::0<cn<8	wt::nci	wt::0<cn<8	wt::0<cn<8	wt::0<cn<8	wt::0<cn<8	p.G12C::0<cn<8	wt::0<cn<8	na::0<cn<8	wt::0<cn<8	wt::0<cn<8	na::0<cn<8	wt::0<cn<8	wt::0<cn<8	wt::0<cn<8
NCI-H2122	722046	lung	lung: NSCLC: adenocarcinoma	0	na::0<cn<8	wt::0<cn<8	wt::0<cn<8	wt::0<cn<8	wt::0<cn<8	wt::0<cn<8	na::0<cn<8	na::0<cn<8	na::0<cn<8	p.E165_P170del::0<cn<8	na::0<cn<8	na::0<cn<8	p.?::0	wt::0<cn<8	p.?::0	wt::0<cn<8	wt::0<cn<8	wt::0<cn<8	wt::0<cn<8	na::0<cn<8	wt::0<cn<8	wt::0<cn<8	wt::0<cn<8	wt::0<cn<8	na::0<cn<8	wt::0<cn<8	wt::0<cn<8	wt::0<cn<8	wt::0<cn<8	wt::0<cn<8	wt::0<cn<8	wt::0<cn<8	wt::0<cn<8	wt::0<cn<8	wt::0<cn<8	wt::0<cn<8	p.G12C::0<cn<8	wt::0<cn<8	na::0<cn<8	wt::0<cn<8	wt::0<cn<8	na::0<cn<8	wt::0<cn<8	wt::0<cn<8	wt::nci
NCI-H650	722066	lung	lung: NSCLC: adenocarcinoma	0	na::0<cn<8	wt::0<cn<8	wt::0<cn<8	wt::0<cn<8	wt::0<cn<8	wt::0<cn<8	na::0<cn<8	na::0<cn<8	na::0<cn<8	wt::0<cn<8	na::0<cn<8	na::0<cn<8	wt::0<cn<8	wt::0<cn<8	wt::0<cn<8	wt::0<cn<8	wt::0<cn<8	wt::0<cn<8	wt::0<cn<8	na::0<cn<8	wt::0<cn<8	wt::0<cn<8	wt::0<cn<8	wt::0<cn<8	na::0<cn<8	wt::0<cn<8	wt::0<cn<8	wt::0<cn<8	wt::0<cn<8	wt::0<cn<8	wt::0<cn<8	wt::0<cn<8	wt::0<cn<8	wt::0<cn<8	wt::0<cn<8	wt::0<cn<8	wt::>=8	wt::0<cn<8	na::0<cn<8	wt::0<cn<8	wt::0<cn<8	na::0<cn<8	wt::0<cn<8	wt::0<cn<8	wt::0<cn<8
T-24	724812	bladder	bladder	0	na::0<cn<8	wt::0<cn<8	wt::0<cn<8	wt::0<cn<8	wt::0<cn<8	wt::0<cn<8	na::0<cn<8	na::0<cn<8	na::0<cn<8	wt::0<cn<8	na::0<cn<8	na::0<cn<8	wt::0<cn<8	wt::0<cn<8	wt::0<cn<8	wt::0<cn<8	wt::0<cn<8	wt::0<cn<8	wt::0<cn<8	na::0<cn<8	wt::0<cn<8	wt::0<cn<8	wt::0<cn<8	wt::0<cn<8	na::0<cn<8	wt::0<cn<8	wt::0<cn<8	wt::0<cn<8	wt::0<cn<8	p.G12V::0<cn<8	wt::0<cn<8	wt::0<cn<8	wt::0<cn<8	wt::0<cn<8	wt::0<cn<8	wt::0<cn<8	wt::0<cn<8	wt::0<cn<8	na::0<cn<8	wt::0<cn<8	wt::0<cn<8	na::0<cn<8	wt::0<cn<8	wt::0<cn<8	wt::0<cn<8
SK-N-AS	724828	CNS	neuroblastoma	0	na::0<cn<8	wt::0<cn<8	wt::0<cn<8	wt::0<cn<8	wt::0<cn<8	wt::0<cn<8	na::0<cn<8	na::0<cn<8	na::0<cn<8	wt::0<cn<8	na::0<cn<8	na::0<cn<8	wt::0<cn<8	wt::0<cn<8	wt::0<cn<8	wt::0<cn<8	wt::0<cn<8	wt::0<cn<8	wt::0<cn<8	na::0<cn<8	wt::0<cn<8	wt::0<cn<8	wt::0<cn<8	wt::0<cn<8	na::0<cn<8	wt::0<cn<8	wt::0<cn<8	wt::0<cn<8	wt::0<cn<8	wt::0<cn<8	wt::0<cn<8	wt::0<cn<8	wt::0<cn<8	wt::0<cn<8	wt::0<cn<8	wt::0<cn<8	wt::0<cn<8	wt::0<cn<8	na::0<cn<8	wt::0<cn<8	wt::0<cn<8	na::0<cn<8	wt::0<cn<8	wt::0<cn<8	wt::0<cn<8
NCI-H1299	724831	lung	lung: NSCLC: large cell	0	na::0<cn<8	wt::0<cn<8	wt::0<cn<8	wt::0<cn<8	wt::0<cn<8	wt::0<cn<8	na::0<cn<8	na::0<cn<8	na::0<cn<8	wt::0<cn<8	na::0<cn<8	na::0<cn<8	wt::0<cn<8	wt::0<cn<8	wt::0<cn<8	wt::0<cn<8	wt::0<cn<8	wt::0<cn<8	wt::0<cn<8	na::0	wt::0<cn<8	wt::0<cn<8	wt::0<cn<8	wt::0<cn<8	na::0<cn<8	wt::0<cn<8	wt::0<cn<8	wt::0<cn<8	wt::0<cn<8	wt::0<cn<8	wt::0<cn<8	wt::0<cn<8	wt::0<cn<8	wt::0<cn<8	wt::0<cn<8	wt::0<cn<8	wt::0<cn<8	wt::0<cn<8	na::0<cn<8	wt::0<cn<8	wt::0<cn<8	na::0<cn<8	wt::0<cn<8	wt::0<cn<8	wt::0<cn<8
NCI-H2087	724834	lung	lung: NSCLC: adenocarcinoma	0	na::0<cn<8	wt::0<cn<8	wt::0<cn<8	p.L597V::0<cn<8	wt::0<cn<8	wt::0<cn<8	na::0<cn<8	na::0<cn<8	na::0<cn<8	wt::0<cn<8	na::>=8	na::0<cn<8	wt::0<cn<8	wt::0<cn<8	wt::0<cn<8	wt::0<cn<8	wt::0<cn<8	wt::0<cn<8	wt::0<cn<8	na::0<cn<8	wt::0<cn<8	wt::0<cn<8	wt::0<cn<8	wt::0<cn<8	na::0<cn<8	wt::0<cn<8	wt::0<cn<8	wt::0<cn<8	wt::0<cn<8	wt::0<cn<8	wt::0<cn<8	wt::0<cn<8	wt::0<cn<8	wt::nci	wt::0<cn<8	wt::0<cn<8	wt::0<cn<8	wt::0<cn<8	na::0<cn<8	wt::0<cn<8	wt::0<cn<8	na::0<cn<8	wt::0<cn<8	wt::0<cn<8	wt::0<cn<8
UM-UC-3	724838	bladder	bladder	0	na::0<cn<8	wt::0<cn<8	wt::0<cn<8	wt::0<cn<8	wt::0<cn<8	wt::0<cn<8	na::0<cn<8	na::0<cn<8	na::0<cn<8	wt::0<cn<8	na::0<cn<8	na::nci	p.0?::0	wt::0<cn<8	p.0?::0	wt::0<cn<8	wt::0<cn<8	wt::0<cn<8	wt::0<cn<8	na::0<cn<8	wt::0<cn<8	wt::0<cn<8	wt::0<cn<8	wt::0<cn<8	na::0<cn<8	wt::0<cn<8	wt::0<cn<8	wt::0<cn<8	wt::0<cn<8	wt::0<cn<8	wt::0<cn<8	wt::0<cn<8	wt::0<cn<8	wt::0<cn<8	wt::0<cn<8	wt::0<cn<8	p.G12C::0<cn<8	wt::0<cn<8	na::0<cn<8	wt::0<cn<8	wt::0<cn<8	na::0<cn<8	wt::0<cn<8	wt::0<cn<8	wt::0<cn<8
SW756	724839	uterus	cervix	0	na::0<cn<8	wt::0<cn<8	wt::0<cn<8	wt::0<cn<8	wt::0<cn<8	wt::0<cn<8	na::0<cn<8	na::0<cn<8	na::0<cn<8	wt::0<cn<8	na::0<cn<8	na::0<cn<8	wt::0<cn<8	wt::0<cn<8	wt::0<cn<8	wt::0<cn<8	wt::0<cn<8	wt::0<cn<8	wt::0<cn<8	na::0<cn<8	wt::0<cn<8	wt::0<cn<8	wt::0<cn<8	wt::0<cn<8	na::0<cn<8	wt::0<cn<8	wt::0<cn<8	wt::0<cn<8	wt::0<cn<8	wt::0<cn<8	wt::0<cn<8	wt::0<cn<8	wt::0<cn<8	wt::0<cn<8	wt::0<cn<8	wt::0<cn<8	p.G12C::0<cn<8	wt::0<cn<8	na::0<cn<8	wt::0<cn<8	wt::0<cn<8	na::0<cn<8	wt::0<cn<8	wt::0<cn<8	wt::0<cn<8
NCI-H727	724855	lung	lung: NSCLC: carcinoid	0	na::0<cn<8	wt::0<cn<8	wt::0<cn<8	wt::0<cn<8	wt::0<cn<8	wt::0<cn<8	na::0<cn<8	na::0<cn<8	na::nci	wt::0<cn<8	na::0<cn<8	na::0<cn<8	wt::0<cn<8	wt::0<cn<8	wt::0<cn<8	wt::0<cn<8	wt::0<cn<8	wt::0<cn<8	wt::0<cn<8	na::0<cn<8	wt::0<cn<8	wt::0<cn<8	wt::0<cn<8	wt::0<cn<8	na::0<cn<8	wt::0<cn<8	wt::0<cn<8	wt::0<cn<8	wt::0<cn<8	wt::0<cn<8	wt::0<cn<8	wt::0<cn<8	wt::0<cn<8	wt::0<cn<8	wt::0<cn<8	wt::0<cn<8	p.G12V::>=8	wt::0<cn<8	na::0<cn<8	wt::0<cn<8	wt::0<cn<8	na::0<cn<8	wt::0<cn<8	wt::0<cn<8	wt::0<cn<8
Calu-6	724859	lung	lung: NSCLC: adenocarcinoma	0	na::0<cn<8	wt::0<cn<8	wt::0<cn<8	wt::0<cn<8	wt::0<cn<8	wt::0<cn<8	na::0<cn<8	na::0<cn<8	na::0<cn<8	wt::0<cn<8	na::0<cn<8	na::0<cn<8	wt::0<cn<8	wt::0<cn<8	wt::0<cn<8	wt::0<cn<8	wt::0<cn<8	wt::0<cn<8	wt::0<cn<8	na::0<cn<8	wt::0<cn<8	wt::0<cn<8	wt::0<cn<8	wt::0<cn<8	na::0<cn<8	wt::0<cn<8	wt::0<cn<8	wt::0<cn<8	wt::0<cn<8	wt::0<cn<8	wt::0<cn<8	wt::0<cn<8	wt::0<cn<8	wt::0<cn<8	wt::0<cn<8	wt::0<cn<8	p.Q61K::0<cn<8	wt::0<cn<8	na::0<cn<8	wt::0<cn<8	wt::0<cn<8	na::0<cn<8	wt::0<cn<8	wt::0<cn<8	wt::0<cn<8
LU-65	724863	lung	lung other	0	na::0<cn<8	wt::0<cn<8	wt::0<cn<8	wt::0<cn<8	wt::0<cn<8	wt::0<cn<8	na::0<cn<8	na::0<cn<8	na::0<cn<8	wt::0<cn<8	na::0<cn<8	na::0<cn<8	p.H66R::0<cn<8	wt::0<cn<8	wt::0<cn<8	wt::0<cn<8	wt::0<cn<8	wt::0<cn<8	wt::>=8	na::0<cn<8	wt::0<cn<8	wt::0<cn<8	wt::0<cn<8	wt::0<cn<8	na::0<cn<8	wt::0<cn<8	wt::0<cn<8	wt::0<cn<8	wt::0<cn<8	wt::0<cn<8	wt::0<cn<8	wt::0<cn<8	wt::0<cn<8	wt::0<cn<8	wt::0<cn<8	wt::0<cn<8	p.G12C::>=8	wt::0<cn<8	na::0<cn<8	wt::0<cn<8	wt::0<cn<8	na::0<cn<8	wt::0<cn<8	wt::0<cn<8	wt::>=8
NCI-H1355	724866	lung	lung: NSCLC: adenocarcinoma	0	na::0<cn<8	wt::0<cn<8	wt::0<cn<8	wt::0<cn<8	wt::0<cn<8	wt::0<cn<8	na::0<cn<8	na::0<cn<8	na::0<cn<8	wt::0<cn<8	na::0<cn<8	na::0<cn<8	wt::0<cn<8	wt::0<cn<8	wt::0<cn<8	wt::0<cn<8	wt::0<cn<8	wt::0<cn<8	wt::0<cn<8	na::0<cn<8	wt::0<cn<8	wt::0<cn<8	wt::0<cn<8	wt::0<cn<8	na::0<cn<8	wt::0<cn<8	wt::0<cn<8	wt::0<cn<8	wt::0<cn<8	wt::0<cn<8	wt::0<cn<8	wt::0<cn<8	wt::0<cn<8	wt::0<cn<8	wt::0<cn<8	wt::0<cn<8	p.G13C::0<cn<8	wt::0<cn<8	na::0<cn<8	wt::0<cn<8	wt::0<cn<8	na::0<cn<8	wt::0<cn<8	wt::0<cn<8	wt::0<cn<8
NCI-H1792	724868	lung	lung: NSCLC: adenocarcinoma	0	na::0<cn<8	wt::0<cn<8	wt::0<cn<8	wt::0<cn<8	wt::0<cn<8	wt::0<cn<8	na::0<cn<8	na::0<cn<8	na::0<cn<8	wt::0<cn<8	na::>=8	na::0<cn<8	wt::0<cn<8	wt::0<cn<8	wt::0<cn<8	wt::0<cn<8	wt::0<cn<8	wt::0<cn<8	wt::0<cn<8	na::0<cn<8	wt::0<cn<8	wt::0<cn<8	wt::0<cn<8	wt::0<cn<8	na::0<cn<8	wt::0<cn<8	wt::0<cn<8	wt::0<cn<8	wt::0<cn<8	wt::0<cn<8	wt::0<cn<8	wt::0<cn<8	wt::0<cn<8	wt::0<cn<8	wt::0<cn<8	wt::0<cn<8	p.G12C::0<cn<8	wt::0<cn<8	na::nci	wt::0<cn<8	wt::0<cn<8	na::0<cn<8	wt::0<cn<8	wt::0<cn<8	wt::>=8
HPAF-II	724869	pancreas	pancreas	0	na::0<cn<8	wt::0<cn<8	wt::0<cn<8	wt::0<cn<8	wt::0<cn<8	wt::0<cn<8	na::0<cn<8	na::0<cn<8	na::0<cn<8	wt::0<cn<8	na::0<cn<8	na::0<cn<8	p.R29fs*9::0<cn<8	wt::0<cn<8	wt::0<cn<8	wt::0<cn<8	wt::0<cn<8	wt::0<cn<8	wt::0<cn<8	na::0<cn<8	wt::0<cn<8	wt::0<cn<8	wt::0<cn<8	wt::0<cn<8	na::0<cn<8	wt::0<cn<8	wt::0<cn<8	wt::0<cn<8	wt::0<cn<8	wt::0<cn<8	wt::0<cn<8	wt::0<cn<8	wt::0<cn<8	wt::0<cn<8	wt::0<cn<8	wt::0<cn<8	p.G12D::0<cn<8	wt::0<cn<8	na::0<cn<8	wt::0<cn<8	wt::0<cn<8	na::0<cn<8	wt::0<cn<8	wt::0<cn<8	wt::0<cn<8
MIA-PaCa-2	724870	pancreas	pancreas	0	na::0<cn<8	wt::0<cn<8	wt::0<cn<8	wt::0<cn<8	wt::0<cn<8	wt::0<cn<8	na::0<cn<8	na::0<cn<8	na::0<cn<8	wt::0<cn<8	na::0<cn<8	na::0<cn<8	p.0?::0	wt::0<cn<8	p.0?::0	wt::0<cn<8	wt::0<cn<8	wt::0<cn<8	wt::0<cn<8	na::0<cn<8	wt::0<cn<8	wt::0<cn<8	wt::0<cn<8	wt::0<cn<8	na::0<cn<8	wt::0<cn<8	wt::0<cn<8	wt::0<cn<8	wt::0<cn<8	wt::0<cn<8	wt::0<cn<8	wt::0<cn<8	wt::0<cn<8	p.0?::0	wt::0<cn<8	wt::0<cn<8	p.G12C::0<cn<8	wt::0<cn<8	na::0<cn<8	wt::0<cn<8	wt::0<cn<8	na::0	wt::0<cn<8	wt::0<cn<8	wt::0<cn<8
SHP-77	724872	lung	lung: small_cell_carcinoma	0	na::0<cn<8	wt::0<cn<8	wt::0<cn<8	wt::0<cn<8	wt::0<cn<8	wt::0<cn<8	na::0<cn<8	na::0<cn<8	na::0<cn<8	wt::0<cn<8	na::0<cn<8	na::0<cn<8	wt::0<cn<8	wt::0<cn<8	wt::0<cn<8	wt::0<cn<8	wt::0<cn<8	wt::0<cn<8	wt::0<cn<8	na::0<cn<8	wt::0<cn<8	wt::0<cn<8	wt::0<cn<8	wt::0<cn<8	na::0<cn<8	wt::0<cn<8	wt::0<cn<8	wt::0<cn<8	wt::0<cn<8	wt::0<cn<8	wt::0<cn<8	wt::0<cn<8	wt::0<cn<8	wt::0<cn<8	wt::0<cn<8	wt::0<cn<8	p.G12V::0<cn<8	wt::0<cn<8	na::0<cn<8	wt::0<cn<8	wt::0<cn<8	na::0<cn<8	wt::0<cn<8	wt::0<cn<8	wt::0<cn<8
NCI-H2009	724873	lung	lung: NSCLC: adenocarcinoma	0	na::>=8	wt::0<cn<8	wt::0<cn<8	wt::>=8	wt::0<cn<8	wt::0<cn<8	na::0<cn<8	na::0<cn<8	na::0<cn<8	wt::0<cn<8	na::0<cn<8	na::0<cn<8	wt::0<cn<8	wt::0<cn<8	wt::0<cn<8	wt::0<cn<8	wt::0<cn<8	wt::0<cn<8	wt::0<cn<8	na::0<cn<8	wt::0<cn<8	wt::>=8	wt::0<cn<8	wt::0<cn<8	na::0<cn<8	wt::>=8	wt::0<cn<8	wt::0<cn<8	wt::0<cn<8	wt::0<cn<8	wt::0<cn<8	wt::0<cn<8	wt::0<cn<8	wt::0<cn<8	wt::0<cn<8	wt::0<cn<8	p.G12A::>=8	wt::0<cn<8	na::0<cn<8	wt::>=8	wt::0<cn<8	na::0<cn<8	wt::0<cn<8	wt::0<cn<8	wt::0<cn<8
NCI-H2291	724874	lung	lung: NSCLC: adenocarcinoma	0	na::0<cn<8	wt::0<cn<8	wt::0<cn<8	wt::0<cn<8	wt::0<cn<8	wt::0<cn<8	na::0<cn<8	na::0<cn<8	na::0<cn<8	wt::0<cn<8	na::0<cn<8	na::0<cn<8	wt::0<cn<8	wt::0<cn<8	wt::0<cn<8	wt::0<cn<8	wt::0<cn<8	wt::0<cn<8	wt::0<cn<8	na::0<cn<8	wt::0<cn<8	wt::0<cn<8	wt::0<cn<8	wt::0<cn<8	na::0<cn<8	wt::0<cn<8	wt::0<cn<8	wt::0<cn<8	wt::0<cn<8	wt::0<cn<8	wt::0<cn<8	wt::0<cn<8	wt::0<cn<8	wt::nci	wt::0<cn<8	wt::0<cn<8	p.G12F::0<cn<8	wt::0<cn<8	na::0<cn<8	wt::0<cn<8	wt::0<cn<8	na::0<cn<8	wt::0<cn<8	wt::0<cn<8	wt::0<cn<8
SW1573	724878	lung	lung: NSCLC: adenocarcinoma	0	na::0<cn<8	wt::0<cn<8	wt::0<cn<8	wt::0<cn<8	wt::0<cn<8	wt::0<cn<8	na::0<cn<8	na::0<cn<8	na::0<cn<8	wt::0<cn<8	na::0<cn<8	na::0<cn<8	p.0?::0	wt::0<cn<8	p.0?::0	p.S33F::0<cn<8	wt::0<cn<8	wt::0<cn<8	wt::0<cn<8	na::0<cn<8	wt::0<cn<8	wt::0<cn<8	wt::0<cn<8	wt::0<cn<8	na::0<cn<8	wt::0<cn<8	wt::0<cn<8	wt::0<cn<8	wt::0<cn<8	wt::0<cn<8	wt::0<cn<8	wt::0<cn<8	wt::0<cn<8	wt::0<cn<8	wt::0<cn<8	wt::0<cn<8	p.G12C::0<cn<8	wt::0<cn<8	na::0<cn<8	wt::0<cn<8	wt::0<cn<8	na::0<cn<8	wt::0<cn<8	wt::0<cn<8	wt::0<cn<8
SW900	724879	lung	lung: NSCLC: squamous_cell_carcinoma	0	na::0<cn<8	wt::0<cn<8	wt::0<cn<8	wt::0<cn<8	wt::0<cn<8	wt::0<cn<8	na::0<cn<8	na::0<cn<8	na::0<cn<8	wt::0<cn<8	na::0<cn<8	na::0<cn<8	p.0?::0	wt::0<cn<8	p.0?::0	wt::0<cn<8	wt::0<cn<8	wt::0<cn<8	wt::0<cn<8	na::0<cn<8	wt::0<cn<8	wt::0<cn<8	wt::0<cn<8	wt::0<cn<8	na::0<cn<8	wt::0<cn<8	wt::0<cn<8	wt::0<cn<8	wt::0<cn<8	wt::0<cn<8	wt::0<cn<8	wt::0<cn<8	wt::0<cn<8	wt::0<cn<8	wt::0<cn<8	wt::0<cn<8	p.G12V::0<cn<8	wt::0<cn<8	na::0<cn<8	wt::0<cn<8	wt::0<cn<8	na::0<cn<8	wt::0<cn<8	wt::0<cn<8	wt::0<cn<8
TE-5	735784	upper aerodigestive	oesophagus	0	na::0<cn<8	wt::0<cn<8	wt::0<cn<8	wt::0<cn<8	wt::0<cn<8	wt::0<cn<8	na::0<cn<8	na::0<cn<8	na::0<cn<8	wt::0<cn<8	na::0<cn<8	na::0<cn<8	p.0?::0	wt::0<cn<8	p.?::0<cn<8	wt::0<cn<8	wt::0<cn<8	wt::0<cn<8	wt::nci	na::0<cn<8	wt::0<cn<8	wt::0<cn<8	wt::0<cn<8	wt::0<cn<8	na::0<cn<8	wt::0<cn<8	wt::0<cn<8	wt::0<cn<8	wt::0<cn<8	wt::0<cn<8	wt::0<cn<8	wt::0<cn<8	wt::0<cn<8	wt::0<cn<8	wt::0<cn<8	wt::0<cn<8	wt::0<cn<8	wt::0<cn<8	na::0<cn<8	wt::0<cn<8	wt::0<cn<8	na::0<cn<8	wt::0<cn<8	wt::0<cn<8	wt::0<cn<8
HCC1954	749709	breast	breast	0	na::0<cn<8	wt::0<cn<8	wt::>=8	wt::0<cn<8	wt::0<cn<8	wt::0<cn<8	na::>=8	na::0<cn<8	na::nci	wt::0<cn<8	na::0<cn<8	na::0<cn<8	wt::0<cn<8	wt::0<cn<8	wt::0<cn<8	wt::0<cn<8	wt::0<cn<8	wt::0<cn<8	wt::0<cn<8	na::0<cn<8	wt::>=8	wt::0<cn<8	wt::0<cn<8	wt::0<cn<8	na::0<cn<8	wt::0<cn<8	wt::0<cn<8	wt::0<cn<8	wt::>=8	wt::0<cn<8	wt::0<cn<8	wt::>=8	wt::0<cn<8	wt::0<cn<8	wt::0<cn<8	wt::0<cn<8	wt::0<cn<8	wt::0<cn<8	na::0<cn<8	wt::0<cn<8	wt::0<cn<8	na::0<cn<8	wt::0<cn<8	wt::0<cn<8	wt::>=8
HCC1187	749711	breast	breast	0	na::0<cn<8	wt::0<cn<8	wt::0<cn<8	wt::0<cn<8	wt::0<cn<8	wt::0<cn<8	na::0<cn<8	na::0<cn<8	na::0<cn<8	wt::0<cn<8	na::0<cn<8	na::0<cn<8	wt::0<cn<8	wt::0<cn<8	wt::0<cn<8	wt::0<cn<8	wt::0<cn<8	wt::0<cn<8	wt::0<cn<8	na::0<cn<8	wt::0<cn<8	wt::0<cn<8	wt::0<cn<8	wt::0<cn<8	na::0<cn<8	wt::0<cn<8	wt::0<cn<8	wt::0<cn<8	wt::0<cn<8	wt::0<cn<8	wt::0<cn<8	wt::0<cn<8	wt::0<cn<8	wt::0<cn<8	wt::0<cn<8	wt::0<cn<8	wt::0<cn<8	wt::0<cn<8	na::0<cn<8	wt::0<cn<8	wt::0<cn<8	na::0<cn<8	wt::0<cn<8	wt::0<cn<8	wt::0<cn<8
HCC1395	749712	breast	breast	0	na::0<cn<8	wt::0<cn<8	wt::0<cn<8	wt::0<cn<8	p.R1751*::0<cn<8	wt::0<cn<8	na::0<cn<8	na::0<cn<8	na::0<cn<8	wt::0<cn<8	na::0<cn<8	na::0<cn<8	p.0?::0	wt::0<cn<8	p.0?::0	wt::0<cn<8	wt::0<cn<8	wt::0<cn<8	wt::0<cn<8	na::0<cn<8	wt::0<cn<8	wt::0<cn<8	wt::0<cn<8	wt::0<cn<8	na::0<cn<8	wt::0<cn<8	wt::0<cn<8	wt::0<cn<8	wt::0<cn<8	wt::0<cn<8	wt::0<cn<8	wt::0<cn<8	wt::0<cn<8	wt::0<cn<8	wt::0<cn<8	wt::0<cn<8	wt::0<cn<8	wt::0<cn<8	na::0<cn<8	wt::0<cn<8	wt::0<cn<8	na::0<cn<8	wt::0<cn<8	wt::0<cn<8	wt::0<cn<8
HCC1599	749713	breast	breast	0	na::>=8	wt::0<cn<8	wt::0<cn<8	wt::0<cn<8	wt::0<cn<8	p.K1517fs*23::0<cn<8	na::0<cn<8	na::0<cn<8	na::0<cn<8	wt::0<cn<8	na::0<cn<8	na::0<cn<8	wt::0<cn<8	wt::0<cn<8	wt::0<cn<8	wt::0<cn<8	wt::0<cn<8	wt::0<cn<8	wt::0<cn<8	na::0<cn<8	wt::0<cn<8	wt::0<cn<8	wt::0<cn<8	wt::0<cn<8	na::0<cn<8	wt::0<cn<8	wt::0<cn<8	wt::0<cn<8	wt::0<cn<8	wt::0<cn<8	wt::0<cn<8	wt::0<cn<8	wt::0	wt::0	wt::0<cn<8	wt::0<cn<8	wt::0<cn<8	wt::0<cn<8	na::0<cn<8	wt::0<cn<8	wt::0<cn<8	na::0<cn<8	wt::0<cn<8	wt::0<cn<8	wt::0<cn<8
HCC1937	749714	breast	breast	0	na::0<cn<8	wt::0<cn<8	wt::0<cn<8	wt::0<cn<8	p.Q1756fs*74::0<cn<8	wt::0<cn<8	na::0<cn<8	na::0<cn<8	na::0<cn<8	wt::0<cn<8	na::0<cn<8	na::0<cn<8	wt::0<cn<8	wt::0<cn<8	wt::0<cn<8	wt::0<cn<8	wt::0<cn<8	wt::0<cn<8	wt::0<cn<8	na::0<cn<8	wt::0<cn<8	wt::nci	wt::0<cn<8	wt::0<cn<8	na::0<cn<8	wt::0<cn<8	wt::0<cn<8	wt::0<cn<8	wt::0<cn<8	wt::0<cn<8	wt::0<cn<8	wt::0<cn<8	wt::0<cn<8	wt::0<cn<8	wt::0<cn<8	wt::0<cn<8	wt::0<cn<8	wt::0<cn<8	na::0<cn<8	wt::0<cn<8	wt::0<cn<8	na::0<cn<8	wt::0<cn<8	wt::0<cn<8	wt::0<cn<8
HCC2157	749715	breast	breast	0	na::0<cn<8	wt::0<cn<8	wt::0<cn<8	wt::0<cn<8	wt::0<cn<8	wt::0<cn<8	na::0<cn<8	na::0<cn<8	na::0<cn<8	wt::0<cn<8	na::0<cn<8	na::0<cn<8	wt::0<cn<8	wt::0<cn<8	wt::0<cn<8	wt::0<cn<8	wt::0<cn<8	wt::0<cn<8	wt::0<cn<8	na::0<cn<8	wt::0<cn<8	wt::nci	wt::0<cn<8	wt::nci	na::0<cn<8	wt::0<cn<8	wt::0<cn<8	wt::0<cn<8	wt::0<cn<8	wt::0<cn<8	wt::0<cn<8	wt::0<cn<8	wt::0<cn<8	p.0?::0	wt::0<cn<8	wt::0<cn<8	wt::0<cn<8	wt::0<cn<8	na::0<cn<8	wt::0<cn<8	wt::0<cn<8	na::0<cn<8	wt::0<cn<8	wt::0<cn<8	wt::0<cn<8
HCC2218	749716	breast	breast	0	na::0<cn<8	wt::0<cn<8	wt::0<cn<8	wt::0<cn<8	wt::0<cn<8	wt::0<cn<8	na::0<cn<8	na::0<cn<8	na::0<cn<8	p.?::0	na::0<cn<8	na::0<cn<8	wt::0<cn<8	wt::0<cn<8	wt::0<cn<8	wt::0<cn<8	wt::0<cn<8	wt::0<cn<8	wt::0<cn<8	na::0<cn<8	wt::>=8	wt::0<cn<8	wt::0<cn<8	wt::0<cn<8	na::0<cn<8	wt::0<cn<8	wt::0<cn<8	wt::0<cn<8	wt::0<cn<8	wt::0<cn<8	wt::0<cn<8	wt::0<cn<8	wt::0<cn<8	wt::0<cn<8	wt::0<cn<8	wt::0<cn<8	wt::0<cn<8	wt::0<cn<8	na::0<cn<8	wt::0<cn<8	wt::0<cn<8	na::0<cn<8	wt::0<cn<8	wt::0<cn<8	wt::0<cn<8
HCC38	749717	breast	breast	0	na::0<cn<8	wt::0<cn<8	wt::0<cn<8	wt::nci	wt::0<cn<8	wt::0<cn<8	na::0<cn<8	na::0<cn<8	na::0<cn<8	wt::0<cn<8	na::0<cn<8	na::0<cn<8	p.0?::0	wt::0<cn<8	p.0?::0	wt::0<cn<8	wt::0<cn<8	wt::0<cn<8	wt::0<cn<8	na::0<cn<8	wt::0<cn<8	wt::0<cn<8	wt::0<cn<8	wt::0<cn<8	na::0<cn<8	wt::0<cn<8	wt::0<cn<8	wt::0<cn<8	wt::0<cn<8	wt::0<cn<8	wt::0<cn<8	wt::0<cn<8	wt::0<cn<8	wt::0<cn<8	wt::0<cn<8	wt::0<cn<8	wt::0<cn<8	wt::0<cn<8	na::0<cn<8	wt::0<cn<8	wt::0<cn<8	na::0<cn<8	wt::0<cn<8	wt::0<cn<8	wt::0<cn<8
BB30-HNC	753531	upper aerodigestive	upper_aerodigestive_tract	0	na::0<cn<8	wt::0<cn<8	wt::0<cn<8	wt::0<cn<8	wt::0<cn<8	wt::0<cn<8	na::0<cn<8	na::0<cn<8	na::0<cn<8	wt::0<cn<8	na::0<cn<8	na::0<cn<8	wt::0<cn<8	wt::0<cn<8	wt::0<cn<8	wt::0<cn<8	wt::0<cn<8	wt::0<cn<8	wt::0<cn<8	na::0<cn<8	wt::0<cn<8	wt::0<cn<8	wt::0<cn<8	wt::0<cn<8	na::0<cn<8	wt::0<cn<8	wt::0<cn<8	wt::0<cn<8	wt::0<cn<8	wt::0<cn<8	wt::0<cn<8	wt::0<cn<8	wt::0<cn<8	wt::0<cn<8	wt::0<cn<8	wt::0<cn<8	wt::0<cn<8	wt::0<cn<8	na::0<cn<8	wt::0<cn<8	wt::0<cn<8	na::0<cn<8	wt::0<cn<8	wt::0<cn<8	wt::0<cn<8
BB49-HNC	753532	upper aerodigestive	upper_aerodigestive_tract	0	na::0<cn<8	wt::0<cn<8	wt::0<cn<8	wt::0<cn<8	wt::0<cn<8	wt::0<cn<8	na::0<cn<8	na::0<cn<8	na::0<cn<8	wt::0<cn<8	na::0<cn<8	na::0<cn<8	p.0?::0	wt::0<cn<8	p.?::0	wt::0<cn<8	wt::0<cn<8	wt::0<cn<8	wt::0<cn<8	na::0<cn<8	wt::0<cn<8	wt::0<cn<8	wt::0<cn<8	wt::0<cn<8	na::0<cn<8	wt::0<cn<8	wt::0<cn<8	wt::0<cn<8	wt::0<cn<8	p.Q61L::0<cn<8	wt::0<cn<8	wt::0<cn<8	wt::0<cn<8	wt::0<cn<8	wt::0<cn<8	wt::0<cn<8	wt::0<cn<8	wt::0<cn<8	na::0<cn<8	wt::0<cn<8	wt::0<cn<8	na::0<cn<8	wt::0<cn<8	wt::0<cn<8	wt::0<cn<8
BB65-RCC	753533	kidney	Renal cell carcinoma	1	na::0<cn<8	wt::0<cn<8	wt::0<cn<8	wt::0<cn<8	wt::0<cn<8	wt::0<cn<8	na::0<cn<8	na::0<cn<8	na::0<cn<8	wt::0<cn<8	na::0<cn<8	na::0<cn<8	wt::0<cn<8	wt::0<cn<8	wt::0<cn<8	wt::0<cn<8	wt::0<cn<8	wt::0<cn<8	wt::0<cn<8	na::0<cn<8	wt::0<cn<8	wt::0<cn<8	wt::0<cn<8	wt::0<cn<8	na::0<cn<8	wt::0<cn<8	wt::0<cn<8	wt::0<cn<8	wt::0<cn<8	wt::0<cn<8	wt::0<cn<8	wt::0<cn<8	wt::0<cn<8	wt::0<cn<8	wt::0<cn<8	wt::0<cn<8	wt::0<cn<8	wt::0<cn<8	na::0<cn<8	wt::0<cn<8	wt::0<cn<8	na::0<cn<8	wt::0<cn<8	wt::0<cn<8	wt::0<cn<8
BEN	753534	lung	lung other	0	na::0<cn<8	wt::0<cn<8	wt::0<cn<8	wt::0<cn<8	wt::0<cn<8	wt::0<cn<8	na::0<cn<8	na::0<cn<8	na::0<cn<8	wt::0<cn<8	na::0<cn<8	na::0<cn<8	wt::0<cn<8	wt::0<cn<8	wt::0<cn<8	wt::0<cn<8	wt::0<cn<8	wt::0<cn<8	wt::0<cn<8	na::0<cn<8	wt::0<cn<8	wt::0<cn<8	wt::0<cn<8	wt::0<cn<8	na::0<cn<8	wt::0<cn<8	wt::0<cn<8	wt::0<cn<8	wt::0<cn<8	wt::0<cn<8	wt::0<cn<8	wt::0<cn<8	wt::0<cn<8	wt::0<cn<8	wt::0<cn<8	wt::0<cn<8	wt::>=8	wt::0<cn<8	na::nci	wt::0<cn<8	wt::0<cn<8	na::0<cn<8	wt::0<cn<8	wt::0<cn<8	wt::0<cn<8
BHY	753535	upper aerodigestive	upper_aerodigestive_tract	0	na::0<cn<8	wt::0<cn<8	wt::0<cn<8	wt::0<cn<8	wt::0<cn<8	wt::0<cn<8	na::>=8	na::0<cn<8	na::0<cn<8	wt::0<cn<8	na::0<cn<8	na::0<cn<8	p.R58*::0<cn<8	wt::0<cn<8	wt::0<cn<8	wt::0<cn<8	wt::0<cn<8	wt::0<cn<8	wt::0<cn<8	na::0<cn<8	wt::0<cn<8	wt::0<cn<8	wt::0<cn<8	wt::0<cn<8	na::0<cn<8	wt::0<cn<8	wt::0<cn<8	wt::0<cn<8	wt::0<cn<8	wt::0<cn<8	wt::0<cn<8	wt::0<cn<8	wt::0<cn<8	wt::0<cn<8	wt::0<cn<8	wt::0<cn<8	wt::0<cn<8	wt::0<cn<8	na::0<cn<8	wt::0<cn<8	wt::0<cn<8	na::0<cn<8	wt::0<cn<8	wt::0<cn<8	wt::0<cn<8
Ca9-22	753538	upper aerodigestive	upper_aerodigestive_tract	0	na::0<cn<8	wt::0<cn<8	wt::0<cn<8	wt::0<cn<8	wt::0<cn<8	wt::0<cn<8	na::0<cn<8	na::0<cn<8	na::0<cn<8	wt::0<cn<8	na::0<cn<8	na::0<cn<8	wt::0<cn<8	wt::0<cn<8	wt::0<cn<8	wt::0<cn<8	wt::0<cn<8	wt::0<cn<8	wt::0<cn<8	na::0<cn<8	wt::0<cn<8	wt::0<cn<8	wt::0<cn<8	wt::0<cn<8	na::0<cn<8	wt::0<cn<8	wt::0<cn<8	wt::0<cn<8	wt::0<cn<8	wt::0<cn<8	wt::0<cn<8	wt::0<cn<8	wt::0<cn<8	wt::0<cn<8	wt::0<cn<8	wt::0<cn<8	wt::0<cn<8	wt::0<cn<8	na::0<cn<8	wt::0<cn<8	wt::0<cn<8	na::0<cn<8	wt::0<cn<8	wt::0<cn<8	wt::0<cn<8
CAL-12T	753540	lung	lung: NSCLC: NOS	0	na::0<cn<8	wt::0<cn<8	wt::0<cn<8	p.G466V::0<cn<8	wt::0<cn<8	wt::0<cn<8	na::0<cn<8	na::0<cn<8	na::0<cn<8	wt::0<cn<8	na::0<cn<8	na::0<cn<8	p.R58*::0<cn<8	wt::0<cn<8	wt::0<cn<8	wt::0<cn<8	wt::0<cn<8	wt::0<cn<8	wt::0<cn<8	na::0<cn<8	wt::0<cn<8	wt::0<cn<8	wt::0<cn<8	wt::0<cn<8	na::0<cn<8	wt::0<cn<8	wt::0<cn<8	wt::0<cn<8	wt::0<cn<8	wt::0<cn<8	wt::0<cn<8	wt::0<cn<8	wt::0<cn<8	wt::0<cn<8	wt::0<cn<8	wt::0<cn<8	wt::0<cn<8	wt::0<cn<8	na::0<cn<8	wt::0<cn<8	wt::0<cn<8	na::0<cn<8	wt::0<cn<8	wt::0<cn<8	wt::0<cn<8
CAL-33	753541	upper aerodigestive	upper_aerodigestive_tract	0	na::0<cn<8	wt::0<cn<8	wt::0<cn<8	wt::0<cn<8	wt::0<cn<8	wt::0<cn<8	na::0<cn<8	na::0<cn<8	na::0<cn<8	wt::0<cn<8	na::0<cn<8	na::0<cn<8	p.E88*::0<cn<8	wt::0<cn<8	wt::0<cn<8	wt::0<cn<8	wt::0<cn<8	wt::0<cn<8	wt::0<cn<8	na::0<cn<8	wt::0<cn<8	wt::0<cn<8	wt::0<cn<8	wt::0<cn<8	na::0<cn<8	wt::0<cn<8	wt::0<cn<8	wt::0<cn<8	wt::0<cn<8	wt::0<cn<8	wt::0<cn<8	wt::0<cn<8	wt::0<cn<8	wt::0<cn<8	wt::0<cn<8	wt::0<cn<8	wt::0<cn<8	wt::0<cn<8	na::0<cn<8	wt::0<cn<8	wt::0<cn<8	na::0<cn<8	wt::0<cn<8	wt::0<cn<8	wt::0<cn<8
CP50-MEL-B	753545	skin	malignant_melanoma	0	na::0<cn<8	wt::nci	wt::0<cn<8	p.V600E::0<cn<8	wt::0<cn<8	wt::0<cn<8	na::0<cn<8	na::0<cn<8	na::0<cn<8	wt::0<cn<8	na::0<cn<8	na::0<cn<8	p.Y44fs*76::0<cn<8	wt::0<cn<8	wt::0<cn<8	wt::0<cn<8	wt::0<cn<8	wt::0<cn<8	wt::0<cn<8	na::0<cn<8	wt::0<cn<8	wt::0<cn<8	wt::0<cn<8	wt::0<cn<8	na::0<cn<8	wt::0<cn<8	wt::0<cn<8	wt::0<cn<8	wt::0<cn<8	wt::0<cn<8	wt::0<cn<8	wt::0<cn<8	wt::0<cn<8	wt::0<cn<8	wt::0<cn<8	wt::0<cn<8	wt::0<cn<8	wt::0<cn<8	na::0<cn<8	wt::0<cn<8	wt::0<cn<8	na::0<cn<8	wt::0<cn<8	wt::0<cn<8	wt::0<cn<8
CP66-MEL	753546	skin	malignant_melanoma	0	na::0<cn<8	wt::0<cn<8	wt::0<cn<8	wt::0<cn<8	wt::0<cn<8	wt::0<cn<8	na::0<cn<8	na::0<cn<8	na::0<cn<8	wt::0<cn<8	na::0<cn<8	na::0<cn<8	p.0?::0	wt::0<cn<8	p.0?::0	wt::0<cn<8	wt::0<cn<8	wt::0<cn<8	wt::0<cn<8	na::0<cn<8	wt::0<cn<8	wt::0<cn<8	wt::0<cn<8	p.E110*::0<cn<8	na::0<cn<8	wt::0<cn<8	wt::0<cn<8	wt::0<cn<8	wt::0<cn<8	wt::0<cn<8	wt::0<cn<8	wt::0<cn<8	wt::0<cn<8	wt::0<cn<8	wt::0<cn<8	wt::0<cn<8	wt::0<cn<8	wt::0<cn<8	na::0<cn<8	wt::0<cn<8	wt::0<cn<8	na::0<cn<8	wt::0<cn<8	wt::0<cn<8	wt::0<cn<8
CTV-1	753548	blood	AML	1	na::0<cn<8	wt::0<cn<8	wt::0<cn<8	wt::0<cn<8	wt::0<cn<8	wt::0<cn<8	na::0<cn<8	na::0<cn<8	na::0<cn<8	wt::0<cn<8	na::0<cn<8	na::0<cn<8	p.0?::0	wt::0<cn<8	p.0?::0	wt::0<cn<8	wt::0<cn<8	wt::0<cn<8	wt::0<cn<8	na::0<cn<8	wt::0<cn<8	wt::0<cn<8	wt::0<cn<8	p.R505C::0<cn<8	na::0<cn<8	wt::0<cn<8	wt::0<cn<8	p.G831E::0<cn<8	wt::0<cn<8	wt::0<cn<8	wt::0<cn<8	wt::0<cn<8	wt::0<cn<8	wt::0<cn<8	wt::0<cn<8	wt::0<cn<8	wt::0<cn<8	wt::0<cn<8	na::0<cn<8	wt::0<cn<8	wt::0<cn<8	na::0<cn<8	p.0?::0	p.0?::0	wt::0<cn<8
D-542MG	753549	CNS	glioma	0	na::0<cn<8	wt::0<cn<8	wt::0<cn<8	wt::0<cn<8	wt::0<cn<8	wt::0<cn<8	na::0<cn<8	na::0<cn<8	na::0<cn<8	wt::0<cn<8	na::0<cn<8	na::0<cn<8	wt::0<cn<8	wt::0<cn<8	wt::0<cn<8	wt::0<cn<8	wt::0<cn<8	wt::0<cn<8	wt::nci	na::0<cn<8	wt::0<cn<8	wt::0<cn<8	wt::0<cn<8	wt::0<cn<8	na::0<cn<8	wt::0<cn<8	wt::0<cn<8	wt::0<cn<8	wt::0<cn<8	wt::0<cn<8	wt::0<cn<8	wt::0<cn<8	wt::0<cn<8	wt::0<cn<8	wt::0<cn<8	wt::0<cn<8	wt::0<cn<8	wt::0<cn<8	na::0<cn<8	wt::0<cn<8	wt::0<cn<8	na::0<cn<8	wt::0<cn<8	wt::0<cn<8	wt::0<cn<8
DMS-79	753551	lung	lung: small_cell_carcinoma	0	na::0<cn<8	wt::0<cn<8	wt::0<cn<8	wt::0<cn<8	wt::0<cn<8	wt::0<cn<8	na::0<cn<8	na::0<cn<8	na::0<cn<8	wt::0<cn<8	na::0<cn<8	na::0<cn<8	wt::0<cn<8	wt::0<cn<8	wt::0<cn<8	wt::0<cn<8	wt::0<cn<8	wt::0<cn<8	wt::nci	na::0<cn<8	wt::0<cn<8	wt::0<cn<8	wt::0<cn<8	wt::0<cn<8	na::0<cn<8	wt::0<cn<8	wt::0<cn<8	wt::0<cn<8	wt::0<cn<8	wt::0<cn<8	wt::0<cn<8	wt::0<cn<8	wt::0<cn<8	wt::0<cn<8	wt::0<cn<8	wt::0<cn<8	wt::0<cn<8	wt::0<cn<8	na::0<cn<8	wt::0<cn<8	wt::0<cn<8	na::0<cn<8	wt::0<cn<8	wt::0<cn<8	wt::0<cn<8
DSH1	753552	bladder	bladder	0	na::0<cn<8	wt::0<cn<8	wt::0<cn<8	wt::0<cn<8	wt::0<cn<8	wt::0<cn<8	na::>=8	na::0<cn<8	na::0<cn<8	wt::0<cn<8	na::0<cn<8	na::0<cn<8	p.0?::0	wt::0<cn<8	p.0?::0	wt::0<cn<8	wt::0<cn<8	wt::0<cn<8	wt::0<cn<8	na::0<cn<8	wt::0<cn<8	wt::0<cn<8	wt::0<cn<8	wt::0<cn<8	na::0<cn<8	wt::0<cn<8	wt::0<cn<8	wt::0<cn<8	wt::0<cn<8	wt::0<cn<8	wt::0<cn<8	wt::0<cn<8	wt::0<cn<8	wt::0<cn<8	wt::0<cn<8	wt::0<cn<8	wt::0<cn<8	wt::0<cn<8	na::0<cn<8	wt::0<cn<8	wt::0<cn<8	na::0<cn<8	wt::0<cn<8	wt::0<cn<8	wt::0<cn<8
EC-GI-10	753555	upper aerodigestive	oesophagus	0	na::0<cn<8	wt::0<cn<8	wt::0<cn<8	wt::0<cn<8	wt::0<cn<8	wt::0<cn<8	na::>=8	na::0<cn<8	na::0<cn<8	wt::0<cn<8	na::0<cn<8	na::0<cn<8	p.0?::0	wt::0<cn<8	p.?::0<cn<8	wt::0<cn<8	wt::0<cn<8	wt::0<cn<8	wt::0<cn<8	na::0<cn<8	wt::0<cn<8	wt::0<cn<8	wt::0<cn<8	wt::0<cn<8	na::0<cn<8	wt::0<cn<8	wt::0<cn<8	wt::0<cn<8	wt::0<cn<8	wt::0<cn<8	wt::0<cn<8	wt::>=8	wt::0<cn<8	wt::0<cn<8	wt::0<cn<8	wt::0<cn<8	wt::0<cn<8	wt::nci	na::0<cn<8	wt::0<cn<8	wt::0<cn<8	na::>=8	wt::0<cn<8	wt::0<cn<8	wt::0<cn<8
EPLC-272H	753556	lung	lung: NSCLC: squamous_cell_carcinoma	0	na::0<cn<8	wt::0<cn<8	wt::0<cn<8	wt::0<cn<8	wt::0<cn<8	wt::0<cn<8	na::>=8	na::0<cn<8	na::0<cn<8	wt::0<cn<8	na::0<cn<8	na::>=8	wt::0<cn<8	wt::0<cn<8	wt::0<cn<8	wt::0<cn<8	wt::0<cn<8	wt::0<cn<8	wt::0<cn<8	na::nci	wt::0<cn<8	wt::0<cn<8	wt::0<cn<8	wt::0<cn<8	na::0<cn<8	wt::0<cn<8	wt::0<cn<8	wt::0<cn<8	wt::0<cn<8	wt::0<cn<8	wt::0<cn<8	wt::0<cn<8	wt::0<cn<8	wt::0<cn<8	wt::0<cn<8	wt::0<cn<8	wt::0<cn<8	wt::0<cn<8	na::0<cn<8	wt::0<cn<8	wt::0<cn<8	na::0<cn<8	wt::0<cn<8	wt::0<cn<8	wt::0<cn<8
HCE-4	753559	upper aerodigestive	oesophagus	0	na::0<cn<8	wt::0<cn<8	wt::0<cn<8	wt::0<cn<8	wt::0<cn<8	wt::0<cn<8	na::>=8	na::0<cn<8	na::0<cn<8	wt::0<cn<8	na::0<cn<8	na::0<cn<8	wt::0<cn<8	wt::0<cn<8	wt::0<cn<8	wt::0<cn<8	wt::0<cn<8	wt::0<cn<8	wt::0<cn<8	na::0<cn<8	wt::0<cn<8	wt::0<cn<8	wt::0<cn<8	wt::0<cn<8	na::0<cn<8	wt::0<cn<8	wt::0<cn<8	wt::0<cn<8	wt::0<cn<8	wt::0<cn<8	wt::0<cn<8	wt::0<cn<8	wt::0<cn<8	wt::0<cn<8	wt::0<cn<8	wt::0<cn<8	wt::0<cn<8	wt::0<cn<8	na::0<cn<8	wt::0<cn<8	wt::0<cn<8	na::0<cn<8	wt::0<cn<8	wt::0<cn<8	wt::0<cn<8
HSC-2	753562	upper aerodigestive	upper_aerodigestive_tract	0	na::0<cn<8	wt::0<cn<8	wt::0<cn<8	wt::0<cn<8	wt::0<cn<8	wt::0<cn<8	na::0<cn<8	na::0<cn<8	na::0<cn<8	wt::0<cn<8	na::0<cn<8	na::0<cn<8	p.?::0<cn<8	wt::0<cn<8	p.A80fs*22::0<cn<8	wt::0<cn<8	wt::0<cn<8	wt::0<cn<8	wt::>=8	na::0<cn<8	wt::0<cn<8	wt::0<cn<8	wt::0<cn<8	wt::0<cn<8	na::0<cn<8	wt::0<cn<8	wt::0<cn<8	wt::0<cn<8	wt::0<cn<8	wt::0<cn<8	wt::0<cn<8	wt::0<cn<8	wt::0<cn<8	wt::0<cn<8	wt::0<cn<8	wt::0<cn<8	wt::0<cn<8	wt::0<cn<8	na::0<cn<8	wt::0<cn<8	wt::0<cn<8	na::0<cn<8	wt::0<cn<8	wt::0<cn<8	wt::0<cn<8
IM-9	753563	blood	Myeloma	0	na::0<cn<8	wt::0<cn<8	wt::0<cn<8	wt::0<cn<8	wt::0<cn<8	wt::0<cn<8	na::0<cn<8	na::0<cn<8	na::0<cn<8	wt::0<cn<8	na::0<cn<8	na::0<cn<8	wt::0<cn<8	wt::0<cn<8	wt::0<cn<8	wt::0<cn<8	wt::0<cn<8	wt::0<cn<8	wt::0<cn<8	na::0<cn<8	wt::0<cn<8	wt::0<cn<8	wt::0<cn<8	wt::0<cn<8	na::0<cn<8	wt::0<cn<8	wt::0<cn<8	wt::0<cn<8	wt::0<cn<8	wt::0<cn<8	wt::0<cn<8	wt::0<cn<8	wt::0<cn<8	wt::0<cn<8	wt::0<cn<8	wt::0<cn<8	wt::0<cn<8	wt::0<cn<8	na::0<cn<8	wt::0<cn<8	wt::0<cn<8	na::0<cn<8	wt::0<cn<8	wt::0<cn<8	wt::0<cn<8
IST-SL1	753564	lung	lung: small_cell_carcinoma	0	na::0<cn<8	wt::0<cn<8	wt::0<cn<8	wt::0<cn<8	wt::0<cn<8	wt::0<cn<8	na::0<cn<8	na::0<cn<8	na::0<cn<8	wt::0<cn<8	na::0<cn<8	na::0<cn<8	wt::0<cn<8	wt::0<cn<8	wt::0<cn<8	wt::0<cn<8	wt::0<cn<8	wt::0<cn<8	wt::0<cn<8	na::0<cn<8	wt::0<cn<8	wt::0<cn<8	wt::0<cn<8	wt::0<cn<8	na::0<cn<8	wt::0<cn<8	wt::0<cn<8	wt::0<cn<8	wt::0<cn<8	wt::0<cn<8	wt::0<cn<8	wt::0<cn<8	wt::0<cn<8	wt::0<cn<8	wt::0<cn<8	wt::0<cn<8	wt::0<cn<8	wt::0<cn<8	na::0<cn<8	wt::0<cn<8	wt::0<cn<8	na::0<cn<8	wt::0<cn<8	wt::0<cn<8	wt::0<cn<8
IST-SL2	753565	lung	lung: small_cell_carcinoma	0	na::0<cn<8	wt::0<cn<8	wt::0<cn<8	wt::0<cn<8	wt::0<cn<8	wt::0<cn<8	na::0<cn<8	na::0<cn<8	na::0<cn<8	wt::0<cn<8	na::0<cn<8	na::0<cn<8	wt::0<cn<8	wt::0<cn<8	wt::0<cn<8	wt::0<cn<8	wt::0<cn<8	wt::0<cn<8	wt::0<cn<8	na::0<cn<8	wt::0<cn<8	wt::0<cn<8	wt::0<cn<8	wt::0<cn<8	na::0<cn<8	wt::0<cn<8	wt::0<cn<8	wt::0<cn<8	wt::0<cn<8	wt::0<cn<8	wt::0<cn<8	wt::0<cn<8	wt::0<cn<8	wt::0<cn<8	wt::0<cn<8	wt::0<cn<8	wt::0<cn<8	wt::0<cn<8	na::0<cn<8	wt::0<cn<8	wt::0<cn<8	na::0<cn<8	wt::0<cn<8	wt::0<cn<8	wt::0<cn<8
J82	753566	bladder	bladder	0	na::0<cn<8	wt::nci	wt::0<cn<8	wt::0<cn<8	wt::0<cn<8	wt::0<cn<8	na::0<cn<8	na::0<cn<8	na::0<cn<8	wt::0<cn<8	na::0<cn<8	na::0<cn<8	wt::0<cn<8	wt::0<cn<8	wt::0<cn<8	wt::0<cn<8	wt::0<cn<8	wt::0<cn<8	wt::0<cn<8	na::0<cn<8	wt::0<cn<8	wt::0<cn<8	wt::0<cn<8	wt::0<cn<8	na::0<cn<8	p.K650E::0<cn<8	wt::0<cn<8	wt::0<cn<8	wt::0<cn<8	wt::0<cn<8	wt::0<cn<8	wt::0<cn<8	wt::0<cn<8	wt::0<cn<8	wt::0<cn<8	wt::0<cn<8	wt::0<cn<8	wt::0<cn<8	na::0<cn<8	wt::0<cn<8	wt::0<cn<8	na::0<cn<8	wt::0<cn<8	wt::0<cn<8	wt::0<cn<8
KMS-12-PE	753568	blood	Myeloma	0	na::0<cn<8	wt::0<cn<8	wt::0<cn<8	wt::0<cn<8	wt::0<cn<8	wt::0<cn<8	na::0<cn<8	na::0<cn<8	na::0<cn<8	wt::0<cn<8	na::0<cn<8	na::0<cn<8	wt::0<cn<8	p.?::0	wt::0<cn<8	wt::0<cn<8	wt::0<cn<8	wt::0<cn<8	wt::0<cn<8	na::0<cn<8	wt::0<cn<8	wt::0<cn<8	wt::0<cn<8	wt::0<cn<8	na::0<cn<8	wt::0<cn<8	wt::0<cn<8	wt::0<cn<8	wt::0<cn<8	wt::0<cn<8	wt::0<cn<8	wt::0<cn<8	wt::0<cn<8	p.?::0	wt::0<cn<8	wt::0<cn<8	wt::0<cn<8	wt::0<cn<8	na::0<cn<8	wt::0<cn<8	wt::0<cn<8	na::0<cn<8	wt::0<cn<8	wt::0<cn<8	wt::0<cn<8
KNS-62	753569	lung	lung: NSCLC: squamous_cell_carcinoma	0	na::0<cn<8	wt::0<cn<8	wt::0<cn<8	wt::0<cn<8	wt::0<cn<8	wt::0<cn<8	na::0<cn<8	na::0<cn<8	na::0<cn<8	wt::0<cn<8	na::0<cn<8	na::0<cn<8	p.?::0<cn<8	wt::0<cn<8	wt::0<cn<8	wt::0<cn<8	wt::0<cn<8	wt::0<cn<8	wt::0<cn<8	na::0<cn<8	wt::0<cn<8	wt::0<cn<8	wt::0<cn<8	wt::0<cn<8	na::0<cn<8	wt::0<cn<8	wt::0<cn<8	wt::0<cn<8	wt::0<cn<8	p.Q61L::0<cn<8	wt::0<cn<8	wt::0<cn<8	wt::0<cn<8	wt::0<cn<8	wt::0<cn<8	wt::0<cn<8	wt::0<cn<8	wt::0<cn<8	na::0<cn<8	wt::0<cn<8	wt::0<cn<8	na::0<cn<8	wt::0<cn<8	wt::0<cn<8	wt::0<cn<8
KOSC-2	753570	upper aerodigestive	upper_aerodigestive_tract	0	na::0<cn<8	wt::0<cn<8	wt::0<cn<8	wt::0<cn<8	wt::0<cn<8	wt::0<cn<8	na::0<cn<8	na::0<cn<8	na::0<cn<8	wt::0<cn<8	na::0<cn<8	na::0<cn<8	p.L65fs*77::0<cn<8	wt::0<cn<8	p.R122fs*49::0<cn<8	wt::0<cn<8	wt::0<cn<8	wt::0<cn<8	wt::0<cn<8	na::0<cn<8	wt::0<cn<8	wt::0<cn<8	wt::0<cn<8	wt::0<cn<8	na::0<cn<8	wt::0<cn<8	wt::0<cn<8	wt::0<cn<8	wt::0<cn<8	wt::0<cn<8	wt::0<cn<8	wt::0<cn<8	wt::0<cn<8	wt::0<cn<8	wt::0<cn<8	wt::0<cn<8	wt::0<cn<8	wt::0<cn<8	na::0<cn<8	wt::0<cn<8	wt::0<cn<8	na::0<cn<8	wt::0<cn<8	wt::0<cn<8	wt::0<cn<8
KP-4	753572	pancreas	pancreas	0	na::0<cn<8	wt::0<cn<8	wt::0<cn<8	wt::0<cn<8	wt::0<cn<8	wt::0<cn<8	na::0<cn<8	na::0<cn<8	na::0<cn<8	wt::0<cn<8	na::0<cn<8	na::0<cn<8	p.0?::0	wt::0<cn<8	p.0?::0	wt::0<cn<8	wt::0<cn<8	wt::0<cn<8	wt::0<cn<8	na::0<cn<8	wt::0<cn<8	wt::0<cn<8	wt::0<cn<8	wt::0<cn<8	na::0<cn<8	wt::0<cn<8	wt::0<cn<8	wt::0<cn<8	wt::0<cn<8	wt::0<cn<8	wt::0<cn<8	wt::0<cn<8	wt::0<cn<8	wt::0<cn<8	wt::0<cn<8	wt::0<cn<8	p.G12D::0<cn<8	wt::0<cn<8	na::0<cn<8	wt::0<cn<8	wt::0<cn<8	na::0<cn<8	wt::0<cn<8	wt::0<cn<8	wt::0<cn<8
KYSE-140	753573	upper aerodigestive	oesophagus	0	na::0<cn<8	wt::0<cn<8	wt::0<cn<8	wt::0<cn<8	wt::0<cn<8	wt::0<cn<8	na::>=8	na::0<cn<8	na::0<cn<8	wt::0<cn<8	na::0<cn<8	na::0<cn<8	p.0?::0	wt::0<cn<8	p.0?::0	wt::0<cn<8	wt::0<cn<8	wt::0<cn<8	wt::0<cn<8	na::0<cn<8	wt::0<cn<8	wt::0<cn<8	wt::0<cn<8	wt::0<cn<8	na::0<cn<8	wt::0<cn<8	wt::0<cn<8	wt::0<cn<8	wt::0<cn<8	wt::0<cn<8	wt::0<cn<8	wt::0<cn<8	wt::0<cn<8	wt::0<cn<8	wt::0<cn<8	wt::0<cn<8	wt::0<cn<8	wt::0<cn<8	na::0<cn<8	wt::0<cn<8	wt::0<cn<8	na::0<cn<8	wt::0<cn<8	wt::0<cn<8	wt::0<cn<8
KYSE-410	753574	upper aerodigestive	oesophagus	0	na::0<cn<8	wt::0<cn<8	wt::0<cn<8	wt::0<cn<8	wt::0<cn<8	wt::0<cn<8	na::>=8	na::0<cn<8	na::0<cn<8	wt::0<cn<8	na::0<cn<8	na::0<cn<8	wt::0<cn<8	wt::0<cn<8	wt::0<cn<8	wt::0<cn<8	wt::0<cn<8	wt::0<cn<8	wt::0<cn<8	na::0<cn<8	wt::>=8	wt::0<cn<8	wt::0<cn<8	wt::0<cn<8	na::0<cn<8	wt::0<cn<8	wt::0<cn<8	wt::0<cn<8	wt::0<cn<8	wt::0<cn<8	wt::0<cn<8	wt::0<cn<8	wt::0<cn<8	wt::0<cn<8	wt::0<cn<8	wt::0<cn<8	p.G12C::0<cn<8	wt::0<cn<8	na::0<cn<8	wt::0<cn<8	wt::0<cn<8	na::nci	wt::0<cn<8	wt::0<cn<8	wt::0<cn<8
KYSE-520	753575	upper aerodigestive	oesophagus	0	na::0<cn<8	wt::0<cn<8	wt::0<cn<8	wt::0<cn<8	wt::0<cn<8	wt::0<cn<8	na::0<cn<8	na::0<cn<8	na::0<cn<8	wt::0<cn<8	na::0<cn<8	na::0<cn<8	wt::0<cn<8	wt::0<cn<8	wt::0<cn<8	wt::0<cn<8	wt::0<cn<8	wt::0<cn<8	wt::>=8	na::0<cn<8	wt::0<cn<8	wt::0<cn<8	wt::0<cn<8	wt::0<cn<8	na::0<cn<8	wt::0<cn<8	wt::0<cn<8	wt::0<cn<8	wt::0<cn<8	wt::0<cn<8	wt::0<cn<8	wt::0<cn<8	wt::0<cn<8	wt::0<cn<8	wt::0<cn<8	wt::0<cn<8	wt::0<cn<8	wt::0<cn<8	na::0<cn<8	wt::0<cn<8	wt::0<cn<8	na::0<cn<8	wt::0<cn<8	wt::0<cn<8	wt::0<cn<8
KYSE-70	753576	upper aerodigestive	oesophagus	0	na::0<cn<8	wt::0<cn<8	wt::0<cn<8	wt::0<cn<8	wt::0<cn<8	wt::0<cn<8	na::0<cn<8	na::0<cn<8	na::0<cn<8	wt::0<cn<8	na::0<cn<8	na::0<cn<8	p.0?::0	wt::0<cn<8	p.0?::0	wt::0<cn<8	wt::0<cn<8	wt::0<cn<8	wt::0<cn<8	na::0<cn<8	wt::0<cn<8	wt::0<cn<8	wt::0<cn<8	wt::0<cn<8	na::0<cn<8	wt::0<cn<8	wt::0<cn<8	wt::0<cn<8	wt::0<cn<8	wt::0<cn<8	wt::0<cn<8	wt::0<cn<8	wt::0<cn<8	wt::0<cn<8	wt::0<cn<8	wt::0<cn<8	wt::0<cn<8	wt::0<cn<8	na::0<cn<8	wt::0<cn<8	wt::0<cn<8	na::0<cn<8	wt::0<cn<8	wt::0<cn<8	wt::0<cn<8
LB1047-RCC	753577	kidney	Renal cell carcinoma	1	na::0<cn<8	wt::0<cn<8	wt::0<cn<8	wt::0<cn<8	wt::0<cn<8	wt::0<cn<8	na::0<cn<8	na::0<cn<8	na::0<cn<8	wt::0<cn<8	na::0<cn<8	na::0<cn<8	p.0?::0	wt::0<cn<8	p.0?::0	wt::0<cn<8	wt::0<cn<8	wt::0<cn<8	wt::0<cn<8	na::0<cn<8	wt::0<cn<8	wt::0<cn<8	wt::0<cn<8	wt::0<cn<8	na::0<cn<8	wt::0<cn<8	wt::0<cn<8	wt::0<cn<8	wt::0<cn<8	wt::0<cn<8	wt::0<cn<8	wt::0<cn<8	wt::0<cn<8	wt::0<cn<8	wt::0<cn<8	wt::0<cn<8	wt::0<cn<8	wt::0<cn<8	na::0<cn<8	wt::0<cn<8	wt::0<cn<8	na::0<cn<8	wt::0<cn<8	wt::0<cn<8	wt::0<cn<8
LB2241-RCC	753578	kidney	Renal cell carcinoma	0	na::0<cn<8	wt::0<cn<8	wt::0<cn<8	wt::nci	wt::0<cn<8	wt::0<cn<8	na::0<cn<8	na::0<cn<8	na::0<cn<8	wt::0<cn<8	na::0<cn<8	na::0<cn<8	p.0?::0	wt::0<cn<8	p.0?::0	wt::0<cn<8	wt::0<cn<8	wt::0<cn<8	wt::0<cn<8	na::0<cn<8	wt::0<cn<8	wt::0<cn<8	wt::0<cn<8	wt::0<cn<8	na::0<cn<8	wt::0<cn<8	wt::0<cn<8	wt::0<cn<8	wt::0<cn<8	wt::0<cn<8	wt::0<cn<8	wt::>=8	wt::0<cn<8	p.0::0<cn<8	wt::0<cn<8	wt::0<cn<8	wt::0<cn<8	wt::0<cn<8	na::0<cn<8	wt::0<cn<8	wt::0<cn<8	na::>=8	wt::0<cn<8	wt::0<cn<8	wt::0<cn<8
LB2518-MEL	753579	skin	malignant_melanoma	0	na::0<cn<8	wt::0<cn<8	wt::0<cn<8	wt::0<cn<8	wt::0<cn<8	wt::0<cn<8	na::0<cn<8	na::0<cn<8	na::0<cn<8	wt::0<cn<8	na::0<cn<8	na::0<cn<8	p.?::0	wt::0<cn<8	p.?::0<cn<8	wt::0<cn<8	wt::0<cn<8	wt::0<cn<8	wt::0<cn<8	na::0<cn<8	wt::0<cn<8	wt::0<cn<8	wt::0<cn<8	wt::0<cn<8	na::0<cn<8	wt::0<cn<8	wt::0<cn<8	wt::0<cn<8	wt::0<cn<8	wt::0<cn<8	wt::0<cn<8	wt::0<cn<8	wt::0<cn<8	wt::0<cn<8	wt::0<cn<8	wt::0<cn<8	wt::0<cn<8	wt::0<cn<8	na::0<cn<8	wt::0<cn<8	wt::0<cn<8	na::0<cn<8	wt::0<cn<8	wt::0<cn<8	wt::0<cn<8
LB373-MEL-D	753581	skin	malignant_melanoma	0	na::0<cn<8	wt::0<cn<8	wt::0<cn<8	wt::0<cn<8	wt::0<cn<8	wt::0<cn<8	na::0<cn<8	na::0<cn<8	na::0<cn<8	wt::0<cn<8	na::0<cn<8	na::0<cn<8	p.V28fs*26::0<cn<8	wt::0<cn<8	wt::0<cn<8	wt::0<cn<8	wt::0<cn<8	wt::0<cn<8	wt::0<cn<8	na::0<cn<8	wt::0<cn<8	wt::0<cn<8	wt::0<cn<8	wt::0<cn<8	na::0<cn<8	wt::0<cn<8	wt::0<cn<8	wt::0<cn<8	wt::0<cn<8	wt::0<cn<8	wt::0<cn<8	wt::0<cn<8	wt::0<cn<8	wt::0<cn<8	wt::0<cn<8	wt::0<cn<8	wt::0<cn<8	wt::0<cn<8	na::0<cn<8	wt::0<cn<8	wt::0<cn<8	na::0<cn<8	wt::0<cn<8	wt::0<cn<8	wt::0<cn<8
LB647-SCLC	753582	lung	lung: small_cell_carcinoma	1	na::0<cn<8	wt::0<cn<8	wt::0<cn<8	wt::0<cn<8	wt::0<cn<8	wt::0<cn<8	na::0<cn<8	na::0<cn<8	na::0<cn<8	wt::0<cn<8	na::0<cn<8	na::0<cn<8	wt::0<cn<8	wt::0<cn<8	wt::0<cn<8	wt::0<cn<8	wt::0<cn<8	wt::0<cn<8	wt::0<cn<8	na::0<cn<8	wt::0<cn<8	wt::0<cn<8	wt::0<cn<8	wt::0<cn<8	na::0<cn<8	wt::0<cn<8	wt::0<cn<8	wt::0<cn<8	wt::0<cn<8	wt::0<cn<8	wt::0<cn<8	wt::0<cn<8	wt::0<cn<8	wt::0<cn<8	wt::0<cn<8	wt::0<cn<8	wt::0<cn<8	wt::0<cn<8	na::0<cn<8	wt::0<cn<8	wt::0<cn<8	na::0<cn<8	wt::0<cn<8	wt::0<cn<8	wt::0<cn<8
LB771-HNC	753583	upper aerodigestive	upper_aerodigestive_tract	0	na::0<cn<8	wt::0<cn<8	wt::0<cn<8	wt::0<cn<8	wt::0<cn<8	wt::0<cn<8	na::0<cn<8	na::0<cn<8	na::0<cn<8	wt::0<cn<8	na::0<cn<8	na::0<cn<8	p.L94fs*52::0<cn<8	wt::0<cn<8	p.G150fs*25::0<cn<8	wt::0<cn<8	wt::0<cn<8	wt::0<cn<8	wt::0<cn<8	na::0<cn<8	wt::0<cn<8	wt::0<cn<8	wt::0<cn<8	wt::0<cn<8	na::0<cn<8	wt::0<cn<8	wt::0<cn<8	wt::0<cn<8	wt::0<cn<8	wt::0<cn<8	wt::0<cn<8	wt::0<cn<8	wt::0<cn<8	wt::0<cn<8	wt::0<cn<8	wt::0<cn<8	wt::0<cn<8	wt::0<cn<8	na::0<cn<8	wt::0<cn<8	wt::0<cn<8	na::0<cn<8	wt::0<cn<8	wt::0<cn<8	wt::0<cn<8
LB831-BLC	753584	bladder	bladder	0	na::0<cn<8	wt::0<cn<8	wt::0<cn<8	wt::0<cn<8	wt::0<cn<8	wt::0<cn<8	na::0<cn<8	na::0<cn<8	na::0<cn<8	wt::0<cn<8	na::0<cn<8	na::0<cn<8	wt::0<cn<8	wt::0<cn<8	wt::0<cn<8	wt::0<cn<8	wt::0<cn<8	wt::0<cn<8	wt::0<cn<8	na::0<cn<8	wt::0<cn<8	wt::0<cn<8	wt::0<cn<8	wt::0<cn<8	na::0<cn<8	wt::0<cn<8	wt::0<cn<8	wt::0<cn<8	wt::0<cn<8	wt::0<cn<8	wt::0<cn<8	wt::0<cn<8	wt::0<cn<8	wt::0<cn<8	wt::0<cn<8	wt::0<cn<8	wt::0<cn<8	wt::0<cn<8	na::0<cn<8	wt::0<cn<8	wt::0<cn<8	na::0<cn<8	wt::0<cn<8	wt::0<cn<8	wt::0<cn<8
LB996-RCC	753585	kidney	Renal cell carcinoma	0	na::0<cn<8	wt::0<cn<8	wt::0<cn<8	wt::0<cn<8	wt::0<cn<8	wt::0<cn<8	na::0<cn<8	na::0<cn<8	na::0<cn<8	wt::0<cn<8	na::0<cn<8	na::0<cn<8	p.0?::0	wt::0<cn<8	p.0?::0	wt::0<cn<8	wt::0<cn<8	wt::0<cn<8	wt::0<cn<8	na::0<cn<8	wt::0<cn<8	wt::0<cn<8	wt::0<cn<8	wt::0<cn<8	na::0<cn<8	wt::0<cn<8	wt::0<cn<8	wt::0<cn<8	wt::0<cn<8	wt::0<cn<8	wt::0<cn<8	wt::0<cn<8	wt::0<cn<8	p.M885fs*10::0<cn<8	wt::0<cn<8	wt::0<cn<8	wt::0<cn<8	wt::0<cn<8	na::0<cn<8	wt::0<cn<8	wt::0<cn<8	na::0<cn<8	wt::0<cn<8	wt::0<cn<8	wt::0<cn<8
LCLC-103H	753586	lung	lung: NSCLC: large cell	0	na::0<cn<8	wt::0<cn<8	wt::0<cn<8	wt::0<cn<8	wt::0<cn<8	wt::0<cn<8	na::0<cn<8	na::0<cn<8	na::0<cn<8	wt::0<cn<8	na::0<cn<8	na::0<cn<8	p.0?::0	wt::0<cn<8	p.0?::0	wt::0<cn<8	wt::0<cn<8	wt::0<cn<8	wt::0<cn<8	na::nci	wt::0<cn<8	wt::0<cn<8	wt::0<cn<8	wt::0<cn<8	na::0<cn<8	wt::0<cn<8	wt::0<cn<8	wt::0<cn<8	wt::0<cn<8	wt::0<cn<8	wt::0<cn<8	wt::nci	wt::0<cn<8	wt::0<cn<8	wt::0<cn<8	wt::0<cn<8	wt::0<cn<8	wt::0<cn<8	na::0<cn<8	wt::0<cn<8	wt::0<cn<8	na::0<cn<8	wt::0<cn<8	wt::0<cn<8	wt::0<cn<8
LU-134-A	753588	lung	lung: small_cell_carcinoma	0	na::0<cn<8	wt::0<cn<8	wt::0<cn<8	wt::0<cn<8	wt::0<cn<8	wt::0<cn<8	na::0<cn<8	na::0<cn<8	na::0<cn<8	wt::0<cn<8	na::0<cn<8	na::0<cn<8	wt::0<cn<8	wt::0<cn<8	wt::0<cn<8	wt::0<cn<8	wt::0<cn<8	wt::0<cn<8	wt::0<cn<8	na::0<cn<8	wt::0<cn<8	wt::0<cn<8	wt::0<cn<8	wt::0<cn<8	na::0<cn<8	wt::0<cn<8	wt::0<cn<8	wt::0<cn<8	wt::0<cn<8	wt::0<cn<8	wt::0<cn<8	wt::0<cn<8	wt::0<cn<8	wt::0<cn<8	wt::0<cn<8	wt::0<cn<8	wt::0<cn<8	wt::0<cn<8	na::0<cn<8	wt::0<cn<8	wt::0<cn<8	na::0<cn<8	wt::0<cn<8	wt::0<cn<8	wt::0<cn<8
LU-165	753589	lung	lung: small_cell_carcinoma	0	na::0<cn<8	wt::0<cn<8	wt::0<cn<8	wt::0<cn<8	wt::0<cn<8	wt::0<cn<8	na::0<cn<8	na::0<cn<8	na::0<cn<8	wt::0<cn<8	na::0<cn<8	na::0<cn<8	wt::0<cn<8	wt::0<cn<8	wt::0<cn<8	wt::0<cn<8	wt::0<cn<8	wt::0<cn<8	wt::0<cn<8	na::0<cn<8	wt::0<cn<8	wt::0<cn<8	wt::0<cn<8	wt::0<cn<8	na::0<cn<8	wt::0<cn<8	wt::0<cn<8	wt::0<cn<8	wt::0<cn<8	wt::0<cn<8	wt::0<cn<8	wt::0<cn<8	wt::0<cn<8	wt::0<cn<8	wt::0<cn<8	wt::0<cn<8	wt::0<cn<8	wt::0<cn<8	na::0<cn<8	wt::0<cn<8	wt::0<cn<8	na::0<cn<8	wt::0<cn<8	wt::0<cn<8	wt::0<cn<8
LXF-289	753592	lung	lung: NSCLC: adenocarcinoma	0	na::0<cn<8	wt::0<cn<8	wt::0<cn<8	wt::0<cn<8	wt::0<cn<8	wt::0<cn<8	na::0<cn<8	na::0<cn<8	na::0<cn<8	wt::0<cn<8	na::0<cn<8	na::0<cn<8	p.C72*::0<cn<8	wt::0<cn<8	wt::0<cn<8	p.T41A::0<cn<8	wt::0<cn<8	wt::0<cn<8	wt::0<cn<8	na::0<cn<8	wt::0<cn<8	wt::0<cn<8	wt::0<cn<8	wt::0<cn<8	na::0<cn<8	wt::0<cn<8	wt::0<cn<8	wt::0<cn<8	wt::0<cn<8	wt::0<cn<8	wt::0<cn<8	wt::nci	wt::0<cn<8	wt::0<cn<8	wt::0<cn<8	wt::>=8	wt::0<cn<8	wt::0<cn<8	na::0<cn<8	wt::0<cn<8	wt::0<cn<8	na::0<cn<8	wt::0<cn<8	wt::0<cn<8	wt::0<cn<8
MS-1	753594	lung	lung: small_cell_carcinoma	0	na::0<cn<8	wt::0<cn<8	wt::0<cn<8	wt::0<cn<8	wt::0<cn<8	wt::0<cn<8	na::0<cn<8	na::0<cn<8	na::0<cn<8	wt::0<cn<8	na::0<cn<8	na::0<cn<8	wt::0<cn<8	wt::0<cn<8	wt::0<cn<8	wt::0<cn<8	wt::0<cn<8	wt::0<cn<8	wt::>=8	na::0<cn<8	wt::0<cn<8	wt::0<cn<8	wt::0<cn<8	wt::0<cn<8	na::0<cn<8	wt::0<cn<8	wt::0<cn<8	wt::0<cn<8	wt::0<cn<8	wt::0<cn<8	wt::0<cn<8	wt::0<cn<8	wt::0<cn<8	wt::0<cn<8	wt::0<cn<8	wt::0<cn<8	wt::0<cn<8	wt::0<cn<8	na::0<cn<8	wt::0<cn<8	wt::0<cn<8	na::0<cn<8	wt::0<cn<8	wt::0<cn<8	wt::>=8
MZ1-PC	753595	pancreas	pancreas	0	na::0<cn<8	wt::0<cn<8	wt::0<cn<8	wt::0<cn<8	wt::0<cn<8	wt::0<cn<8	na::0<cn<8	na::0<cn<8	na::0<cn<8	wt::0<cn<8	na::0<cn<8	na::0<cn<8	p.R80*::0<cn<8	wt::0<cn<8	wt::0<cn<8	wt::0<cn<8	wt::0<cn<8	wt::0<cn<8	wt::0<cn<8	na::0<cn<8	wt::0<cn<8	wt::0<cn<8	wt::0<cn<8	wt::0<cn<8	na::0<cn<8	wt::0<cn<8	wt::0<cn<8	wt::0<cn<8	wt::0<cn<8	wt::0<cn<8	wt::0<cn<8	wt::0<cn<8	wt::0<cn<8	wt::0<cn<8	wt::0<cn<8	wt::0<cn<8	p.G12V::>=8	wt::0<cn<8	na::0<cn<8	wt::0<cn<8	wt::0<cn<8	na::nci	wt::0<cn<8	wt::0<cn<8	wt::0<cn<8
MZ7-mel	753596	skin	malignant_melanoma	0	na::0<cn<8	wt::0<cn<8	wt::0<cn<8	p.V600E::0<cn<8	wt::0<cn<8	wt::0<cn<8	na::0<cn<8	na::0<cn<8	na::0<cn<8	wt::0<cn<8	na::0<cn<8	na::0<cn<8	p.?::0	wt::0<cn<8	p.0?::0	wt::0<cn<8	wt::0<cn<8	wt::0<cn<8	wt::0<cn<8	na::0<cn<8	wt::0<cn<8	wt::0<cn<8	wt::0<cn<8	wt::0<cn<8	na::0<cn<8	wt::0<cn<8	wt::0<cn<8	wt::0<cn<8	wt::0<cn<8	wt::0<cn<8	wt::0<cn<8	wt::0<cn<8	wt::0<cn<8	wt::0<cn<8	wt::0<cn<8	wt::0<cn<8	wt::0<cn<8	wt::0<cn<8	na::0<cn<8	wt::0<cn<8	wt::0<cn<8	na::0<cn<8	wt::0<cn<8	p.P623L::0<cn<8	wt::0<cn<8
NCI-H128	753597	lung	lung: small_cell_carcinoma	0	na::0<cn<8	wt::0<cn<8	wt::0<cn<8	wt::0<cn<8	wt::0<cn<8	wt::0<cn<8	na::0<cn<8	na::0<cn<8	na::0<cn<8	wt::0<cn<8	na::0<cn<8	na::0<cn<8	wt::0<cn<8	wt::0<cn<8	wt::0<cn<8	wt::0<cn<8	wt::0<cn<8	wt::0<cn<8	wt::0<cn<8	na::0<cn<8	wt::0<cn<8	wt::0<cn<8	wt::0<cn<8	wt::0<cn<8	na::0<cn<8	wt::0<cn<8	wt::0<cn<8	wt::0<cn<8	wt::0<cn<8	wt::0<cn<8	wt::0<cn<8	wt::0<cn<8	wt::0<cn<8	p.G708*::0<cn<8	wt::0<cn<8	wt::0<cn<8	wt::0<cn<8	wt::0<cn<8	na::0<cn<8	wt::0<cn<8	wt::0<cn<8	na::0<cn<8	wt::0<cn<8	wt::0<cn<8	wt::0<cn<8
NCI-H292	753604	lung	lung: NSCLC: adenocarcinoma	1	na::0<cn<8	wt::0<cn<8	wt::0<cn<8	wt::0<cn<8	wt::0<cn<8	wt::0<cn<8	na::0<cn<8	na::0<cn<8	na::0<cn<8	wt::0<cn<8	na::0<cn<8	na::0<cn<8	p.0?::0	wt::0<cn<8	p.0?::0	wt::0<cn<8	wt::0<cn<8	wt::0<cn<8	wt::0<cn<8	na::0<cn<8	wt::0<cn<8	wt::0<cn<8	wt::0<cn<8	wt::0<cn<8	na::0<cn<8	wt::0<cn<8	wt::0<cn<8	wt::0<cn<8	wt::0<cn<8	wt::0<cn<8	wt::0<cn<8	wt::0<cn<8	wt::0<cn<8	wt::0<cn<8	wt::0<cn<8	wt::0<cn<8	wt::0<cn<8	wt::0<cn<8	na::0<cn<8	wt::0<cn<8	wt::0<cn<8	na::0<cn<8	wt::0<cn<8	wt::0<cn<8	wt::0<cn<8
NCI-H510A	753605	lung	lung: small_cell_carcinoma	0	na::0<cn<8	wt::0<cn<8	wt::0<cn<8	wt::0<cn<8	wt::0<cn<8	wt::0<cn<8	na::0<cn<8	na::0<cn<8	na::0<cn<8	wt::0<cn<8	na::0<cn<8	na::0<cn<8	wt::0<cn<8	wt::0<cn<8	wt::0<cn<8	wt::0<cn<8	wt::nci	wt::0<cn<8	wt::0<cn<8	na::0<cn<8	wt::0<cn<8	wt::0<cn<8	wt::0<cn<8	wt::0<cn<8	na::0<cn<8	wt::0<cn<8	wt::0<cn<8	wt::0<cn<8	wt::0<cn<8	wt::0<cn<8	wt::0<cn<8	wt::0<cn<8	wt::0<cn<8	wt::0<cn<8	wt::0<cn<8	wt::0<cn<8	wt::0<cn<8	wt::0<cn<8	na::0<cn<8	wt::0<cn<8	wt::0<cn<8	na::0<cn<8	wt::0<cn<8	wt::0<cn<8	wt::0<cn<8
PC-14	753608	lung	lung: NSCLC: adenocarcinoma	0	na::0<cn<8	wt::0<cn<8	wt::0<cn<8	wt::0<cn<8	wt::0<cn<8	wt::0<cn<8	na::0<cn<8	na::0<cn<8	na::0<cn<8	wt::0<cn<8	na::0<cn<8	na::0<cn<8	wt::0<cn<8	wt::0<cn<8	wt::0<cn<8	wt::0<cn<8	wt::0<cn<8	wt::0<cn<8	p.E746_A750del::0<cn<8	na::0<cn<8	wt::0<cn<8	wt::0<cn<8	wt::0<cn<8	wt::0<cn<8	na::0<cn<8	wt::0<cn<8	wt::0<cn<8	wt::0<cn<8	wt::0<cn<8	wt::0<cn<8	wt::0<cn<8	wt::0<cn<8	wt::0<cn<8	wt::0<cn<8	wt::0<cn<8	wt::0<cn<8	wt::0<cn<8	wt::0<cn<8	na::0<cn<8	wt::0<cn<8	wt::0<cn<8	na::0<cn<8	wt::0<cn<8	wt::0<cn<8	wt::0<cn<8
SK-MM-2	753612	blood	Myeloma	0	na::0<cn<8	wt::0<cn<8	wt::0<cn<8	wt::0<cn<8	wt::0<cn<8	wt::0<cn<8	na::0<cn<8	na::0<cn<8	na::0<cn<8	wt::0<cn<8	na::0<cn<8	na::0<cn<8	wt::0<cn<8	p.0?::0	wt::0<cn<8	wt::0<cn<8	wt::0<cn<8	wt::0<cn<8	wt::0<cn<8	na::0<cn<8	wt::0<cn<8	wt::0<cn<8	wt::0<cn<8	wt::0<cn<8	na::0<cn<8	wt::0<cn<8	wt::0<cn<8	wt::0<cn<8	wt::0<cn<8	wt::0<cn<8	wt::0<cn<8	wt::0<cn<8	wt::0<cn<8	p.0::0<cn<8	wt::0<cn<8	wt::0<cn<8	wt::0<cn<8	wt::0<cn<8	na::0<cn<8	wt::0<cn<8	wt::0<cn<8	na::0<cn<8	wt::0<cn<8	wt::0<cn<8	wt::0<cn<8
TE-15	753614	upper aerodigestive	oesophagus	0	na::0<cn<8	wt::0<cn<8	wt::0<cn<8	wt::0<cn<8	wt::0<cn<8	wt::0<cn<8	na::0<cn<8	na::0<cn<8	na::0<cn<8	wt::0<cn<8	na::0<cn<8	na::0<cn<8	p.0?::0	wt::0<cn<8	p.0?::0	wt::0<cn<8	wt::0<cn<8	wt::0<cn<8	wt::0<cn<8	na::nci	wt::0<cn<8	wt::0<cn<8	wt::0<cn<8	wt::0<cn<8	na::0<cn<8	wt::0<cn<8	wt::0<cn<8	wt::0<cn<8	wt::0<cn<8	wt::0<cn<8	wt::0<cn<8	wt::0<cn<8	wt::0<cn<8	p.0::0<cn<8	wt::0<cn<8	wt::0<cn<8	wt::0<cn<8	wt::0<cn<8	na::0<cn<8	wt::0<cn<8	wt::0<cn<8	na::0<cn<8	wt::0<cn<8	wt::0<cn<8	wt::0<cn<8
U-266	753615	blood	Myeloma	0	na::0<cn<8	wt::0<cn<8	wt::0<cn<8	p.K601N::0<cn<8	wt::0<cn<8	wt::0<cn<8	na::0<cn<8	na::0<cn<8	na::0<cn<8	wt::0<cn<8	na::0<cn<8	na::0<cn<8	wt::0<cn<8	wt::0<cn<8	wt::0<cn<8	wt::0<cn<8	wt::0<cn<8	wt::0<cn<8	wt::0<cn<8	na::nci	wt::0<cn<8	wt::0<cn<8	wt::0<cn<8	wt::0<cn<8	na::0<cn<8	wt::0<cn<8	p.?::0<cn<8	wt::0<cn<8	wt::0<cn<8	wt::0<cn<8	wt::0<cn<8	wt::0<cn<8	wt::0<cn<8	wt::0<cn<8	wt::0<cn<8	wt::0<cn<8	wt::0<cn<8	wt::0<cn<8	na::0<cn<8	wt::0<cn<8	wt::0<cn<8	na::0<cn<8	wt::0<cn<8	wt::0<cn<8	wt::0<cn<8
SIMA	753620	CNS	neuroblastoma	0	na::0<cn<8	wt::0<cn<8	wt::0<cn<8	wt::0<cn<8	wt::0<cn<8	wt::0<cn<8	na::0<cn<8	na::0<cn<8	na::0<cn<8	wt::0<cn<8	na::0<cn<8	na::0<cn<8	wt::0<cn<8	wt::0<cn<8	wt::0<cn<8	wt::0<cn<8	wt::0<cn<8	wt::0<cn<8	wt::0<cn<8	na::0<cn<8	wt::0<cn<8	wt::0<cn<8	wt::0<cn<8	wt::0<cn<8	na::0<cn<8	wt::0<cn<8	wt::0<cn<8	wt::0<cn<8	wt::0<cn<8	wt::0<cn<8	wt::0<cn<8	wt::0<cn<8	wt::0<cn<8	wt::0<cn<8	wt::0<cn<8	wt::0<cn<8	wt::0<cn<8	wt::0<cn<8	na::0<cn<8	wt::0<cn<8	wt::0<cn<8	na::0<cn<8	wt::0<cn<8	wt::0<cn<8	wt::0<cn<8
TE-1	753621	upper aerodigestive	oesophagus	0	na::0<cn<8	wt::0<cn<8	wt::0<cn<8	wt::0<cn<8	wt::0<cn<8	wt::0<cn<8	na::0<cn<8	na::0<cn<8	na::0<cn<8	wt::0<cn<8	na::0<cn<8	na::0<cn<8	wt::0<cn<8	wt::0<cn<8	wt::0<cn<8	wt::0<cn<8	wt::0<cn<8	wt::0<cn<8	wt::0<cn<8	na::0<cn<8	wt::0<cn<8	wt::0<cn<8	wt::0<cn<8	wt::0<cn<8	na::0<cn<8	wt::0<cn<8	wt::0<cn<8	wt::0<cn<8	wt::0<cn<8	wt::0<cn<8	wt::0<cn<8	wt::0<cn<8	wt::0<cn<8	wt::0<cn<8	wt::0<cn<8	wt::0<cn<8	wt::0<cn<8	wt::0<cn<8	na::0<cn<8	wt::0<cn<8	wt::0<cn<8	na::0<cn<8	wt::0<cn<8	wt::0<cn<8	wt::0<cn<8
TE-10	753622	upper aerodigestive	oesophagus	0	na::0<cn<8	wt::0<cn<8	wt::0<cn<8	wt::0<cn<8	wt::0<cn<8	wt::0<cn<8	na::>=8	na::0<cn<8	na::0<cn<8	wt::0<cn<8	na::0<cn<8	na::0<cn<8	p.0?::0	wt::0<cn<8	p.0?::0	wt::0<cn<8	wt::0<cn<8	wt::0<cn<8	wt::0<cn<8	na::0<cn<8	wt::0<cn<8	wt::0<cn<8	wt::0<cn<8	wt::0<cn<8	na::0<cn<8	wt::0<cn<8	wt::0<cn<8	wt::0<cn<8	wt::0<cn<8	wt::0<cn<8	wt::0<cn<8	wt::0<cn<8	wt::0<cn<8	wt::0<cn<8	wt::0<cn<8	wt::0<cn<8	wt::0<cn<8	wt::0<cn<8	na::0<cn<8	wt::0<cn<8	wt::0<cn<8	na::0<cn<8	wt::0<cn<8	wt::0<cn<8	wt::0<cn<8
TE-8	753623	upper aerodigestive	oesophagus	0	na::0<cn<8	wt::0<cn<8	wt::0<cn<8	wt::0<cn<8	wt::0<cn<8	wt::0<cn<8	na::0<cn<8	na::0<cn<8	na::0<cn<8	wt::0<cn<8	na::0<cn<8	na::0<cn<8	p.0?::0	wt::0<cn<8	p.0?::0	wt::0<cn<8	wt::0<cn<8	wt::0<cn<8	wt::>=8	na::0<cn<8	wt::0<cn<8	wt::0<cn<8	wt::0<cn<8	wt::0<cn<8	na::0<cn<8	wt::0<cn<8	wt::0<cn<8	wt::0<cn<8	wt::0<cn<8	wt::0<cn<8	wt::0<cn<8	wt::0<cn<8	wt::0<cn<8	wt::0<cn<8	wt::0<cn<8	wt::0<cn<8	wt::0<cn<8	wt::0<cn<8	na::0<cn<8	wt::0<cn<8	wt::0<cn<8	na::0<cn<8	wt::0<cn<8	wt::0<cn<8	wt::>=8
CAPAN-1	753624	pancreas	pancreas	0	na::0<cn<8	wt::0<cn<8	wt::0<cn<8	wt::0<cn<8	wt::0<cn<8	p.S1982fs*22::0<cn<8	na::0<cn<8	na::0<cn<8	na::0<cn<8	wt::0<cn<8	na::0<cn<8	na::0<cn<8	p.0?::0	wt::0<cn<8	p.0?::0	wt::0<cn<8	wt::0<cn<8	wt::0<cn<8	wt::0<cn<8	na::0<cn<8	wt::0<cn<8	wt::0<cn<8	wt::0<cn<8	wt::0<cn<8	na::0<cn<8	wt::0<cn<8	wt::0<cn<8	wt::0<cn<8	wt::0<cn<8	wt::0<cn<8	wt::0<cn<8	wt::0<cn<8	wt::0<cn<8	wt::0<cn<8	wt::0<cn<8	wt::0<cn<8	p.G12V::0<cn<8	wt::0<cn<8	na::0<cn<8	wt::0<cn<8	wt::0<cn<8	na::0	wt::0<cn<8	wt::0<cn<8	wt::0<cn<8
OVCAR-3	905933	ovary	ovary	0	na::>=8	wt::0<cn<8	wt::0<cn<8	wt::0<cn<8	wt::0<cn<8	wt::0<cn<8	na::0<cn<8	na::0<cn<8	na::0<cn<8	wt::0<cn<8	na::0<cn<8	na::0<cn<8	wt::0<cn<8	wt::0<cn<8	wt::0<cn<8	wt::0<cn<8	wt::0<cn<8	wt::0<cn<8	wt::0<cn<8	na::0<cn<8	wt::0<cn<8	wt::0<cn<8	wt::0<cn<8	wt::0<cn<8	na::0<cn<8	wt::0<cn<8	wt::0<cn<8	wt::0<cn<8	wt::0<cn<8	wt::0<cn<8	wt::0<cn<8	wt::nci	wt::0<cn<8	wt::0<cn<8	wt::0<cn<8	wt::0<cn<8	wt::0<cn<8	wt::0<cn<8	na::0<cn<8	wt::0<cn<8	wt::0<cn<8	na::0<cn<8	wt::0<cn<8	wt::0<cn<8	wt::0<cn<8
PC-3	905934	other	prostate	0	na::0<cn<8	wt::0<cn<8	wt::0<cn<8	wt::0<cn<8	wt::0<cn<8	wt::0<cn<8	na::0<cn<8	na::0<cn<8	na::0<cn<8	wt::0<cn<8	na::0<cn<8	na::0<cn<8	wt::0<cn<8	wt::0<cn<8	wt::0<cn<8	wt::0<cn<8	wt::0<cn<8	wt::0<cn<8	wt::0<cn<8	na::0<cn<8	wt::0<cn<8	wt::0<cn<8	wt::0<cn<8	wt::0<cn<8	na::0<cn<8	wt::0<cn<8	wt::0<cn<8	wt::0<cn<8	wt::0<cn<8	wt::0<cn<8	wt::0<cn<8	wt::0<cn<8	wt::0<cn<8	wt::0<cn<8	wt::0<cn<8	wt::0<cn<8	wt::0<cn<8	wt::0<cn<8	na::0<cn<8	wt::0<cn<8	wt::0<cn<8	na::0<cn<8	wt::0<cn<8	wt::0<cn<8	wt::>=8
DU-145	905935	other	prostate	1	na::0<cn<8	wt::0<cn<8	wt::0<cn<8	wt::0<cn<8	wt::0<cn<8	wt::0<cn<8	na::0<cn<8	na::0<cn<8	na::0<cn<8	wt::0<cn<8	na::0<cn<8	na::0<cn<8	p.D84Y::0<cn<8	wt::0<cn<8	wt::0<cn<8	wt::0<cn<8	wt::0<cn<8	wt::0<cn<8	wt::0<cn<8	na::0<cn<8	wt::0<cn<8	wt::0<cn<8	wt::0<cn<8	wt::0<cn<8	na::0<cn<8	wt::0<cn<8	wt::0<cn<8	wt::0<cn<8	wt::0<cn<8	wt::0<cn<8	wt::0<cn<8	wt::0<cn<8	wt::0<cn<8	wt::0<cn<8	wt::0<cn<8	wt::0<cn<8	wt::0<cn<8	wt::0<cn<8	na::0<cn<8	wt::0<cn<8	p.?::0<cn<8	na::0<cn<8	wt::0<cn<8	wt::0<cn<8	wt::0<cn<8
HCT-116	905936	GI tract	large_intestine	1	na::0<cn<8	wt::0<cn<8	wt::0<cn<8	wt::0<cn<8	wt::0<cn<8	wt::0<cn<8	na::0<cn<8	na::0<cn<8	na::0<cn<8	wt::0<cn<8	na::0<cn<8	na::0<cn<8	p.R24fs*20::0<cn<8	wt::0<cn<8	p.E74fs*15::0<cn<8	p.S45del::0<cn<8	wt::0<cn<8	wt::0<cn<8	wt::0<cn<8	na::0<cn<8	wt::0<cn<8	wt::0<cn<8	wt::0<cn<8	wt::0<cn<8	na::0<cn<8	wt::0<cn<8	wt::0<cn<8	wt::0<cn<8	wt::0<cn<8	wt::0<cn<8	wt::0<cn<8	wt::0<cn<8	wt::0<cn<8	wt::0<cn<8	wt::0<cn<8	wt::0<cn<8	p.G13D::0<cn<8	wt::0<cn<8	na::0<cn<8	wt::0<cn<8	p.S252*::0<cn<8	na::0<cn<8	wt::0<cn<8	wt::0<cn<8	wt::0<cn<8
HCT-15	905937	GI tract	large_intestine	1	na::0<cn<8	wt::0<cn<8	p.R2166*::0<cn<8	wt::0<cn<8	wt::0<cn<8	p.C1200fs*1::0<cn<8	na::0<cn<8	na::0<cn<8	na::0<cn<8	wt::0<cn<8	na::0<cn<8	na::0<cn<8	wt::0<cn<8	wt::0<cn<8	wt::0<cn<8	wt::0<cn<8	wt::0<cn<8	wt::0<cn<8	wt::0<cn<8	na::0<cn<8	wt::0<cn<8	wt::0<cn<8	p.E582*::0<cn<8	wt::0<cn<8	na::0<cn<8	wt::0<cn<8	wt::0<cn<8	wt::0<cn<8	wt::0<cn<8	wt::0<cn<8	wt::0<cn<8	wt::0<cn<8	wt::0<cn<8	wt::0<cn<8	wt::0<cn<8	wt::0<cn<8	p.G13D::0<cn<8	wt::0<cn<8	na::0<cn<8	wt::0<cn<8	wt::0<cn<8	na::0<cn<8	wt::0<cn<8	p.D1171fs*4::0<cn<8	wt::0<cn<8
HL-60	905938	blood	AML	0	na::0<cn<8	wt::0<cn<8	wt::0<cn<8	wt::0<cn<8	wt::0<cn<8	wt::0<cn<8	na::0<cn<8	na::0<cn<8	na::0<cn<8	wt::0<cn<8	na::0<cn<8	na::0<cn<8	p.R80*::0<cn<8	wt::0<cn<8	wt::0<cn<8	wt::0<cn<8	wt::0<cn<8	wt::0<cn<8	wt::0<cn<8	na::0<cn<8	wt::0<cn<8	wt::0<cn<8	wt::0<cn<8	wt::0<cn<8	na::0<cn<8	wt::0<cn<8	wt::0<cn<8	wt::0<cn<8	wt::0<cn<8	wt::0<cn<8	wt::0<cn<8	wt::0<cn<8	wt::0<cn<8	wt::0<cn<8	wt::0<cn<8	wt::0<cn<8	wt::0<cn<8	wt::0<cn<8	na::0<cn<8	wt::0<cn<8	wt::0<cn<8	na::0<cn<8	wt::0<cn<8	wt::0<cn<8	wt::>=8
HT-29	905939	GI tract	large_intestine	0	na::0<cn<8	wt::0<cn<8	p.T1556fs*3::0<cn<8	p.V600E::0<cn<8	wt::0<cn<8	wt::0<cn<8	na::0<cn<8	na::0<cn<8	na::0<cn<8	wt::0<cn<8	na::0<cn<8	na::0<cn<8	wt::0<cn<8	wt::0<cn<8	wt::0<cn<8	wt::0<cn<8	wt::0<cn<8	wt::0<cn<8	wt::0<cn<8	na::0<cn<8	wt::0<cn<8	wt::0<cn<8	wt::0<cn<8	wt::0<cn<8	na::0<cn<8	wt::0<cn<8	wt::0<cn<8	wt::0<cn<8	wt::0<cn<8	wt::0<cn<8	wt::0<cn<8	wt::nci	wt::0<cn<8	wt::0<cn<8	wt::0<cn<8	wt::0<cn<8	wt::0<cn<8	wt::0<cn<8	na::0<cn<8	wt::0<cn<8	wt::0<cn<8	na::0<cn<8	wt::0<cn<8	wt::0<cn<8	wt::>=8
K-562	905940	blood	CML	0	na::0<cn<8	wt::0<cn<8	wt::0<cn<8	wt::0<cn<8	wt::0<cn<8	wt::0<cn<8	na::0<cn<8	na::0<cn<8	na::0<cn<8	wt::0<cn<8	na::0<cn<8	na::0<cn<8	p.0?::0	wt::0<cn<8	p.0?::0	wt::0<cn<8	wt::0<cn<8	wt::0<cn<8	wt::0<cn<8	na::0<cn<8	wt::0<cn<8	wt::0<cn<8	wt::0<cn<8	wt::0<cn<8	na::0<cn<8	wt::0<cn<8	wt::0<cn<8	wt::0<cn<8	wt::0<cn<8	wt::0<cn<8	wt::0<cn<8	wt::0<cn<8	wt::0<cn<8	wt::0<cn<8	wt::0<cn<8	wt::0<cn<8	wt::0<cn<8	wt::0<cn<8	na::0<cn<8	wt::0<cn<8	wt::0<cn<8	na::0<cn<8	wt::0<cn<8	wt::0<cn<8	wt::0<cn<8
NCI-H226	905941	lung	lung: NSCLC: squamous_cell_carcinoma	0	na::0<cn<8	wt::0<cn<8	wt::0<cn<8	wt::0<cn<8	wt::0<cn<8	wt::0<cn<8	na::0<cn<8	na::0<cn<8	na::0<cn<8	wt::0<cn<8	na::0<cn<8	na::0<cn<8	p.?::0	wt::0<cn<8	wt::0<cn<8	wt::0<cn<8	wt::0<cn<8	wt::0<cn<8	wt::0<cn<8	na::0<cn<8	wt::0<cn<8	wt::0<cn<8	wt::0<cn<8	wt::0<cn<8	na::0<cn<8	wt::0<cn<8	wt::0<cn<8	wt::0<cn<8	wt::0<cn<8	wt::0<cn<8	wt::0<cn<8	wt::0<cn<8	wt::0<cn<8	wt::0<cn<8	wt::0<cn<8	wt::0<cn<8	wt::0<cn<8	wt::0<cn<8	na::0<cn<8	wt::0<cn<8	wt::0<cn<8	na::0<cn<8	wt::0<cn<8	wt::0<cn<8	wt::0<cn<8
NCI-H23	905942	lung	lung: NSCLC: NOS	0	na::0<cn<8	wt::0<cn<8	wt::0<cn<8	wt::0<cn<8	wt::0<cn<8	wt::0<cn<8	na::>=8	na::0<cn<8	na::0<cn<8	wt::0<cn<8	na::0<cn<8	na::0<cn<8	wt::0<cn<8	wt::0<cn<8	wt::0<cn<8	wt::0<cn<8	wt::0<cn<8	wt::0<cn<8	wt::0<cn<8	na::0<cn<8	wt::0<cn<8	wt::0<cn<8	wt::0<cn<8	wt::0<cn<8	na::0<cn<8	wt::0<cn<8	wt::0<cn<8	wt::0<cn<8	wt::0<cn<8	wt::0<cn<8	wt::0<cn<8	wt::0<cn<8	wt::0<cn<8	wt::0<cn<8	wt::0<cn<8	wt::0<cn<8	p.G12C::0<cn<8	wt::0<cn<8	na::0<cn<8	wt::0<cn<8	wt::0<cn<8	na::0<cn<8	wt::0<cn<8	wt::0<cn<8	wt::>=8
NCI-H460	905943	lung	lung: NSCLC: large cell	0	na::0<cn<8	wt::0<cn<8	wt::0<cn<8	wt::0<cn<8	wt::0<cn<8	wt::0<cn<8	na::0<cn<8	na::0<cn<8	na::0<cn<8	wt::0<cn<8	na::0<cn<8	na::0<cn<8	p.?::0	wt::0<cn<8	p.0?::0	wt::0<cn<8	wt::0<cn<8	wt::0<cn<8	wt::0<cn<8	na::0<cn<8	wt::0<cn<8	wt::0<cn<8	wt::0<cn<8	wt::0<cn<8	na::0<cn<8	wt::0<cn<8	wt::0<cn<8	wt::0<cn<8	wt::0<cn<8	wt::0<cn<8	wt::0<cn<8	wt::0<cn<8	wt::0<cn<8	wt::0<cn<8	wt::0<cn<8	wt::0<cn<8	p.Q61H::0<cn<8	wt::0<cn<8	na::0<cn<8	wt::0<cn<8	wt::0<cn<8	na::0<cn<8	wt::0<cn<8	wt::0<cn<8	wt::>=8
NCI-H522	905944	lung	lung: NSCLC: NOS	0	na::0<cn<8	wt::0<cn<8	wt::0<cn<8	wt::0<cn<8	wt::0<cn<8	wt::0<cn<8	na::0<cn<8	na::0<cn<8	na::0<cn<8	wt::0<cn<8	na::0<cn<8	na::0<cn<8	wt::0<cn<8	wt::0<cn<8	wt::0<cn<8	wt::0<cn<8	wt::0<cn<8	wt::0<cn<8	wt::0<cn<8	na::0<cn<8	wt::0<cn<8	wt::0<cn<8	wt::0<cn<8	wt::0<cn<8	na::0<cn<8	wt::0<cn<8	wt::0<cn<8	wt::0<cn<8	wt::0<cn<8	wt::0<cn<8	wt::0<cn<8	wt::0<cn<8	wt::0<cn<8	wt::0<cn<8	wt::0<cn<8	wt::0<cn<8	wt::0<cn<8	wt::0<cn<8	na::0<cn<8	wt::0<cn<8	wt::0<cn<8	na::0<cn<8	wt::0<cn<8	wt::0<cn<8	wt::0<cn<8
T47D	905945	breast	breast	0	na::0<cn<8	wt::0<cn<8	wt::0<cn<8	wt::0<cn<8	wt::0<cn<8	wt::0<cn<8	na::0<cn<8	na::0<cn<8	na::0<cn<8	wt::0<cn<8	na::0<cn<8	na::0<cn<8	wt::0<cn<8	wt::0<cn<8	wt::0<cn<8	wt::0<cn<8	wt::0<cn<8	wt::0<cn<8	wt::0<cn<8	na::0<cn<8	wt::0<cn<8	wt::0<cn<8	wt::0<cn<8	wt::0<cn<8	na::0<cn<8	wt::0<cn<8	wt::0<cn<8	wt::0<cn<8	wt::0<cn<8	wt::0<cn<8	wt::0<cn<8	wt::0<cn<8	wt::0<cn<8	wt::0<cn<8	wt::0<cn<8	wt::0<cn<8	wt::0<cn<8	wt::0<cn<8	na::0<cn<8	wt::0<cn<8	wt::0<cn<8	na::0<cn<8	wt::0<cn<8	wt::0<cn<8	wt::0<cn<8
MCF7	905946	breast	breast	0	na::0<cn<8	wt::0<cn<8	wt::0<cn<8	wt::0<cn<8	wt::0<cn<8	wt::0<cn<8	na::0<cn<8	na::0<cn<8	na::0<cn<8	wt::0<cn<8	na::0<cn<8	na::0<cn<8	p.0?::0	wt::0<cn<8	p.?::0	wt::0<cn<8	wt::0<cn<8	wt::0<cn<8	wt::0<cn<8	na::0<cn<8	wt::0<cn<8	wt::0<cn<8	wt::0<cn<8	wt::0<cn<8	na::0<cn<8	wt::0<cn<8	wt::0<cn<8	wt::0<cn<8	wt::0<cn<8	wt::0<cn<8	wt::0<cn<8	wt::0<cn<8	wt::0<cn<8	wt::0<cn<8	wt::0<cn<8	wt::0<cn<8	wt::0<cn<8	wt::0<cn<8	na::0<cn<8	wt::0<cn<8	wt::0<cn<8	na::0<cn<8	wt::0<cn<8	wt::0<cn<8	wt::0<cn<8
786-0	905947	kidney	clear cell carcinoma	0	na::0<cn<8	wt::0<cn<8	wt::0<cn<8	wt::0<cn<8	wt::0<cn<8	wt::0<cn<8	na::0<cn<8	na::0<cn<8	na::0<cn<8	wt::0<cn<8	na::0<cn<8	na::0<cn<8	p.?::0	wt::0<cn<8	p.?::0	wt::0<cn<8	wt::0<cn<8	wt::0<cn<8	wt::0<cn<8	na::0<cn<8	wt::0<cn<8	wt::0<cn<8	wt::0<cn<8	wt::0<cn<8	na::0<cn<8	wt::0<cn<8	wt::0<cn<8	wt::0<cn<8	wt::0<cn<8	wt::0<cn<8	wt::0<cn<8	wt::0<cn<8	wt::0<cn<8	wt::0<cn<8	wt::0<cn<8	wt::0<cn<8	wt::0<cn<8	wt::0<cn<8	na::0<cn<8	wt::0<cn<8	wt::0<cn<8	na::0<cn<8	wt::0<cn<8	wt::0<cn<8	wt::0<cn<8
A498	905948	kidney	Renal other	0	na::0<cn<8	wt::0<cn<8	wt::0<cn<8	wt::0<cn<8	wt::0<cn<8	wt::0<cn<8	na::0<cn<8	na::0<cn<8	na::0<cn<8	wt::0<cn<8	na::0<cn<8	na::0<cn<8	p.0?::0	wt::0<cn<8	p.0?::0	wt::0<cn<8	wt::0<cn<8	wt::0<cn<8	wt::0<cn<8	na::0<cn<8	wt::0<cn<8	wt::0<cn<8	wt::0<cn<8	wt::0<cn<8	na::0<cn<8	wt::0<cn<8	wt::0<cn<8	wt::0<cn<8	wt::0<cn<8	wt::0<cn<8	wt::0<cn<8	wt::0<cn<8	wt::0<cn<8	wt::0<cn<8	wt::0<cn<8	wt::0<cn<8	wt::0<cn<8	wt::0<cn<8	na::0<cn<8	wt::0<cn<8	wt::0<cn<8	na::0<cn<8	wt::0<cn<8	wt::0<cn<8	wt::0<cn<8
A549	905949	lung	lung: NSCLC: NOS	0	na::0<cn<8	wt::0<cn<8	wt::0<cn<8	wt::0<cn<8	wt::0<cn<8	wt::0<cn<8	na::0<cn<8	na::0<cn<8	na::0<cn<8	wt::0<cn<8	na::0<cn<8	na::0<cn<8	p.0?::0	wt::0<cn<8	p.0?::0	wt::0<cn<8	wt::0<cn<8	wt::0<cn<8	wt::0<cn<8	na::0<cn<8	wt::0<cn<8	wt::0<cn<8	wt::0<cn<8	wt::0<cn<8	na::0<cn<8	wt::0<cn<8	wt::0<cn<8	wt::0<cn<8	wt::0<cn<8	wt::0<cn<8	wt::0<cn<8	wt::0<cn<8	wt::0<cn<8	wt::0<cn<8	wt::0<cn<8	wt::0<cn<8	p.G12S::0<cn<8	wt::0<cn<8	na::0<cn<8	wt::0<cn<8	wt::0<cn<8	na::0<cn<8	wt::0<cn<8	wt::0<cn<8	wt::0<cn<8
ACHN	905950	kidney	Renal cell carcinoma	0	na::0<cn<8	wt::0<cn<8	wt::0<cn<8	wt::0<cn<8	wt::0<cn<8	wt::0<cn<8	na::0<cn<8	na::0<cn<8	na::0<cn<8	wt::0<cn<8	na::0<cn<8	na::0<cn<8	p.0?::0	wt::0<cn<8	p.?::0	wt::0<cn<8	wt::0<cn<8	wt::0<cn<8	wt::0<cn<8	na::0<cn<8	wt::0<cn<8	wt::0<cn<8	wt::0<cn<8	wt::0<cn<8	na::0<cn<8	wt::0<cn<8	wt::0<cn<8	wt::0<cn<8	wt::0<cn<8	wt::0<cn<8	wt::0<cn<8	wt::0<cn<8	wt::0<cn<8	wt::0<cn<8	wt::0<cn<8	wt::0<cn<8	wt::0<cn<8	wt::0<cn<8	na::0<cn<8	wt::0<cn<8	wt::0<cn<8	na::0	wt::0<cn<8	wt::0<cn<8	wt::0<cn<8
BT-549	905951	breast	breast	0	na::0<cn<8	wt::0<cn<8	wt::0<cn<8	wt::0<cn<8	wt::0<cn<8	wt::0<cn<8	na::0<cn<8	na::0<cn<8	na::0<cn<8	wt::0<cn<8	na::0<cn<8	na::0<cn<8	wt::0<cn<8	wt::0<cn<8	wt::0<cn<8	wt::0<cn<8	wt::0<cn<8	wt::0<cn<8	wt::0<cn<8	na::0<cn<8	wt::0<cn<8	wt::0<cn<8	wt::0<cn<8	wt::0<cn<8	na::0<cn<8	wt::0<cn<8	wt::0<cn<8	wt::0<cn<8	wt::0<cn<8	wt::0<cn<8	wt::0<cn<8	wt::0<cn<8	wt::0<cn<8	wt::0<cn<8	wt::0<cn<8	wt::0<cn<8	wt::0<cn<8	wt::0<cn<8	na::0<cn<8	wt::0<cn<8	wt::0<cn<8	na::0<cn<8	wt::0<cn<8	wt::0<cn<8	wt::0<cn<8
CCRF-CEM	905952	blood	lymphoblastic leukemia	1	na::0<cn<8	wt::0<cn<8	wt::0<cn<8	wt::0<cn<8	wt::0<cn<8	wt::0<cn<8	na::0<cn<8	na::0<cn<8	na::0<cn<8	wt::0<cn<8	na::0<cn<8	na::0<cn<8	p.0?::0	wt::0<cn<8	p.?::0	wt::0<cn<8	wt::0<cn<8	wt::0<cn<8	wt::0<cn<8	na::0<cn<8	wt::0<cn<8	wt::0<cn<8	wt::0<cn<8	p.R465C::0<cn<8	na::0<cn<8	wt::0<cn<8	wt::0<cn<8	p.A627T::0<cn<8	wt::0<cn<8	wt::0<cn<8	wt::0<cn<8	wt::0<cn<8	wt::0<cn<8	wt::0<cn<8	wt::0<cn<8	wt::0<cn<8	p.G12D::0<cn<8	wt::0<cn<8	na::0<cn<8	wt::0<cn<8	p.R100*::0<cn<8	na::0<cn<8	wt::0<cn<8	wt::0<cn<8	wt::0<cn<8
SK-MEL-28	905954	skin	malignant_melanoma	0	na::0<cn<8	wt::0<cn<8	wt::0<cn<8	p.V600E::0<cn<8	wt::0<cn<8	wt::0<cn<8	na::0<cn<8	na::0<cn<8	na::0<cn<8	wt::0<cn<8	na::0<cn<8	na::0<cn<8	wt::0<cn<8	wt::0<cn<8	wt::0<cn<8	wt::0<cn<8	wt::0<cn<8	wt::0<cn<8	p.P753S::0<cn<8	na::0<cn<8	wt::0<cn<8	wt::0<cn<8	wt::0<cn<8	wt::0<cn<8	na::0<cn<8	wt::0<cn<8	wt::0<cn<8	wt::0<cn<8	wt::0<cn<8	wt::0<cn<8	wt::0<cn<8	wt::0<cn<8	wt::0<cn<8	wt::0<cn<8	wt::0<cn<8	wt::0<cn<8	wt::0<cn<8	wt::0<cn<8	na::0<cn<8	wt::0<cn<8	wt::0<cn<8	na::0<cn<8	wt::0<cn<8	wt::0<cn<8	wt::0<cn<8
SK-MEL-2	905955	skin	malignant_melanoma	1	na::0<cn<8	wt::0<cn<8	wt::0<cn<8	wt::0<cn<8	wt::0<cn<8	wt::0<cn<8	na::0<cn<8	na::0<cn<8	na::0<cn<8	wt::0<cn<8	na::0<cn<8	na::0<cn<8	wt::0<cn<8	wt::0<cn<8	wt::0<cn<8	wt::0<cn<8	wt::0<cn<8	wt::0<cn<8	wt::0<cn<8	na::0<cn<8	wt::0<cn<8	wt::0<cn<8	wt::0<cn<8	wt::0<cn<8	na::0<cn<8	wt::0<cn<8	wt::0<cn<8	wt::0<cn<8	wt::0<cn<8	wt::0<cn<8	wt::0<cn<8	wt::0<cn<8	wt::0<cn<8	wt::0<cn<8	wt::0<cn<8	wt::0<cn<8	wt::0<cn<8	wt::0<cn<8	na::0<cn<8	wt::0<cn<8	wt::0<cn<8	na::0<cn<8	wt::0<cn<8	wt::0<cn<8	wt::0<cn<8
Hs-578-T	905957	breast	breast	0	na::0<cn<8	wt::0<cn<8	wt::0<cn<8	wt::0<cn<8	wt::0<cn<8	wt::0<cn<8	na::0<cn<8	na::0<cn<8	na::0<cn<8	wt::0<cn<8	na::0<cn<8	na::0<cn<8	p.0?::0	wt::0<cn<8	p.?::0<cn<8	wt::0<cn<8	wt::0<cn<8	wt::0<cn<8	wt::0<cn<8	na::0<cn<8	wt::0<cn<8	wt::0<cn<8	wt::0<cn<8	wt::0<cn<8	na::0<cn<8	wt::0<cn<8	wt::0<cn<8	wt::0<cn<8	wt::0<cn<8	p.G12D::0<cn<8	wt::0<cn<8	wt::0<cn<8	wt::0<cn<8	wt::0<cn<8	wt::0<cn<8	wt::0<cn<8	wt::0<cn<8	wt::0<cn<8	na::0<cn<8	wt::0<cn<8	wt::0<cn<8	na::0<cn<8	wt::0<cn<8	wt::0<cn<8	wt::0<cn<8
MOLT-4	905958	blood	lymphoblastic leukemia	1	na::0<cn<8	wt::0<cn<8	wt::0<cn<8	wt::0<cn<8	wt::0<cn<8	wt::0<cn<8	na::0<cn<8	na::0<cn<8	na::0<cn<8	wt::0<cn<8	na::0<cn<8	na::0<cn<8	p.0?::0	wt::0<cn<8	p.0?::0	wt::0<cn<8	wt::0<cn<8	wt::0<cn<8	wt::0<cn<8	na::0<cn<8	wt::0<cn<8	wt::0<cn<8	wt::0<cn<8	wt::0<cn<8	na::0<cn<8	wt::0<cn<8	wt::0<cn<8	wt::0<cn<8	wt::0<cn<8	wt::0<cn<8	wt::0<cn<8	wt::0<cn<8	wt::0<cn<8	wt::0<cn<8	wt::0<cn<8	wt::0<cn<8	wt::0<cn<8	wt::0<cn<8	na::0<cn<8	wt::0<cn<8	wt::0<cn<8	na::0<cn<8	wt::0<cn<8	wt::0<cn<8	wt::0<cn<8
SK-OV-3	905959	ovary	ovary	1	na::0<cn<8	wt::0<cn<8	wt::0<cn<8	wt::0<cn<8	wt::0<cn<8	wt::0<cn<8	na::0<cn<8	na::0<cn<8	na::0<cn<8	wt::0<cn<8	na::0<cn<8	na::0<cn<8	p.?::0	wt::0<cn<8	p.?::0	wt::0<cn<8	wt::0<cn<8	wt::0<cn<8	wt::0<cn<8	na::0<cn<8	wt::>=8	wt::0<cn<8	wt::0<cn<8	wt::0<cn<8	na::0<cn<8	wt::0<cn<8	wt::0<cn<8	wt::0<cn<8	wt::0<cn<8	wt::0<cn<8	wt::0<cn<8	wt::0<cn<8	wt::0<cn<8	wt::0<cn<8	wt::0<cn<8	wt::0<cn<8	wt::0<cn<8	wt::0<cn<8	na::0<cn<8	wt::0<cn<8	wt::0	na::0<cn<8	wt::0<cn<8	wt::0<cn<8	wt::0<cn<8
MDA-MB-231	905960	breast	breast	0	na::0<cn<8	wt::0<cn<8	wt::0<cn<8	p.G464V::0<cn<8	wt::0<cn<8	wt::0<cn<8	na::0<cn<8	na::0<cn<8	na::0<cn<8	wt::0<cn<8	na::0<cn<8	na::0<cn<8	p.0?::0	wt::0<cn<8	p.0?::0	wt::0<cn<8	wt::0<cn<8	wt::0<cn<8	wt::0<cn<8	na::0<cn<8	wt::0<cn<8	wt::0<cn<8	wt::0<cn<8	wt::0<cn<8	na::0<cn<8	wt::0<cn<8	wt::0<cn<8	wt::0<cn<8	wt::0<cn<8	wt::0<cn<8	wt::0<cn<8	wt::0<cn<8	wt::0<cn<8	wt::0<cn<8	wt::0<cn<8	wt::0<cn<8	p.G13D::0<cn<8	wt::0<cn<8	na::0<cn<8	wt::0<cn<8	wt::0<cn<8	na::0<cn<8	wt::0<cn<8	wt::0<cn<8	wt::0<cn<8
COLO-205	905961	GI tract	large_intestine	0	na::0<cn<8	wt::0<cn<8	p.T1556fs*3::0<cn<8	p.V600E::0<cn<8	wt::0<cn<8	wt::0<cn<8	na::0<cn<8	na::0<cn<8	na::>=8	wt::0<cn<8	na::0<cn<8	na::0<cn<8	wt::0<cn<8	wt::0<cn<8	wt::0<cn<8	wt::0<cn<8	wt::0<cn<8	wt::0<cn<8	wt::0<cn<8	na::0<cn<8	wt::0<cn<8	wt::0<cn<8	wt::0<cn<8	wt::0<cn<8	na::0<cn<8	wt::0<cn<8	wt::0<cn<8	wt::0<cn<8	wt::0<cn<8	wt::0<cn<8	wt::0<cn<8	wt::0<cn<8	wt::0<cn<8	wt::0<cn<8	wt::0<cn<8	wt::0<cn<8	wt::0<cn<8	wt::0<cn<8	na::0<cn<8	wt::0<cn<8	wt::0<cn<8	na::0<cn<8	wt::0<cn<8	wt::0<cn<8	wt::0<cn<8
SW620	905962	GI tract	large_intestine	0	na::0<cn<8	wt::0<cn<8	p.Q1338*::0<cn<8	wt::0<cn<8	wt::0<cn<8	wt::0<cn<8	na::0<cn<8	na::0<cn<8	na::0<cn<8	wt::0<cn<8	na::0<cn<8	na::0<cn<8	wt::0<cn<8	wt::0<cn<8	wt::0<cn<8	wt::0<cn<8	wt::0<cn<8	wt::0<cn<8	wt::nci	na::0<cn<8	wt::0<cn<8	wt::0<cn<8	wt::0<cn<8	wt::0<cn<8	na::0<cn<8	wt::0<cn<8	wt::0<cn<8	wt::0<cn<8	wt::0<cn<8	wt::0<cn<8	wt::0<cn<8	wt::0<cn<8	wt::0<cn<8	wt::0<cn<8	wt::0<cn<8	wt::0<cn<8	p.G12V::0<cn<8	p.?::0	na::0<cn<8	wt::0<cn<8	wt::0<cn<8	na::0<cn<8	wt::0<cn<8	wt::0<cn<8	wt::>=8
CAKI-1	905963	kidney	clear cell carcinoma	0	na::0<cn<8	wt::0<cn<8	wt::0<cn<8	wt::0<cn<8	wt::0<cn<8	wt::0<cn<8	na::0<cn<8	na::0<cn<8	na::0<cn<8	wt::0<cn<8	na::0<cn<8	na::0<cn<8	p.0?::0	wt::0<cn<8	p.0?::0	wt::0<cn<8	wt::0<cn<8	wt::0<cn<8	wt::0<cn<8	na::0<cn<8	wt::0<cn<8	wt::0<cn<8	wt::0<cn<8	wt::0<cn<8	na::0<cn<8	wt::0<cn<8	wt::0<cn<8	wt::0<cn<8	wt::0<cn<8	wt::0<cn<8	wt::0<cn<8	wt::0<cn<8	wt::0<cn<8	wt::0<cn<8	wt::0<cn<8	wt::0<cn<8	wt::0<cn<8	wt::0<cn<8	na::0<cn<8	wt::0<cn<8	wt::0<cn<8	na::0<cn<8	wt::0<cn<8	wt::0<cn<8	wt::0<cn<8
RPMI-8226	905964	blood	Myeloma	0	na::0<cn<8	wt::0<cn<8	wt::0<cn<8	wt::0<cn<8	wt::0<cn<8	wt::0<cn<8	na::0<cn<8	na::0<cn<8	na::0<cn<8	wt::0<cn<8	na::0<cn<8	na::0<cn<8	wt::0<cn<8	p.0?::0	wt::0<cn<8	wt::0<cn<8	wt::0<cn<8	wt::0<cn<8	p.T751I::0<cn<8	na::0<cn<8	wt::0<cn<8	wt::0<cn<8	wt::0<cn<8	wt::0<cn<8	na::0<cn<8	wt::0<cn<8	wt::0<cn<8	wt::0<cn<8	wt::0<cn<8	wt::0<cn<8	wt::0<cn<8	wt::0<cn<8	wt::0<cn<8	wt::0<cn<8	wt::0<cn<8	wt::0<cn<8	p.G12A::0<cn<8	wt::0<cn<8	na::0<cn<8	wt::0<cn<8	wt::0<cn<8	na::0<cn<8	wt::0<cn<8	wt::0<cn<8	wt::0<cn<8
SR	905965	blood	lymphoid_neoplasm other	0	na::0<cn<8	wt::0<cn<8	wt::0<cn<8	wt::0<cn<8	wt::0<cn<8	wt::0<cn<8	na::0<cn<8	na::0<cn<8	na::0<cn<8	wt::0<cn<8	na::0<cn<8	na::0<cn<8	p.0?::0	wt::0<cn<8	p.?::0	wt::0<cn<8	wt::0<cn<8	wt::0<cn<8	wt::0<cn<8	na::0<cn<8	wt::0<cn<8	wt::0<cn<8	wt::0<cn<8	wt::0<cn<8	na::0<cn<8	wt::0<cn<8	wt::0<cn<8	wt::0<cn<8	wt::0<cn<8	wt::0<cn<8	wt::0<cn<8	wt::0<cn<8	wt::0<cn<8	wt::0<cn<8	wt::0<cn<8	wt::0<cn<8	wt::0<cn<8	wt::0<cn<8	na::0<cn<8	wt::0<cn<8	wt::0<cn<8	na::0<cn<8	wt::0<cn<8	wt::0<cn<8	wt::0<cn<8
NCI-H322M	905967	lung	lung: NSCLC: adenocarcinoma	0	na::0<cn<8	wt::0<cn<8	wt::0<cn<8	wt::0<cn<8	wt::0<cn<8	wt::0<cn<8	na::0<cn<8	na::0<cn<8	na::0<cn<8	wt::0<cn<8	na::0<cn<8	na::nci	p.0?::0	wt::0<cn<8	p.0?::0	wt::0<cn<8	wt::0<cn<8	wt::0<cn<8	wt::nci	na::0<cn<8	wt::0<cn<8	wt::0<cn<8	wt::0<cn<8	wt::0<cn<8	na::0<cn<8	wt::0<cn<8	wt::0<cn<8	wt::0<cn<8	wt::0<cn<8	wt::0<cn<8	wt::0<cn<8	wt::0<cn<8	wt::0<cn<8	wt::0<cn<8	wt::0<cn<8	wt::0<cn<8	wt::0<cn<8	wt::0<cn<8	na::0<cn<8	wt::0<cn<8	wt::0<cn<8	na::0	wt::0<cn<8	wt::0<cn<8	wt::0<cn<8
IGROV-1	905968	ovary	ovary	1	na::0<cn<8	wt::0<cn<8	wt::0<cn<8	wt::0<cn<8	wt::0<cn<8	wt::0<cn<8	na::0<cn<8	na::0<cn<8	na::0<cn<8	wt::0<cn<8	na::0<cn<8	na::0<cn<8	wt::0<cn<8	wt::0<cn<8	wt::0<cn<8	wt::0<cn<8	wt::0<cn<8	wt::0<cn<8	wt::0<cn<8	na::0<cn<8	wt::0<cn<8	wt::0<cn<8	wt::0<cn<8	wt::0<cn<8	na::0<cn<8	wt::0<cn<8	wt::0<cn<8	wt::0<cn<8	wt::0<cn<8	wt::0<cn<8	wt::0<cn<8	wt::0<cn<8	wt::0<cn<8	wt::0<cn<8	wt::0<cn<8	wt::0<cn<8	wt::0<cn<8	wt::0<cn<8	na::0<cn<8	wt::0<cn<8	p.S505fs*3::0<cn<8	na::0<cn<8	wt::0<cn<8	p.P1087fs*3::0<cn<8	wt::0<cn<8
OVCAR-5	905969	ovary	ovary	0	na::0<cn<8	wt::0<cn<8	wt::0<cn<8	wt::0<cn<8	wt::0<cn<8	wt::0<cn<8	na::0<cn<8	na::0<cn<8	na::0<cn<8	wt::0<cn<8	na::0<cn<8	na::0<cn<8	p.0?::0	wt::0<cn<8	p.0?::0	wt::0<cn<8	wt::0<cn<8	wt::0<cn<8	wt::0<cn<8	na::nci	wt::0<cn<8	wt::0<cn<8	wt::0<cn<8	wt::0<cn<8	na::0<cn<8	wt::0<cn<8	wt::0<cn<8	wt::0<cn<8	wt::0<cn<8	wt::0<cn<8	wt::0<cn<8	wt::0<cn<8	wt::0<cn<8	wt::0<cn<8	wt::0<cn<8	wt::0<cn<8	p.G12V::0<cn<8	wt::0<cn<8	na::0<cn<8	wt::0<cn<8	wt::0<cn<8	na::0<cn<8	wt::0<cn<8	wt::0<cn<8	wt::0<cn<8
EKVX	905970	lung	lung: NSCLC: adenocarcinoma	0	na::0<cn<8	wt::0<cn<8	wt::0<cn<8	wt::0<cn<8	wt::0<cn<8	wt::0<cn<8	na::0<cn<8	na::0<cn<8	na::0<cn<8	wt::0<cn<8	na::0<cn<8	na::0<cn<8	wt::0<cn<8	wt::0<cn<8	wt::0<cn<8	wt::0<cn<8	wt::0<cn<8	wt::0<cn<8	wt::0<cn<8	na::0<cn<8	wt::0<cn<8	wt::0<cn<8	wt::0<cn<8	wt::0<cn<8	na::0<cn<8	wt::0<cn<8	wt::0<cn<8	wt::0<cn<8	wt::0<cn<8	wt::0<cn<8	wt::0<cn<8	wt::0<cn<8	wt::0<cn<8	wt::0<cn<8	wt::0<cn<8	wt::0<cn<8	wt::0<cn<8	wt::0<cn<8	na::0<cn<8	wt::0<cn<8	wt::0<cn<8	na::0<cn<8	wt::0<cn<8	wt::0<cn<8	wt::0<cn<8
HCC2998	905971	GI tract	large_intestine	0	na::0<cn<8	wt::0<cn<8	p.L665*::0<cn<8	wt::0<cn<8	wt::0<cn<8	wt::0<cn<8	na::0<cn<8	na::0<cn<8	na::0<cn<8	wt::0<cn<8	na::0<cn<8	na::0<cn<8	wt::0<cn<8	wt::0<cn<8	wt::0<cn<8	wt::0<cn<8	wt::0<cn<8	wt::0<cn<8	wt::0<cn<8	na::0<cn<8	wt::0<cn<8	wt::0<cn<8	wt::0<cn<8	p.R689W::0<cn<8	na::0<cn<8	wt::0<cn<8	wt::0<cn<8	wt::0<cn<8	wt::0<cn<8	wt::0<cn<8	wt::0<cn<8	wt::0<cn<8	wt::0<cn<8	wt::0<cn<8	wt::0<cn<8	wt::0<cn<8	p.A146T::0<cn<8	p.R154W::0<cn<8	na::0<cn<8	wt::0<cn<8	wt::0<cn<8	na::0<cn<8	wt::0<cn<8	wt::0<cn<8	wt::0<cn<8
HOP-62	905972	lung	lung: NSCLC: adenocarcinoma	0	na::0<cn<8	wt::0<cn<8	wt::0<cn<8	wt::0<cn<8	wt::0<cn<8	wt::0<cn<8	na::0<cn<8	na::0<cn<8	na::0<cn<8	wt::0<cn<8	na::0<cn<8	na::0<cn<8	p.0?::0	wt::0<cn<8	p.?::0<cn<8	wt::0<cn<8	wt::0<cn<8	wt::0<cn<8	wt::0<cn<8	na::0<cn<8	wt::0<cn<8	wt::0<cn<8	wt::0<cn<8	wt::0<cn<8	na::0<cn<8	wt::0<cn<8	wt::0<cn<8	wt::0<cn<8	wt::0<cn<8	wt::0<cn<8	wt::0<cn<8	wt::0<cn<8	wt::0<cn<8	wt::0<cn<8	wt::0<cn<8	wt::0<cn<8	p.G12C::0<cn<8	wt::0<cn<8	na::0<cn<8	wt::0<cn<8	wt::0<cn<8	na::0<cn<8	wt::0<cn<8	wt::0<cn<8	wt::0<cn<8
HOP-92	905973	lung	lung: NSCLC: large cell	0	na::0<cn<8	wt::0<cn<8	wt::0<cn<8	wt::>=8	wt::0<cn<8	wt::0<cn<8	na::0<cn<8	na::0<cn<8	na::0<cn<8	wt::0<cn<8	na::0<cn<8	na::0<cn<8	p.?::0	wt::0<cn<8	p.?::0<cn<8	wt::0<cn<8	wt::0<cn<8	wt::0<cn<8	wt::nci	na::0<cn<8	wt::0<cn<8	wt::>=8	wt::0<cn<8	wt::0<cn<8	na::0<cn<8	wt::0<cn<8	wt::0<cn<8	wt::0<cn<8	wt::0<cn<8	wt::0<cn<8	wt::0<cn<8	wt::0<cn<8	wt::0<cn<8	wt::0<cn<8	wt::0<cn<8	wt::0<cn<8	wt::0<cn<8	wt::0<cn<8	na::0<cn<8	wt::>=8	wt::0<cn<8	na::0<cn<8	wt::0<cn<8	wt::0<cn<8	wt::0<cn<8
LOXIMVI	905974	skin	malignant_melanoma	0	na::0<cn<8	wt::0<cn<8	wt::0<cn<8	p.V600E::0<cn<8	wt::0<cn<8	wt::0<cn<8	na::0<cn<8	na::0<cn<8	na::0<cn<8	wt::0<cn<8	na::0<cn<8	na::0<cn<8	p.0?::0	wt::0<cn<8	p.0?::0	wt::0<cn<8	wt::0<cn<8	wt::0<cn<8	wt::0<cn<8	na::0<cn<8	wt::0<cn<8	wt::0<cn<8	wt::0<cn<8	wt::0<cn<8	na::0<cn<8	wt::0<cn<8	wt::0<cn<8	wt::0<cn<8	wt::0<cn<8	wt::0<cn<8	wt::0<cn<8	wt::0<cn<8	wt::0<cn<8	wt::0<cn<8	wt::0<cn<8	wt::0<cn<8	wt::0<cn<8	wt::0<cn<8	na::0<cn<8	wt::0<cn<8	wt::0<cn<8	na::0<cn<8	wt::0<cn<8	wt::0<cn<8	wt::0<cn<8
M14	905975	skin	malignant_melanoma	0	na::0<cn<8	wt::0<cn<8	wt::0<cn<8	p.V600E::0<cn<8	wt::0<cn<8	wt::0<cn<8	na::0<cn<8	na::0<cn<8	na::0<cn<8	wt::0<cn<8	na::0<cn<8	na::0<cn<8	p.?::0<cn<8	wt::0<cn<8	wt::0<cn<8	wt::0<cn<8	wt::0<cn<8	wt::0<cn<8	wt::0<cn<8	na::0<cn<8	wt::0<cn<8	wt::0<cn<8	wt::0<cn<8	wt::0<cn<8	na::0<cn<8	wt::0<cn<8	wt::0<cn<8	wt::0<cn<8	wt::0<cn<8	wt::0<cn<8	wt::0<cn<8	wt::0<cn<8	wt::0<cn<8	wt::0<cn<8	wt::0<cn<8	wt::0<cn<8	wt::0<cn<8	wt::0<cn<8	na::0<cn<8	wt::0<cn<8	wt::0<cn<8	na::0<cn<8	wt::0<cn<8	wt::0<cn<8	wt::0<cn<8
UACC-62	905976	skin	malignant_melanoma	0	na::0<cn<8	wt::0<cn<8	wt::0<cn<8	p.V600E::0<cn<8	wt::0<cn<8	wt::0<cn<8	na::0<cn<8	na::0<cn<8	na::0<cn<8	wt::0<cn<8	na::0<cn<8	na::0<cn<8	p.0?::0	wt::0<cn<8	p.0?::0	wt::0<cn<8	wt::0<cn<8	wt::0<cn<8	wt::0<cn<8	na::0<cn<8	wt::0<cn<8	wt::0<cn<8	wt::0<cn<8	wt::0<cn<8	na::0<cn<8	wt::0<cn<8	wt::0<cn<8	wt::0<cn<8	wt::0<cn<8	wt::0<cn<8	wt::0<cn<8	wt::0<cn<8	wt::0<cn<8	wt::0<cn<8	wt::0<cn<8	wt::0<cn<8	wt::0<cn<8	wt::0<cn<8	na::0<cn<8	wt::0<cn<8	wt::0<cn<8	na::0<cn<8	wt::0<cn<8	wt::0<cn<8	wt::0<cn<8
UACC-257	905977	skin	malignant_melanoma	0	na::0<cn<8	wt::0<cn<8	wt::0<cn<8	p.V600E::0<cn<8	wt::0<cn<8	wt::0<cn<8	na::0<cn<8	na::0<cn<8	na::0<cn<8	wt::0<cn<8	na::0<cn<8	na::0<cn<8	wt::0<cn<8	wt::0<cn<8	wt::0<cn<8	wt::0<cn<8	wt::0<cn<8	wt::0<cn<8	wt::0<cn<8	na::0<cn<8	wt::0<cn<8	wt::0<cn<8	wt::0<cn<8	wt::0<cn<8	na::0<cn<8	wt::0<cn<8	wt::0<cn<8	wt::0<cn<8	wt::0<cn<8	wt::0<cn<8	wt::0<cn<8	wt::0<cn<8	wt::0<cn<8	wt::0<cn<8	wt::0<cn<8	wt::0<cn<8	wt::0<cn<8	wt::0<cn<8	na::0<cn<8	wt::0<cn<8	wt::0<cn<8	na::0<cn<8	wt::0<cn<8	wt::0<cn<8	wt::0<cn<8
RXF393	905978	kidney	Renal cell carcinoma	0	na::0<cn<8	wt::0<cn<8	wt::0<cn<8	wt::0<cn<8	wt::0<cn<8	wt::0<cn<8	na::0<cn<8	na::0<cn<8	na::0<cn<8	wt::0<cn<8	na::0<cn<8	na::0<cn<8	p.0?::0	wt::0<cn<8	p.0?::0	wt::0<cn<8	wt::0<cn<8	wt::0<cn<8	wt::0<cn<8	na::0<cn<8	wt::0<cn<8	wt::0<cn<8	wt::0<cn<8	wt::0<cn<8	na::0<cn<8	wt::0<cn<8	wt::0<cn<8	wt::0<cn<8	wt::0<cn<8	wt::0<cn<8	wt::0<cn<8	wt::0<cn<8	wt::0<cn<8	wt::0<cn<8	wt::0<cn<8	wt::0<cn<8	wt::0<cn<8	wt::0<cn<8	na::0<cn<8	wt::0<cn<8	wt::0<cn<8	na::0<cn<8	wt::0<cn<8	wt::0<cn<8	wt::0<cn<8
SN12C	905979	kidney	Renal cell carcinoma	0	na::0<cn<8	wt::0<cn<8	wt::0<cn<8	wt::0<cn<8	wt::0<cn<8	wt::0<cn<8	na::0<cn<8	na::0<cn<8	na::0<cn<8	wt::0<cn<8	na::0<cn<8	na::0<cn<8	wt::0<cn<8	wt::0<cn<8	wt::0<cn<8	wt::0<cn<8	wt::0<cn<8	wt::0<cn<8	wt::0<cn<8	na::0<cn<8	wt::0<cn<8	wt::0<cn<8	wt::0<cn<8	wt::0<cn<8	na::0<cn<8	wt::0<cn<8	wt::0<cn<8	wt::0<cn<8	wt::0<cn<8	wt::0<cn<8	wt::0<cn<8	wt::0<cn<8	wt::0<cn<8	wt::0<cn<8	wt::0<cn<8	wt::0<cn<8	wt::0<cn<8	wt::0<cn<8	na::0<cn<8	wt::0<cn<8	wt::0<cn<8	na::0<cn<8	wt::0<cn<8	wt::0<cn<8	wt::0<cn<8
TK10	905980	kidney	Renal cell carcinoma	0	na::0<cn<8	wt::0<cn<8	wt::0<cn<8	wt::0<cn<8	wt::0<cn<8	wt::0<cn<8	na::>=8	na::0<cn<8	na::0<cn<8	wt::0<cn<8	na::0<cn<8	na::0<cn<8	wt::0<cn<8	wt::0<cn<8	wt::0<cn<8	wt::0<cn<8	wt::0<cn<8	wt::0<cn<8	wt::0<cn<8	na::0<cn<8	wt::0<cn<8	wt::0<cn<8	wt::0<cn<8	wt::0<cn<8	na::0<cn<8	wt::0<cn<8	wt::0<cn<8	wt::0<cn<8	wt::0<cn<8	wt::0<cn<8	wt::0<cn<8	wt::0<cn<8	wt::0<cn<8	wt::0<cn<8	wt::0<cn<8	wt::0<cn<8	wt::0<cn<8	wt::0<cn<8	na::0<cn<8	wt::0<cn<8	wt::0<cn<8	na::0<cn<8	wt::0<cn<8	wt::0<cn<8	wt::0<cn<8
U031	905981	kidney	Renal cell carcinoma	0	na::0<cn<8	wt::0<cn<8	wt::0<cn<8	wt::0<cn<8	wt::0<cn<8	wt::0<cn<8	na::0<cn<8	na::0<cn<8	na::0<cn<8	wt::0<cn<8	na::0<cn<8	na::0<cn<8	p.0?::0	wt::0<cn<8	p.?::0	wt::0<cn<8	wt::0<cn<8	wt::0<cn<8	wt::0<cn<8	na::0<cn<8	wt::0<cn<8	wt::0<cn<8	wt::0<cn<8	wt::0<cn<8	na::0<cn<8	wt::0<cn<8	wt::0<cn<8	wt::0<cn<8	wt::0<cn<8	wt::0<cn<8	wt::0<cn<8	wt::0<cn<8	wt::0<cn<8	wt::0<cn<8	wt::0<cn<8	wt::0<cn<8	wt::0<cn<8	wt::0<cn<8	na::0<cn<8	wt::nci	wt::0<cn<8	na::0<cn<8	wt::0<cn<8	wt::0<cn<8	wt::0<cn<8
SNB75	905982	CNS	glioma	0	na::0<cn<8	wt::0<cn<8	wt::0<cn<8	wt::0<cn<8	wt::0<cn<8	wt::0<cn<8	na::0<cn<8	na::0<cn<8	na::0<cn<8	wt::0<cn<8	na::0<cn<8	na::0<cn<8	wt::0<cn<8	wt::0<cn<8	wt::0<cn<8	wt::0<cn<8	wt::0<cn<8	wt::0<cn<8	wt::0<cn<8	na::0<cn<8	wt::0<cn<8	wt::0<cn<8	wt::0<cn<8	wt::0<cn<8	na::0<cn<8	wt::0<cn<8	wt::0<cn<8	wt::0<cn<8	wt::0<cn<8	wt::0<cn<8	wt::0<cn<8	wt::0<cn<8	wt::0<cn<8	wt::0<cn<8	wt::0<cn<8	wt::0<cn<8	wt::0<cn<8	wt::0<cn<8	na::0<cn<8	wt::0<cn<8	wt::0<cn<8	na::0<cn<8	wt::0<cn<8	wt::0<cn<8	wt::0<cn<8
U251	905983	CNS	glioma	0	na::0<cn<8	wt::0<cn<8	wt::0<cn<8	wt::0<cn<8	wt::0<cn<8	wt::0<cn<8	na::0<cn<8	na::0<cn<8	na::0<cn<8	wt::0<cn<8	na::0<cn<8	na::0<cn<8	p.0?::0	wt::0	p.0?::0	wt::0<cn<8	wt::0<cn<8	wt::0<cn<8	wt::0<cn<8	na::0<cn<8	wt::0<cn<8	wt::0<cn<8	wt::0<cn<8	wt::0<cn<8	na::0<cn<8	wt::0<cn<8	wt::0<cn<8	wt::0<cn<8	wt::0<cn<8	wt::0<cn<8	wt::0<cn<8	wt::0<cn<8	wt::0<cn<8	wt::0<cn<8	wt::0<cn<8	wt::0<cn<8	wt::0<cn<8	wt::0<cn<8	na::0<cn<8	wt::0<cn<8	wt::0<cn<8	na::0<cn<8	wt::0<cn<8	wt::0<cn<8	wt::0<cn<8
SF539	905984	CNS	glioma	0	na::0<cn<8	wt::0<cn<8	wt::0<cn<8	wt::0<cn<8	wt::0<cn<8	wt::0<cn<8	na::0<cn<8	na::0<cn<8	na::0<cn<8	wt::0<cn<8	na::0<cn<8	na::0<cn<8	wt::0<cn<8	wt::0<cn<8	wt::0<cn<8	wt::0<cn<8	wt::0<cn<8	wt::0<cn<8	wt::0<cn<8	na::0<cn<8	wt::0<cn<8	wt::0<cn<8	wt::0<cn<8	wt::0<cn<8	na::0<cn<8	wt::0<cn<8	wt::0<cn<8	wt::0<cn<8	wt::0<cn<8	wt::0<cn<8	wt::0<cn<8	wt::0<cn<8	wt::0<cn<8	wt::0<cn<8	wt::0<cn<8	wt::0<cn<8	wt::0<cn<8	wt::0<cn<8	na::0<cn<8	wt::0<cn<8	wt::0<cn<8	na::0<cn<8	wt::0<cn<8	wt::0<cn<8	wt::0<cn<8
SF295	905985	CNS	glioma	0	na::0<cn<8	wt::0<cn<8	wt::0<cn<8	wt::0<cn<8	wt::0<cn<8	wt::0<cn<8	na::0<cn<8	na::0<cn<8	na::0<cn<8	wt::0<cn<8	na::0<cn<8	na::0<cn<8	p.0?::0	wt::0<cn<8	p.0?::0	wt::0<cn<8	wt::0<cn<8	wt::0<cn<8	wt::0<cn<8	na::0<cn<8	wt::0<cn<8	wt::0<cn<8	wt::0<cn<8	wt::0<cn<8	na::0<cn<8	wt::0<cn<8	wt::0<cn<8	wt::0<cn<8	wt::0<cn<8	wt::0<cn<8	wt::0<cn<8	wt::0<cn<8	wt::0<cn<8	wt::0<cn<8	wt::0<cn<8	wt::0<cn<8	wt::0<cn<8	wt::0<cn<8	na::0<cn<8	wt::0<cn<8	wt::0<cn<8	na::0<cn<8	wt::0<cn<8	wt::0<cn<8	wt::0<cn<8
SF268	905986	CNS	glioma	0	na::0<cn<8	wt::0<cn<8	wt::0<cn<8	wt::0<cn<8	wt::0<cn<8	wt::0<cn<8	na::0<cn<8	na::0<cn<8	na::0<cn<8	wt::0<cn<8	na::0<cn<8	na::0<cn<8	p.0?::0	wt::0<cn<8	p.0?::0	wt::0<cn<8	wt::0<cn<8	wt::0<cn<8	p.A289V::0<cn<8	na::0<cn<8	wt::0<cn<8	wt::0<cn<8	wt::0<cn<8	wt::0<cn<8	na::0<cn<8	wt::0<cn<8	wt::0<cn<8	wt::0<cn<8	wt::0<cn<8	wt::0<cn<8	wt::0<cn<8	wt::0<cn<8	wt::0<cn<8	wt::0<cn<8	wt::0<cn<8	wt::0<cn<8	wt::0<cn<8	wt::0<cn<8	na::0<cn<8	wt::nci	wt::0<cn<8	na::0<cn<8	wt::0<cn<8	wt::0<cn<8	wt::0<cn<8
KM12	905989	GI tract	large_intestine	1	na::0<cn<8	wt::0<cn<8	wt::0<cn<8	wt::0<cn<8	wt::0<cn<8	wt::0<cn<8	na::0<cn<8	na::0<cn<8	na::0<cn<8	wt::0<cn<8	na::0<cn<8	na::0<cn<8	wt::0<cn<8	wt::0<cn<8	wt::0<cn<8	wt::0<cn<8	wt::0<cn<8	wt::0<cn<8	wt::0<cn<8	na::0<cn<8	wt::0<cn<8	wt::0<cn<8	wt::0<cn<8	wt::0<cn<8	na::0<cn<8	wt::0<cn<8	wt::0<cn<8	wt::0<cn<8	p.R201H::0<cn<8	wt::0<cn<8	wt::0<cn<8	wt::0<cn<8	wt::0<cn<8	p.S40fs*2::0<cn<8	wt::0<cn<8	wt::0<cn<8	wt::0<cn<8	wt::0<cn<8	na::0<cn<8	wt::0<cn<8	wt::0<cn<8	na::0<cn<8	wt::0<cn<8	wt::0<cn<8	wt::0<cn<8
OVCAR-4	905990	ovary	ovary	0	na::0<cn<8	wt::0<cn<8	wt::0<cn<8	wt::0<cn<8	wt::0<cn<8	wt::0<cn<8	na::0<cn<8	na::0<cn<8	na::0<cn<8	wt::0<cn<8	na::0<cn<8	na::0<cn<8	wt::0<cn<8	wt::0<cn<8	wt::0<cn<8	wt::0<cn<8	wt::0<cn<8	wt::0<cn<8	wt::0<cn<8	na::nci	wt::0<cn<8	wt::0<cn<8	wt::0<cn<8	wt::0<cn<8	na::0<cn<8	wt::0<cn<8	wt::0<cn<8	wt::0<cn<8	wt::0<cn<8	wt::0<cn<8	wt::0<cn<8	wt::0<cn<8	wt::0<cn<8	wt::0<cn<8	wt::0<cn<8	wt::0<cn<8	wt::0<cn<8	wt::0<cn<8	na::0<cn<8	wt::0<cn<8	wt::0<cn<8	na::0<cn<8	wt::0<cn<8	wt::0<cn<8	wt::0<cn<8
OVCAR-8	905991	ovary	ovary	0	na::0<cn<8	wt::0<cn<8	wt::0<cn<8	wt::0<cn<8	wt::0<cn<8	wt::0<cn<8	na::0<cn<8	na::0<cn<8	na::0<cn<8	wt::0<cn<8	na::0<cn<8	na::0<cn<8	wt::0<cn<8	wt::0<cn<8	wt::0<cn<8	wt::0<cn<8	wt::0<cn<8	wt::0<cn<8	wt::0<cn<8	na::0<cn<8	p.G776V::0<cn<8	wt::0<cn<8	wt::0<cn<8	wt::nci	na::0<cn<8	wt::0<cn<8	wt::0<cn<8	wt::0<cn<8	wt::0<cn<8	wt::0<cn<8	wt::0<cn<8	wt::0<cn<8	wt::0<cn<8	wt::0<cn<8	wt::0<cn<8	wt::0<cn<8	wt::0<cn<8	wt::0<cn<8	na::0<cn<8	wt::0<cn<8	wt::0<cn<8	na::0<cn<8	wt::0<cn<8	wt::0<cn<8	wt::0<cn<8
BxPC-3	906693	pancreas	pancreas	0	na::0<cn<8	wt::0<cn<8	wt::0<cn<8	wt::0<cn<8	wt::0<cn<8	wt::0<cn<8	na::0<cn<8	na::0<cn<8	na::0<cn<8	wt::0<cn<8	na::0<cn<8	na::0<cn<8	p.0?::0	wt::0<cn<8	p.0?::0	wt::0<cn<8	wt::0<cn<8	wt::0<cn<8	wt::0<cn<8	na::0<cn<8	wt::0<cn<8	wt::0<cn<8	wt::0<cn<8	wt::0<cn<8	na::0<cn<8	wt::0<cn<8	wt::0<cn<8	wt::0<cn<8	wt::0<cn<8	wt::0<cn<8	wt::0<cn<8	wt::0<cn<8	wt::0<cn<8	wt::0<cn<8	wt::0<cn<8	wt::0<cn<8	wt::0<cn<8	p.?::0	na::0<cn<8	wt::0<cn<8	wt::0<cn<8	na::0<cn<8	wt::0<cn<8	wt::0<cn<8	wt::0<cn<8
BHT-101	906696	thyroid	thyroid	0	na::0<cn<8	wt::0<cn<8	wt::0<cn<8	p.V600E::>=8	wt::0<cn<8	wt::0<cn<8	na::0<cn<8	na::0<cn<8	na::0<cn<8	wt::0<cn<8	na::0<cn<8	na::>=8	wt::0<cn<8	wt::0<cn<8	wt::0<cn<8	wt::0<cn<8	wt::0<cn<8	wt::0<cn<8	wt::0<cn<8	na::0<cn<8	wt::0<cn<8	wt::0<cn<8	wt::0<cn<8	wt::0<cn<8	na::0<cn<8	wt::0<cn<8	wt::0<cn<8	wt::0<cn<8	wt::0<cn<8	wt::0<cn<8	wt::0<cn<8	wt::0<cn<8	wt::0<cn<8	wt::0<cn<8	wt::0<cn<8	wt::0<cn<8	wt::0<cn<8	wt::0<cn<8	na::0<cn<8	wt::>=8	wt::0<cn<8	na::0<cn<8	wt::0<cn<8	wt::0<cn<8	wt::>=8
Becker	906746	CNS	glioma	0	na::0<cn<8	wt::0<cn<8	wt::0<cn<8	wt::0<cn<8	wt::0<cn<8	wt::0<cn<8	na::0<cn<8	na::0<cn<8	na::0<cn<8	wt::0<cn<8	na::0<cn<8	na::0<cn<8	p.0?::0	p.0?::0	p.?::0<cn<8	wt::0<cn<8	wt::0<cn<8	wt::0<cn<8	wt::0<cn<8	na::nci	wt::0<cn<8	wt::0<cn<8	wt::0<cn<8	wt::0<cn<8	na::0<cn<8	wt::0<cn<8	wt::0<cn<8	wt::0<cn<8	wt::0<cn<8	wt::0<cn<8	wt::0<cn<8	wt::0<cn<8	wt::0<cn<8	wt::0<cn<8	wt::0<cn<8	wt::0<cn<8	wt::0<cn<8	wt::0<cn<8	na::0<cn<8	wt::0<cn<8	wt::0<cn<8	na::0<cn<8	wt::0<cn<8	wt::0<cn<8	wt::0<cn<8
BE-13	906763	blood	lymphoblastic leukemia	0	na::0<cn<8	wt::0<cn<8	wt::0<cn<8	wt::0<cn<8	wt::0<cn<8	wt::0<cn<8	na::0<cn<8	na::0<cn<8	na::0<cn<8	wt::0<cn<8	na::0<cn<8	na::0<cn<8	wt::0	wt::0<cn<8	p.?::nci	wt::0<cn<8	wt::0<cn<8	wt::0<cn<8	wt::0<cn<8	na::0<cn<8	wt::0<cn<8	wt::0<cn<8	wt::0<cn<8	p.?::0	na::0<cn<8	wt::0<cn<8	wt::0<cn<8	wt::0<cn<8	wt::0<cn<8	wt::0<cn<8	wt::0<cn<8	wt::0<cn<8	wt::0<cn<8	wt::0<cn<8	wt::0<cn<8	wt::0<cn<8	wt::0<cn<8	wt::0<cn<8	na::0<cn<8	wt::0<cn<8	wt::0<cn<8	na::0<cn<8	wt::0<cn<8	wt::0<cn<8	wt::0<cn<8
ARH-77	906765	blood	Myeloma	0	na::0<cn<8	wt::0<cn<8	wt::0<cn<8	wt::0<cn<8	wt::0<cn<8	wt::0<cn<8	na::0<cn<8	na::0<cn<8	na::0<cn<8	wt::0<cn<8	na::0<cn<8	na::0<cn<8	wt::0<cn<8	wt::0<cn<8	wt::0<cn<8	wt::0<cn<8	wt::0<cn<8	wt::0<cn<8	wt::0<cn<8	na::0<cn<8	wt::0<cn<8	wt::0<cn<8	wt::0<cn<8	wt::0<cn<8	na::0<cn<8	wt::0<cn<8	wt::0<cn<8	wt::0<cn<8	wt::0<cn<8	wt::0<cn<8	wt::0<cn<8	wt::0<cn<8	wt::0<cn<8	wt::0<cn<8	wt::0<cn<8	wt::0<cn<8	wt::0<cn<8	wt::0<cn<8	na::0<cn<8	wt::0<cn<8	wt::0<cn<8	na::0<cn<8	wt::0<cn<8	wt::0<cn<8	wt::0<cn<8
AGS	906790	GI tract	stomach	0	na::0<cn<8	wt::0<cn<8	wt::0<cn<8	wt::0<cn<8	wt::0<cn<8	wt::0<cn<8	na::0<cn<8	na::0<cn<8	na::0<cn<8	p.G579fs*9::0<cn<8	na::0<cn<8	na::0<cn<8	wt::0<cn<8	wt::0<cn<8	wt::0<cn<8	p.G34E::0<cn<8	wt::0<cn<8	wt::0<cn<8	wt::0<cn<8	na::0<cn<8	wt::0<cn<8	wt::0<cn<8	wt::0<cn<8	wt::0<cn<8	na::0<cn<8	wt::0<cn<8	wt::0<cn<8	wt::0<cn<8	wt::0<cn<8	wt::0<cn<8	wt::0<cn<8	wt::0<cn<8	wt::0<cn<8	wt::0<cn<8	wt::0<cn<8	wt::0<cn<8	p.G12D::0<cn<8	wt::0<cn<8	na::0<cn<8	wt::0<cn<8	wt::0<cn<8	na::0<cn<8	wt::0<cn<8	wt::0<cn<8	wt::0<cn<8
A2058	906792	skin	malignant_melanoma	0	na::0<cn<8	wt::0<cn<8	wt::0<cn<8	p.V600E::0<cn<8	wt::0<cn<8	wt::0<cn<8	na::0<cn<8	na::0<cn<8	na::0<cn<8	wt::0<cn<8	na::0<cn<8	na::0<cn<8	wt::0	wt::0<cn<8	p.?::0<cn<8	wt::0<cn<8	wt::0<cn<8	wt::0<cn<8	wt::0<cn<8	na::0<cn<8	wt::0<cn<8	wt::0<cn<8	wt::0<cn<8	wt::0<cn<8	na::0<cn<8	wt::0<cn<8	wt::0<cn<8	wt::0<cn<8	wt::0<cn<8	wt::0<cn<8	wt::0<cn<8	wt::0<cn<8	wt::0<cn<8	wt::0<cn<8	wt::0<cn<8	wt::0<cn<8	wt::0<cn<8	wt::0<cn<8	na::0<cn<8	wt::0<cn<8	wt::0<cn<8	na::0<cn<8	wt::0<cn<8	wt::0<cn<8	wt::0<cn<8
A375	906793	skin	malignant_melanoma	0	na::0<cn<8	wt::0<cn<8	wt::0<cn<8	p.V600E::0<cn<8	wt::0<cn<8	wt::0<cn<8	na::0<cn<8	na::0<cn<8	na::0<cn<8	wt::0<cn<8	na::0<cn<8	na::0<cn<8	p.E61*::0	wt::0<cn<8	p.?::0	wt::0<cn<8	wt::0<cn<8	wt::0<cn<8	wt::0<cn<8	na::0<cn<8	wt::0<cn<8	wt::0<cn<8	wt::0<cn<8	wt::0<cn<8	na::0<cn<8	wt::0<cn<8	wt::0<cn<8	wt::0<cn<8	wt::0<cn<8	wt::0<cn<8	wt::0<cn<8	wt::0<cn<8	wt::0<cn<8	wt::0<cn<8	wt::0<cn<8	wt::0<cn<8	wt::0<cn<8	wt::0<cn<8	na::0<cn<8	wt::0<cn<8	wt::0<cn<8	na::0<cn<8	wt::0<cn<8	wt::0<cn<8	wt::0<cn<8
A253	906794	other	other	0	na::0<cn<8	wt::0<cn<8	wt::0<cn<8	wt::0<cn<8	wt::0<cn<8	wt::0<cn<8	na::>=8	na::0<cn<8	na::0<cn<8	wt::0<cn<8	na::0<cn<8	na::>=8	p.A17fs*5::0<cn<8	wt::0<cn<8	wt::0<cn<8	wt::0<cn<8	wt::0<cn<8	wt::0<cn<8	wt::0<cn<8	na::0<cn<8	wt::0<cn<8	wt::0<cn<8	wt::0<cn<8	wt::0<cn<8	na::0<cn<8	wt::0<cn<8	wt::0<cn<8	wt::0<cn<8	wt::0<cn<8	wt::0<cn<8	wt::0<cn<8	wt::0<cn<8	p.W1118*::0<cn<8	wt::0<cn<8	wt::0<cn<8	wt::0<cn<8	wt::0<cn<8	wt::0<cn<8	na::0<cn<8	wt::0<cn<8	wt::0<cn<8	na::0<cn<8	wt::0<cn<8	wt::0<cn<8	wt::0<cn<8
8305C	906795	thyroid	thyroid	0	na::0<cn<8	wt::0<cn<8	wt::0<cn<8	p.V600E::0<cn<8	wt::0<cn<8	wt::0<cn<8	na::0<cn<8	na::0<cn<8	na::0<cn<8	wt::0<cn<8	na::0<cn<8	na::0<cn<8	wt::0<cn<8	wt::0<cn<8	wt::0<cn<8	wt::nci	wt::0<cn<8	wt::0<cn<8	wt::0<cn<8	na::nci	wt::0<cn<8	wt::0<cn<8	wt::0<cn<8	wt::0<cn<8	na::0<cn<8	wt::0<cn<8	wt::0<cn<8	wt::0<cn<8	wt::0<cn<8	wt::0<cn<8	wt::0<cn<8	wt::0<cn<8	wt::0<cn<8	wt::0<cn<8	wt::0<cn<8	wt::0<cn<8	wt::0<cn<8	wt::0<cn<8	na::0<cn<8	wt::0<cn<8	wt::0<cn<8	na::0<cn<8	wt::0<cn<8	wt::0<cn<8	wt::0<cn<8
647-V	906797	bladder	bladder	0	na::0<cn<8	wt::0<cn<8	wt::0<cn<8	wt::0<cn<8	wt::0<cn<8	wt::0<cn<8	na::0<cn<8	na::0<cn<8	na::0<cn<8	wt::0<cn<8	na::0<cn<8	na::0<cn<8	wt::0<cn<8	wt::0<cn<8	wt::0<cn<8	wt::0<cn<8	wt::0<cn<8	wt::0<cn<8	wt::0<cn<8	na::0<cn<8	wt::0<cn<8	wt::0<cn<8	wt::0<cn<8	wt::nci	na::0<cn<8	wt::0<cn<8	wt::0<cn<8	wt::0<cn<8	wt::0<cn<8	wt::0<cn<8	wt::0<cn<8	wt::0<cn<8	wt::0<cn<8	wt::0<cn<8	wt::0<cn<8	wt::0<cn<8	wt::0<cn<8	p.?::0	na::0<cn<8	wt::0<cn<8	wt::0<cn<8	na::0<cn<8	wt::0<cn<8	wt::0<cn<8	wt::0<cn<8
639-V	906798	bladder	bladder	0	na::0<cn<8	wt::0<cn<8	wt::0<cn<8	wt::0<cn<8	wt::0<cn<8	wt::0<cn<8	na::0<cn<8	na::0<cn<8	na::0<cn<8	wt::0<cn<8	na::0<cn<8	na::0<cn<8	wt::0<cn<8	wt::0<cn<8	wt::0<cn<8	wt::0<cn<8	wt::0<cn<8	wt::0<cn<8	wt::0<cn<8	na::0<cn<8	wt::0<cn<8	wt::0<cn<8	wt::0<cn<8	wt::0<cn<8	na::0<cn<8	wt::0<cn<8	wt::0<cn<8	wt::0<cn<8	wt::0<cn<8	wt::0<cn<8	wt::0<cn<8	wt::0<cn<8	wt::0<cn<8	wt::0<cn<8	wt::0<cn<8	wt::0<cn<8	wt::0<cn<8	wt::0<cn<8	na::0<cn<8	wt::0<cn<8	wt::0<cn<8	na::0<cn<8	wt::0<cn<8	wt::0<cn<8	wt::0<cn<8
697	906800	blood	lymphoblastic leukemia	0	na::0<cn<8	wt::0<cn<8	wt::0<cn<8	wt::0<cn<8	wt::0<cn<8	wt::0<cn<8	na::0<cn<8	na::0<cn<8	na::0<cn<8	wt::0<cn<8	na::0<cn<8	na::0<cn<8	wt::0<cn<8	wt::0<cn<8	wt::0<cn<8	wt::0<cn<8	wt::0<cn<8	wt::0<cn<8	wt::0<cn<8	na::0<cn<8	wt::0<cn<8	wt::0<cn<8	wt::0<cn<8	wt::0<cn<8	na::0<cn<8	wt::0<cn<8	wt::0<cn<8	wt::0<cn<8	wt::0<cn<8	wt::0<cn<8	wt::0<cn<8	wt::0<cn<8	wt::0<cn<8	wt::0<cn<8	wt::0<cn<8	wt::0<cn<8	wt::0<cn<8	wt::0<cn<8	na::0<cn<8	wt::0<cn<8	wt::0<cn<8	na::0<cn<8	wt::0<cn<8	wt::0<cn<8	wt::0<cn<8
BT-20	906801	breast	breast	0	na::0<cn<8	wt::0<cn<8	wt::0<cn<8	wt::0<cn<8	wt::0<cn<8	wt::0<cn<8	na::0<cn<8	na::0<cn<8	na::0<cn<8	wt::0<cn<8	na::0<cn<8	na::0<cn<8	p.0?::0	wt::0<cn<8	p.0?::0	wt::0<cn<8	wt::0<cn<8	wt::0<cn<8	wt::>=8	na::0<cn<8	wt::0<cn<8	wt::0<cn<8	wt::0<cn<8	wt::0<cn<8	na::0<cn<8	wt::0<cn<8	wt::0<cn<8	wt::0<cn<8	wt::0<cn<8	wt::0<cn<8	wt::0<cn<8	wt::0<cn<8	wt::0<cn<8	wt::0<cn<8	wt::0<cn<8	wt::0<cn<8	wt::0<cn<8	wt::0<cn<8	na::0<cn<8	wt::0<cn<8	wt::0<cn<8	na::0<cn<8	wt::0<cn<8	wt::0<cn<8	wt::0<cn<8
ACN	906803	CNS	neuroblastoma	0	na::0<cn<8	wt::0<cn<8	wt::0<cn<8	p.V600E::0<cn<8	wt::0<cn<8	wt::0<cn<8	na::0<cn<8	na::0<cn<8	na::0<cn<8	wt::0<cn<8	na::0<cn<8	na::0<cn<8	wt::0<cn<8	wt::0<cn<8	wt::0<cn<8	wt::0<cn<8	wt::0<cn<8	wt::0<cn<8	wt::0<cn<8	na::0<cn<8	wt::0<cn<8	wt::0<cn<8	wt::0<cn<8	wt::0<cn<8	na::0<cn<8	wt::0<cn<8	wt::0<cn<8	wt::0<cn<8	wt::0<cn<8	wt::0<cn<8	wt::0<cn<8	wt::0<cn<8	wt::0<cn<8	wt::0<cn<8	wt::0<cn<8	wt::0<cn<8	wt::0<cn<8	wt::0<cn<8	na::0<cn<8	wt::0<cn<8	wt::0<cn<8	na::0<cn<8	wt::0<cn<8	wt::0<cn<8	wt::0<cn<8
A2780	906804	ovary	ovary	1	na::0<cn<8	wt::0<cn<8	wt::0<cn<8	wt::0<cn<8	wt::0<cn<8	wt::0<cn<8	na::0<cn<8	na::0<cn<8	na::0<cn<8	wt::0<cn<8	na::0<cn<8	na::0<cn<8	wt::0<cn<8	wt::0<cn<8	wt::0<cn<8	wt::0<cn<8	wt::0<cn<8	wt::0<cn<8	wt::0<cn<8	na::0<cn<8	wt::0<cn<8	wt::0<cn<8	wt::0<cn<8	wt::0<cn<8	na::0<cn<8	wt::0<cn<8	wt::0<cn<8	wt::0<cn<8	wt::0<cn<8	wt::0<cn<8	wt::0<cn<8	wt::0<cn<8	wt::0<cn<8	wt::0<cn<8	wt::0<cn<8	wt::0<cn<8	wt::0<cn<8	wt::0<cn<8	na::0<cn<8	wt::0<cn<8	wt::0<cn<8	na::0<cn<8	wt::0<cn<8	wt::0<cn<8	wt::0<cn<8
COR-L105	906805	lung	lung: NSCLC: adenocarcinoma	0	na::0<cn<8	wt::0<cn<8	wt::0<cn<8	wt::0<cn<8	wt::0<cn<8	wt::0<cn<8	na::0<cn<8	na::0<cn<8	na::0<cn<8	wt::0<cn<8	na::0<cn<8	na::0<cn<8	wt::0<cn<8	wt::0<cn<8	wt::0<cn<8	wt::0<cn<8	wt::0<cn<8	wt::0<cn<8	wt::0<cn<8	na::0<cn<8	wt::0<cn<8	wt::0<cn<8	wt::0<cn<8	wt::0<cn<8	na::0<cn<8	wt::0<cn<8	wt::0<cn<8	wt::0<cn<8	wt::0<cn<8	wt::0<cn<8	wt::0<cn<8	wt::0<cn<8	wt::0<cn<8	wt::0<cn<8	wt::0<cn<8	wt::0<cn<8	wt::0<cn<8	wt::0<cn<8	na::0<cn<8	wt::0<cn<8	wt::0<cn<8	na::0<cn<8	wt::0<cn<8	wt::0<cn<8	wt::0<cn<8
CRO-AP2	906807	blood	B cell lymphoma	0	na::0<cn<8	wt::0<cn<8	wt::0<cn<8	wt::0<cn<8	wt::0<cn<8	wt::0<cn<8	na::0<cn<8	na::0<cn<8	na::0<cn<8	wt::0<cn<8	na::0<cn<8	na::0<cn<8	wt::0<cn<8	wt::0<cn<8	wt::0<cn<8	wt::0<cn<8	wt::0<cn<8	wt::0<cn<8	wt::0<cn<8	na::0<cn<8	wt::0<cn<8	wt::0<cn<8	wt::0<cn<8	wt::0<cn<8	na::0<cn<8	wt::0<cn<8	wt::0<cn<8	wt::0<cn<8	wt::0<cn<8	wt::0<cn<8	wt::0<cn<8	wt::0<cn<8	wt::0<cn<8	wt::0<cn<8	wt::0<cn<8	wt::0<cn<8	wt::0<cn<8	wt::0<cn<8	na::0<cn<8	wt::0<cn<8	wt::0<cn<8	na::0<cn<8	wt::0<cn<8	wt::0<cn<8	wt::0<cn<8
COR-L88	906808	lung	lung: small_cell_carcinoma	0	na::0<cn<8	wt::0<cn<8	wt::0<cn<8	wt::0<cn<8	wt::0<cn<8	wt::0<cn<8	na::0<cn<8	na::0<cn<8	na::0<cn<8	wt::0<cn<8	na::0<cn<8	na::0<cn<8	wt::0<cn<8	wt::0<cn<8	wt::0<cn<8	wt::0<cn<8	wt::0<cn<8	wt::0<cn<8	wt::0<cn<8	na::0<cn<8	wt::0<cn<8	wt::0<cn<8	wt::0<cn<8	wt::0<cn<8	na::0<cn<8	wt::0<cn<8	wt::0<cn<8	wt::0<cn<8	wt::0<cn<8	wt::0<cn<8	wt::0<cn<8	wt::0<cn<8	wt::0<cn<8	wt::0<cn<8	wt::0<cn<8	wt::0<cn<8	wt::0<cn<8	wt::0<cn<8	na::0<cn<8	wt::0<cn<8	wt::0<cn<8	na::0<cn<8	wt::0<cn<8	wt::0<cn<8	wt::0<cn<8
COLO-824	906812	breast	breast	0	na::0<cn<8	wt::0<cn<8	wt::0<cn<8	wt::0<cn<8	wt::0<cn<8	wt::0<cn<8	na::0<cn<8	na::0<cn<8	na::0<cn<8	wt::0<cn<8	na::0<cn<8	na::0<cn<8	wt::0<cn<8	wt::0<cn<8	wt::0<cn<8	wt::0<cn<8	wt::0<cn<8	wt::0<cn<8	wt::0<cn<8	na::0<cn<8	wt::0<cn<8	wt::nci	wt::0<cn<8	wt::0<cn<8	na::0<cn<8	wt::0<cn<8	wt::0<cn<8	wt::0<cn<8	wt::0<cn<8	wt::0<cn<8	wt::0<cn<8	wt::0<cn<8	wt::0<cn<8	wt::0<cn<8	wt::0<cn<8	wt::0<cn<8	wt::0<cn<8	wt::0<cn<8	na::0<cn<8	wt::0<cn<8	wt::0<cn<8	na::0<cn<8	wt::0<cn<8	wt::0<cn<8	wt::0<cn<8
COLO-800	906813	skin	malignant_melanoma	0	na::0<cn<8	wt::0<cn<8	wt::0<cn<8	p.V600E::0<cn<8	wt::0<cn<8	wt::0<cn<8	na::0<cn<8	na::0<cn<8	na::0<cn<8	wt::0<cn<8	na::0<cn<8	na::0<cn<8	p.0?::0	wt::0<cn<8	p.?::0<cn<8	wt::0<cn<8	wt::0<cn<8	wt::0<cn<8	wt::0<cn<8	na::0<cn<8	wt::0<cn<8	wt::0<cn<8	wt::0<cn<8	wt::0<cn<8	na::0<cn<8	wt::0<cn<8	wt::0<cn<8	wt::0<cn<8	wt::0<cn<8	wt::0<cn<8	wt::0<cn<8	wt::0<cn<8	wt::0<cn<8	wt::0<cn<8	wt::0<cn<8	wt::0<cn<8	wt::0<cn<8	wt::0<cn<8	na::0<cn<8	wt::0<cn<8	wt::0<cn<8	na::0<cn<8	wt::0<cn<8	wt::0<cn<8	wt::0<cn<8
COLO-792	906814	skin	malignant_melanoma	0	na::0<cn<8	wt::0<cn<8	wt::0<cn<8	wt::nci	wt::0<cn<8	wt::0<cn<8	na::0<cn<8	na::0<cn<8	na::0<cn<8	wt::0<cn<8	na::0<cn<8	na::0<cn<8	wt::0<cn<8	wt::0<cn<8	wt::0<cn<8	wt::0<cn<8	wt::0<cn<8	wt::0<cn<8	wt::0<cn<8	na::0<cn<8	wt::0<cn<8	wt::0<cn<8	wt::0<cn<8	wt::0<cn<8	na::0<cn<8	wt::0<cn<8	wt::0<cn<8	wt::0<cn<8	wt::0<cn<8	wt::0<cn<8	wt::0<cn<8	wt::0<cn<8	wt::0<cn<8	wt::0<cn<8	wt::0<cn<8	wt::0<cn<8	wt::0<cn<8	wt::0<cn<8	na::0<cn<8	wt::0<cn<8	wt::0<cn<8	na::0<cn<8	wt::0<cn<8	wt::0<cn<8	wt::0<cn<8
COLO-741	906815	GI tract	large_intestine	0	na::0<cn<8	wt::0<cn<8	wt::0<cn<8	p.V600E::0<cn<8	wt::0<cn<8	wt::0<cn<8	na::0<cn<8	na::0<cn<8	na::0<cn<8	wt::0<cn<8	na::0<cn<8	na::0<cn<8	p.0?::0	wt::0<cn<8	p.0?::0	wt::0<cn<8	wt::0<cn<8	wt::0<cn<8	wt::0<cn<8	na::0<cn<8	wt::0<cn<8	wt::0<cn<8	wt::0<cn<8	wt::0<cn<8	na::0<cn<8	wt::0<cn<8	wt::0<cn<8	wt::0<cn<8	wt::0<cn<8	wt::0<cn<8	wt::0<cn<8	wt::0<cn<8	wt::0<cn<8	wt::0<cn<8	wt::0<cn<8	wt::0<cn<8	wt::0<cn<8	wt::0<cn<8	na::0<cn<8	wt::0<cn<8	wt::0<cn<8	na::0<cn<8	wt::0<cn<8	wt::0<cn<8	wt::0<cn<8
COLO-680N	906817	upper aerodigestive	oesophagus	0	na::0<cn<8	wt::0<cn<8	wt::0<cn<8	wt::0<cn<8	wt::0<cn<8	wt::0<cn<8	na::0<cn<8	na::0<cn<8	na::0<cn<8	wt::0<cn<8	na::0<cn<8	na::0<cn<8	p.0?::0	wt::0<cn<8	p.0?::0	wt::0<cn<8	wt::0<cn<8	wt::0<cn<8	wt::0<cn<8	na::0<cn<8	wt::0<cn<8	wt::0<cn<8	wt::0<cn<8	wt::0<cn<8	na::0<cn<8	wt::0<cn<8	wt::0<cn<8	wt::0<cn<8	wt::0<cn<8	wt::0<cn<8	wt::0<cn<8	wt::0<cn<8	wt::0<cn<8	wt::0<cn<8	wt::0<cn<8	wt::0<cn<8	wt::0<cn<8	wt::0<cn<8	na::0<cn<8	wt::0<cn<8	wt::0<cn<8	na::0<cn<8	wt::0<cn<8	wt::0<cn<8	wt::0<cn<8
COLO-679	906818	skin	malignant_melanoma	0	na::0<cn<8	wt::0<cn<8	wt::0<cn<8	p.V600E::0<cn<8	wt::0<cn<8	wt::0<cn<8	na::0<cn<8	na::0<cn<8	na::0<cn<8	wt::0<cn<8	na::0<cn<8	na::0<cn<8	p.0?::0	wt::0<cn<8	p.0?::0	wt::0<cn<8	wt::0<cn<8	wt::0<cn<8	wt::0<cn<8	na::0<cn<8	wt::0<cn<8	wt::0<cn<8	wt::0<cn<8	wt::0<cn<8	na::0<cn<8	wt::0<cn<8	wt::0<cn<8	wt::0<cn<8	wt::0<cn<8	wt::0<cn<8	wt::0<cn<8	wt::0<cn<8	wt::0<cn<8	wt::0<cn<8	wt::0<cn<8	wt::0<cn<8	wt::0<cn<8	wt::0<cn<8	na::0<cn<8	wt::0<cn<8	wt::0<cn<8	na::0<cn<8	wt::0<cn<8	wt::0<cn<8	wt::0<cn<8
CHP-212	906820	CNS	neuroblastoma	0	na::0<cn<8	wt::0<cn<8	wt::0<cn<8	wt::0<cn<8	wt::0<cn<8	wt::0<cn<8	na::0<cn<8	na::0<cn<8	na::0<cn<8	wt::0<cn<8	na::0<cn<8	na::0<cn<8	wt::0<cn<8	wt::0<cn<8	wt::0<cn<8	wt::0<cn<8	wt::0<cn<8	wt::0<cn<8	wt::0<cn<8	na::0<cn<8	wt::0<cn<8	wt::0<cn<8	wt::0<cn<8	wt::0<cn<8	na::0<cn<8	wt::0<cn<8	wt::0<cn<8	wt::0<cn<8	wt::0<cn<8	wt::0<cn<8	wt::0<cn<8	wt::0<cn<8	wt::0<cn<8	wt::0<cn<8	wt::0<cn<8	wt::0<cn<8	wt::0<cn<8	wt::0<cn<8	na::0<cn<8	wt::0<cn<8	wt::0<cn<8	na::0<cn<8	wt::0<cn<8	wt::0<cn<8	wt::0<cn<8
CFPAC-1	906821	pancreas	pancreas	0	na::0<cn<8	wt::0<cn<8	wt::0<cn<8	wt::0<cn<8	wt::0<cn<8	wt::0<cn<8	na::0<cn<8	na::0<cn<8	na::0<cn<8	wt::0<cn<8	na::0<cn<8	na::0<cn<8	wt::0<cn<8	wt::0<cn<8	wt::0<cn<8	wt::0<cn<8	wt::0<cn<8	wt::0<cn<8	wt::0<cn<8	na::0<cn<8	wt::0<cn<8	wt::0<cn<8	wt::0<cn<8	wt::0<cn<8	na::0<cn<8	wt::0<cn<8	wt::0<cn<8	wt::0<cn<8	wt::0<cn<8	wt::0<cn<8	wt::0<cn<8	wt::0<cn<8	wt::0<cn<8	wt::0<cn<8	wt::0<cn<8	wt::0<cn<8	p.G12V::0<cn<8	wt::0<cn<8	na::0<cn<8	wt::0<cn<8	wt::0<cn<8	na::0<cn<8	wt::0<cn<8	wt::0<cn<8	wt::0<cn<8
Ca-Ski	906824	uterus	cervix	0	na::0<cn<8	wt::0<cn<8	wt::0<cn<8	wt::0<cn<8	wt::0<cn<8	wt::0<cn<8	na::0<cn<8	na::0<cn<8	na::0<cn<8	wt::0<cn<8	na::0<cn<8	na::0<cn<8	wt::0<cn<8	wt::0<cn<8	wt::0<cn<8	wt::0<cn<8	wt::0<cn<8	wt::0<cn<8	wt::0<cn<8	na::0<cn<8	wt::0<cn<8	wt::0<cn<8	wt::0<cn<8	wt::0<cn<8	na::0<cn<8	wt::0<cn<8	wt::0<cn<8	wt::0<cn<8	wt::0<cn<8	wt::0<cn<8	wt::0<cn<8	wt::0<cn<8	wt::0<cn<8	wt::0<cn<8	wt::0<cn<8	wt::0<cn<8	wt::0<cn<8	wt::0<cn<8	na::0<cn<8	wt::0<cn<8	wt::0<cn<8	na::0<cn<8	wt::0<cn<8	wt::0<cn<8	wt::0<cn<8
CAL-120	906826	breast	breast	0	na::0<cn<8	wt::0<cn<8	wt::0<cn<8	wt::0<cn<8	wt::0<cn<8	wt::0<cn<8	na::0<cn<8	na::0<cn<8	na::0<cn<8	wt::0<cn<8	na::>=8	na::0<cn<8	wt::0<cn<8	wt::0<cn<8	wt::0<cn<8	wt::0<cn<8	wt::0<cn<8	wt::0<cn<8	wt::0<cn<8	na::0<cn<8	wt::0<cn<8	wt::0<cn<8	wt::0<cn<8	wt::0<cn<8	na::0<cn<8	wt::0<cn<8	wt::0<cn<8	wt::0<cn<8	wt::0<cn<8	wt::0<cn<8	wt::0<cn<8	wt::0<cn<8	wt::0<cn<8	wt::0<cn<8	wt::0<cn<8	wt::0<cn<8	wt::0<cn<8	wt::0<cn<8	na::>=8	wt::0<cn<8	wt::0<cn<8	na::0<cn<8	wt::0<cn<8	wt::0<cn<8	wt::0<cn<8
CAL-72	906827	bone	osteosarcoma	1	na::0<cn<8	wt::nci	wt::0<cn<8	wt::0<cn<8	wt::0<cn<8	wt::0<cn<8	na::0<cn<8	na::0<cn<8	na::0<cn<8	wt::0<cn<8	na::0<cn<8	na::0<cn<8	p.0?::0	wt::0<cn<8	p.0?::0	wt::0<cn<8	wt::0<cn<8	wt::0<cn<8	wt::0<cn<8	na::0<cn<8	wt::0<cn<8	wt::0<cn<8	wt::0<cn<8	wt::0<cn<8	na::0<cn<8	wt::0<cn<8	wt::0<cn<8	wt::0<cn<8	wt::0<cn<8	wt::0<cn<8	wt::0<cn<8	wt::0<cn<8	wt::0<cn<8	wt::0<cn<8	wt::0<cn<8	wt::0<cn<8	wt::0<cn<8	wt::0<cn<8	na::0<cn<8	wt::0<cn<8	wt::0<cn<8	na::0<cn<8	wt::0<cn<8	wt::0<cn<8	wt::0<cn<8
CAL-62	906828	thyroid	thyroid	0	na::0<cn<8	wt::0<cn<8	wt::0<cn<8	wt::0<cn<8	wt::0<cn<8	wt::0<cn<8	na::0<cn<8	na::0<cn<8	na::0<cn<8	wt::0<cn<8	na::0<cn<8	na::0<cn<8	p.0?::0	wt::0<cn<8	p.0?::0	wt::0<cn<8	wt::0<cn<8	wt::0<cn<8	wt::0<cn<8	na::0<cn<8	wt::0<cn<8	wt::0<cn<8	wt::0<cn<8	wt::0<cn<8	na::0<cn<8	wt::0<cn<8	wt::0<cn<8	wt::0<cn<8	wt::0<cn<8	wt::0<cn<8	wt::0<cn<8	wt::0<cn<8	wt::0<cn<8	wt::0<cn<8	wt::0<cn<8	wt::0<cn<8	p.G12R::0<cn<8	wt::0<cn<8	na::0<cn<8	wt::0<cn<8	wt::0<cn<8	na::0<cn<8	wt::0<cn<8	wt::0<cn<8	wt::0<cn<8
C8166	906829	blood	lymphoid_neoplasm other	0	na::0<cn<8	wt::0<cn<8	wt::0<cn<8	wt::0<cn<8	wt::0<cn<8	wt::0<cn<8	na::0<cn<8	na::0<cn<8	na::0<cn<8	wt::0<cn<8	na::0<cn<8	na::0<cn<8	wt::0<cn<8	wt::0<cn<8	wt::0<cn<8	wt::0<cn<8	wt::0<cn<8	wt::0<cn<8	wt::0<cn<8	na::nci	wt::0<cn<8	wt::0<cn<8	wt::0<cn<8	wt::0<cn<8	na::0<cn<8	wt::0<cn<8	wt::0<cn<8	wt::0<cn<8	wt::0<cn<8	wt::0<cn<8	wt::0<cn<8	wt::0<cn<8	wt::0<cn<8	wt::0<cn<8	wt::0<cn<8	wt::0<cn<8	wt::0<cn<8	wt::0<cn<8	na::0<cn<8	wt::0<cn<8	wt::0<cn<8	na::0<cn<8	wt::0<cn<8	wt::0<cn<8	wt::0<cn<8
C32	906830	skin	malignant_melanoma	0	na::0<cn<8	wt::0<cn<8	wt::0<cn<8	p.V600E::0<cn<8	wt::0<cn<8	wt::0<cn<8	na::0<cn<8	na::0<cn<8	na::0<cn<8	wt::0<cn<8	na::0<cn<8	na::0<cn<8	p.?::0	wt::0<cn<8	p.?::0	wt::0<cn<8	wt::0<cn<8	wt::0<cn<8	wt::0<cn<8	na::0<cn<8	wt::0<cn<8	wt::0<cn<8	wt::0<cn<8	wt::0<cn<8	na::0<cn<8	wt::0<cn<8	wt::0<cn<8	wt::0<cn<8	wt::0<cn<8	wt::0<cn<8	wt::0<cn<8	wt::0<cn<8	wt::0<cn<8	wt::0<cn<8	wt::0<cn<8	wt::0<cn<8	wt::0<cn<8	wt::0<cn<8	na::0<cn<8	wt::0<cn<8	wt::0<cn<8	na::0<cn<8	wt::0<cn<8	wt::0<cn<8	wt::0<cn<8
Daudi	906831	blood	Burkitt lymphoma	1	na::0<cn<8	wt::0<cn<8	wt::0<cn<8	wt::0<cn<8	wt::0<cn<8	wt::0<cn<8	na::0<cn<8	na::0<cn<8	na::0<cn<8	wt::0<cn<8	na::0<cn<8	na::0<cn<8	wt::0<cn<8	wt::0<cn<8	wt::0<cn<8	p.A5_A80del::0	wt::0<cn<8	wt::0<cn<8	wt::0<cn<8	na::0<cn<8	wt::0<cn<8	wt::0<cn<8	wt::0<cn<8	wt::0<cn<8	na::0<cn<8	wt::0<cn<8	wt::0<cn<8	wt::0<cn<8	wt::0<cn<8	wt::0<cn<8	wt::0<cn<8	wt::0<cn<8	wt::0<cn<8	wt::0<cn<8	wt::0<cn<8	wt::0<cn<8	wt::0<cn<8	wt::0<cn<8	na::0<cn<8	wt::0<cn<8	wt::0<cn<8	na::0<cn<8	wt::0<cn<8	wt::0<cn<8	wt::0<cn<8
DB	906832	blood	B cell lymphoma	0	na::0<cn<8	wt::0<cn<8	wt::0<cn<8	wt::0<cn<8	wt::0<cn<8	wt::0<cn<8	na::0<cn<8	na::0<cn<8	na::0<cn<8	wt::0<cn<8	na::0<cn<8	na::0<cn<8	wt::0<cn<8	wt::0<cn<8	wt::0<cn<8	wt::0<cn<8	wt::0<cn<8	wt::0<cn<8	wt::0<cn<8	na::0<cn<8	wt::0<cn<8	p.Y646N::0<cn<8	wt::0<cn<8	wt::0<cn<8	na::0<cn<8	wt::0<cn<8	wt::0<cn<8	wt::0<cn<8	wt::0<cn<8	wt::0<cn<8	wt::0<cn<8	wt::0<cn<8	wt::0<cn<8	wt::0<cn<8	wt::0<cn<8	wt::0<cn<8	wt::0<cn<8	wt::0<cn<8	na::0<cn<8	wt::0<cn<8	wt::0<cn<8	na::0<cn<8	wt::0<cn<8	wt::0<cn<8	wt::0<cn<8
Daoy	906833	CNS	medulloblastoma	0	na::0<cn<8	wt::0<cn<8	wt::0<cn<8	wt::0<cn<8	wt::0<cn<8	wt::0<cn<8	na::0<cn<8	na::0<cn<8	na::0<cn<8	wt::0<cn<8	na::0<cn<8	na::0<cn<8	p.0?::0	wt::0<cn<8	p.0?::0	wt::0<cn<8	wt::0<cn<8	wt::0<cn<8	wt::>=8	na::0<cn<8	wt::0<cn<8	wt::0<cn<8	wt::0<cn<8	wt::0<cn<8	na::0<cn<8	wt::0<cn<8	wt::0<cn<8	wt::0<cn<8	wt::0<cn<8	wt::0<cn<8	wt::0<cn<8	wt::0<cn<8	wt::0<cn<8	wt::0<cn<8	wt::0<cn<8	wt::0<cn<8	wt::0<cn<8	wt::0<cn<8	na::0<cn<8	wt::>=8	wt::0<cn<8	na::0<cn<8	wt::0<cn<8	wt::0<cn<8	wt::0<cn<8
D-283MED	906834	CNS	medulloblastoma	0	na::0<cn<8	wt::0<cn<8	wt::0<cn<8	wt::0<cn<8	wt::0<cn<8	wt::0<cn<8	na::0<cn<8	na::0<cn<8	na::0<cn<8	wt::0<cn<8	na::0<cn<8	na::0<cn<8	wt::0<cn<8	wt::0<cn<8	wt::0<cn<8	wt::0<cn<8	wt::0<cn<8	wt::0<cn<8	wt::0<cn<8	na::0<cn<8	wt::0<cn<8	wt::0<cn<8	wt::0<cn<8	wt::0<cn<8	na::0<cn<8	wt::0<cn<8	wt::0<cn<8	wt::0<cn<8	wt::0<cn<8	wt::0<cn<8	wt::0<cn<8	wt::0<cn<8	wt::0<cn<8	wt::0<cn<8	wt::0<cn<8	wt::0<cn<8	wt::0<cn<8	wt::0<cn<8	na::0<cn<8	wt::0<cn<8	wt::0<cn<8	na::0<cn<8	wt::0<cn<8	wt::0<cn<8	wt::nci
DBTRG-05MG	906835	CNS	glioma	0	na::0<cn<8	wt::0<cn<8	wt::0<cn<8	p.V600E::0<cn<8	wt::0<cn<8	wt::0<cn<8	na::0<cn<8	na::0<cn<8	na::0<cn<8	wt::0<cn<8	na::0<cn<8	na::0<cn<8	p.0?::0	wt::0<cn<8	p.0?::0	wt::0<cn<8	wt::0<cn<8	wt::0<cn<8	wt::0<cn<8	na::0<cn<8	wt::0<cn<8	wt::0<cn<8	wt::0<cn<8	wt::0<cn<8	na::0<cn<8	wt::0<cn<8	wt::0<cn<8	wt::0<cn<8	wt::0<cn<8	wt::0<cn<8	wt::0<cn<8	wt::0<cn<8	wt::0<cn<8	wt::0<cn<8	wt::0<cn<8	wt::0<cn<8	wt::0<cn<8	wt::0<cn<8	na::0<cn<8	wt::0<cn<8	wt::0<cn<8	na::0<cn<8	wt::0<cn<8	wt::0<cn<8	wt::0<cn<8
DEL	906836	blood	lymphoid_neoplasm other	0	na::0<cn<8	wt::0<cn<8	wt::0<cn<8	wt::0<cn<8	wt::0<cn<8	wt::0<cn<8	na::0<cn<8	na::0<cn<8	na::0<cn<8	wt::0<cn<8	na::0<cn<8	na::0<cn<8	wt::0<cn<8	wt::0<cn<8	wt::0<cn<8	wt::0<cn<8	wt::0<cn<8	wt::0<cn<8	wt::0<cn<8	na::0<cn<8	wt::0<cn<8	wt::0<cn<8	wt::0<cn<8	wt::0<cn<8	na::0<cn<8	wt::0<cn<8	wt::0<cn<8	wt::0<cn<8	wt::0<cn<8	wt::0<cn<8	wt::0<cn<8	wt::0<cn<8	wt::0<cn<8	wt::0<cn<8	wt::0<cn<8	wt::0<cn<8	wt::0<cn<8	wt::0<cn<8	na::0<cn<8	wt::0<cn<8	wt::0<cn<8	na::nci	wt::0<cn<8	wt::0<cn<8	wt::0<cn<8
Detroit562	906837	upper aerodigestive	upper_aerodigestive_tract	0	na::nci	wt::nci	wt::nci	wt::nci	wt::nci	wt::nci	na::nci	na::nci	na::nci	wt::nci	na::nci	na::nci	p.?::nci	wt::nci	p.?::nci	wt::nci	wt::nci	wt::nci	wt::nci	na::nci	wt::nci	wt::nci	wt::nci	wt::nci	na::nci	wt::nci	wt::nci	wt::nci	wt::nci	wt::nci	wt::nci	wt::nci	wt::nci	wt::nci	wt::nci	wt::nci	wt::nci	wt::nci	na::nci	wt::nci	wt::nci	na::nci	wt::nci	wt::nci	wt::nci
DG-75	906838	blood	Burkitt lymphoma	1	na::0<cn<8	wt::0<cn<8	wt::0<cn<8	wt::0<cn<8	wt::0<cn<8	wt::0<cn<8	na::0<cn<8	na::0<cn<8	na::0<cn<8	wt::0<cn<8	na::0<cn<8	na::0<cn<8	wt::0<cn<8	wt::0<cn<8	wt::0<cn<8	wt::0<cn<8	wt::0<cn<8	wt::0<cn<8	wt::0<cn<8	na::0<cn<8	wt::0<cn<8	wt::0<cn<8	wt::0<cn<8	wt::0<cn<8	na::0<cn<8	wt::0<cn<8	wt::0<cn<8	wt::0<cn<8	wt::0<cn<8	wt::0<cn<8	wt::0<cn<8	wt::0<cn<8	wt::0<cn<8	wt::0<cn<8	wt::nci	wt::0<cn<8	wt::0<cn<8	wt::0<cn<8	na::0<cn<8	wt::0<cn<8	wt::0<cn<8	na::0<cn<8	wt::0<cn<8	wt::0<cn<8	wt::0<cn<8
DK-MG	906839	CNS	glioma	0	na::0<cn<8	wt::0<cn<8	wt::0<cn<8	wt::0<cn<8	wt::0<cn<8	wt::0<cn<8	na::0<cn<8	na::0<cn<8	na::0<cn<8	wt::0<cn<8	na::0<cn<8	na::0<cn<8	p.0?::0	wt::0<cn<8	p.0?::0	wt::0<cn<8	wt::0<cn<8	wt::0<cn<8	wt::nci	na::0<cn<8	wt::0<cn<8	wt::0<cn<8	wt::0<cn<8	wt::0<cn<8	na::0<cn<8	wt::0<cn<8	wt::0<cn<8	wt::0<cn<8	wt::0<cn<8	wt::0<cn<8	wt::0<cn<8	wt::0<cn<8	wt::0<cn<8	wt::0<cn<8	wt::0<cn<8	wt::0<cn<8	wt::0<cn<8	wt::0<cn<8	na::>=8	wt::0<cn<8	wt::0<cn<8	na::0	wt::0<cn<8	wt::0<cn<8	wt::0<cn<8
DJM-1	906841	skin	other	0	na::0<cn<8	wt::0<cn<8	wt::0<cn<8	wt::0<cn<8	wt::0<cn<8	wt::0<cn<8	na::0<cn<8	na::0<cn<8	na::0<cn<8	wt::0<cn<8	na::0<cn<8	na::0<cn<8	p.0?::0	wt::0<cn<8	p.0?::0	wt::0<cn<8	wt::0<cn<8	wt::0<cn<8	wt::0<cn<8	na::0<cn<8	wt::0<cn<8	wt::0<cn<8	wt::0<cn<8	wt::0<cn<8	na::0<cn<8	wt::0<cn<8	wt::0<cn<8	wt::0<cn<8	wt::0<cn<8	wt::0<cn<8	wt::0<cn<8	wt::0<cn<8	wt::0<cn<8	wt::0<cn<8	wt::0<cn<8	wt::0<cn<8	wt::0<cn<8	wt::0<cn<8	na::0<cn<8	wt::0<cn<8	wt::0<cn<8	na::0<cn<8	wt::0<cn<8	wt::0<cn<8	wt::0<cn<8
DOHH-2	906842	blood	B cell lymphoma	0	na::0<cn<8	wt::0<cn<8	wt::0<cn<8	wt::0<cn<8	wt::0<cn<8	wt::0<cn<8	na::0<cn<8	na::0<cn<8	na::0<cn<8	wt::0<cn<8	na::0<cn<8	na::0<cn<8	p.0?::0	wt::0<cn<8	p.0?::0	wt::0<cn<8	wt::0<cn<8	wt::0<cn<8	wt::0<cn<8	na::0<cn<8	wt::0<cn<8	wt::0<cn<8	wt::0<cn<8	wt::0<cn<8	na::0<cn<8	wt::0<cn<8	wt::0<cn<8	wt::0<cn<8	wt::0<cn<8	wt::0<cn<8	wt::0<cn<8	wt::0<cn<8	wt::0<cn<8	wt::0<cn<8	wt::0<cn<8	wt::0<cn<8	wt::0<cn<8	wt::0<cn<8	na::0<cn<8	wt::0<cn<8	wt::0<cn<8	na::0<cn<8	wt::0<cn<8	wt::0<cn<8	wt::0<cn<8
DoTc2-4510	906843	uterus	cervix	0	na::0<cn<8	wt::0<cn<8	wt::0<cn<8	wt::0<cn<8	wt::0<cn<8	p.R3128*::0<cn<8	na::0<cn<8	na::0<cn<8	na::0<cn<8	wt::nci	na::0<cn<8	na::0<cn<8	wt::0<cn<8	wt::0<cn<8	wt::0<cn<8	wt::0<cn<8	wt::0<cn<8	wt::0<cn<8	wt::0<cn<8	na::nci	wt::0<cn<8	wt::0<cn<8	wt::0<cn<8	wt::0<cn<8	na::nci	wt::0<cn<8	wt::0<cn<8	wt::0<cn<8	wt::0<cn<8	wt::0<cn<8	wt::0<cn<8	wt::0<cn<8	wt::0<cn<8	wt::0<cn<8	wt::0<cn<8	wt::0<cn<8	wt::0<cn<8	wt::0<cn<8	na::0<cn<8	wt::0<cn<8	wt::0<cn<8	na::0<cn<8	wt::0<cn<8	wt::0<cn<8	wt::0<cn<8
DU-4475	906844	breast	breast	0	na::0<cn<8	wt::0<cn<8	p.E1577*::0<cn<8	p.V600E::0<cn<8	wt::0<cn<8	wt::0<cn<8	na::0<cn<8	na::0<cn<8	na::0<cn<8	wt::0<cn<8	na::0<cn<8	na::0<cn<8	wt::0<cn<8	wt::0<cn<8	wt::0<cn<8	wt::0<cn<8	wt::0<cn<8	wt::0<cn<8	wt::0<cn<8	na::0<cn<8	wt::0<cn<8	wt::0<cn<8	wt::0<cn<8	wt::0<cn<8	na::0<cn<8	wt::0<cn<8	wt::0<cn<8	wt::0<cn<8	wt::0<cn<8	wt::0<cn<8	wt::0<cn<8	wt::0<cn<8	wt::0<cn<8	wt::0<cn<8	wt::0<cn<8	wt::0<cn<8	wt::0<cn<8	p.0?::0	na::0<cn<8	wt::0<cn<8	wt::0<cn<8	na::0<cn<8	wt::0<cn<8	wt::0<cn<8	wt::0<cn<8
EB2	906846	blood	Burkitt lymphoma	1	na::0<cn<8	wt::0<cn<8	wt::0<cn<8	wt::0<cn<8	wt::0<cn<8	wt::0<cn<8	na::0<cn<8	na::0<cn<8	na::0<cn<8	wt::0<cn<8	na::0<cn<8	na::0<cn<8	wt::0<cn<8	wt::0<cn<8	wt::0<cn<8	wt::0<cn<8	wt::0<cn<8	wt::0<cn<8	wt::0<cn<8	na::0<cn<8	wt::0<cn<8	wt::0<cn<8	wt::0<cn<8	wt::0<cn<8	na::0<cn<8	wt::0<cn<8	wt::0<cn<8	wt::0<cn<8	wt::0<cn<8	wt::0<cn<8	wt::0<cn<8	wt::0<cn<8	wt::0<cn<8	wt::0<cn<8	wt::0<cn<8	wt::0<cn<8	wt::0<cn<8	wt::0<cn<8	na::0<cn<8	wt::0<cn<8	wt::0<cn<8	na::0<cn<8	wt::0<cn<8	wt::0<cn<8	wt::0<cn<8
EB-3	906847	blood	Burkitt lymphoma	0	na::0<cn<8	wt::0<cn<8	wt::0<cn<8	wt::0<cn<8	wt::0<cn<8	wt::0<cn<8	na::0<cn<8	na::0<cn<8	na::0<cn<8	wt::0<cn<8	na::0<cn<8	na::0<cn<8	wt::0<cn<8	wt::0<cn<8	wt::0<cn<8	wt::0<cn<8	wt::0<cn<8	wt::0<cn<8	wt::0<cn<8	na::0<cn<8	wt::0<cn<8	wt::0<cn<8	wt::0<cn<8	wt::0<cn<8	na::0<cn<8	wt::0<cn<8	wt::0<cn<8	wt::0<cn<8	wt::0<cn<8	wt::0<cn<8	wt::0<cn<8	wt::0<cn<8	wt::0<cn<8	wt::0<cn<8	wt::0<cn<8	wt::0<cn<8	wt::0<cn<8	wt::0<cn<8	na::0<cn<8	wt::0<cn<8	wt::0<cn<8	na::0<cn<8	wt::0<cn<8	wt::0<cn<8	wt::nci
ECC12	906849	GI tract	stomach	0	na::0<cn<8	wt::0<cn<8	wt::0<cn<8	wt::0<cn<8	wt::0<cn<8	wt::0<cn<8	na::0<cn<8	na::0<cn<8	na::0<cn<8	wt::0<cn<8	na::0<cn<8	na::0<cn<8	wt::0<cn<8	wt::0<cn<8	wt::0<cn<8	wt::0<cn<8	wt::0<cn<8	wt::0<cn<8	wt::0<cn<8	na::0<cn<8	wt::0<cn<8	wt::0<cn<8	wt::0<cn<8	wt::0<cn<8	na::0<cn<8	wt::0<cn<8	wt::0<cn<8	wt::0<cn<8	wt::0<cn<8	wt::0<cn<8	wt::0<cn<8	wt::0<cn<8	wt::0<cn<8	wt::0<cn<8	wt::0<cn<8	wt::0<cn<8	wt::0<cn<8	wt::0<cn<8	na::0<cn<8	wt::0<cn<8	wt::0<cn<8	na::0<cn<8	wt::0<cn<8	wt::0<cn<8	wt::0<cn<8
ECC4	906850	GI tract	other	0	na::0<cn<8	wt::0<cn<8	wt::0<cn<8	wt::0<cn<8	wt::0<cn<8	wt::0<cn<8	na::0<cn<8	na::0<cn<8	na::0<cn<8	wt::nci	na::0<cn<8	na::0<cn<8	wt::0<cn<8	wt::0<cn<8	wt::0<cn<8	wt::0<cn<8	wt::0<cn<8	wt::nci	wt::0<cn<8	na::0<cn<8	wt::0<cn<8	wt::0<cn<8	wt::0<cn<8	wt::0<cn<8	na::0<cn<8	wt::0<cn<8	wt::0<cn<8	wt::nci	wt::0<cn<8	wt::0<cn<8	wt::0<cn<8	wt::0<cn<8	wt::0<cn<8	wt::0<cn<8	wt::0<cn<8	wt::0<cn<8	p.Q61R::0<cn<8	wt::0<cn<8	na::0<cn<8	wt::0<cn<8	wt::0<cn<8	na::0<cn<8	wt::0<cn<8	wt::0<cn<8	wt::0<cn<8
EFM-19	906851	breast	breast	0	na::0<cn<8	wt::0<cn<8	wt::0<cn<8	wt::0<cn<8	wt::0<cn<8	wt::0<cn<8	na::0<cn<8	na::0<cn<8	na::0<cn<8	wt::0<cn<8	na::0<cn<8	na::0<cn<8	p.0?::0	wt::0<cn<8	p.0?::0	wt::0<cn<8	wt::0<cn<8	wt::0<cn<8	wt::0<cn<8	na::0<cn<8	wt::0<cn<8	wt::0<cn<8	wt::0<cn<8	wt::0<cn<8	na::0<cn<8	wt::0<cn<8	wt::0<cn<8	wt::0<cn<8	wt::0<cn<8	wt::0<cn<8	wt::0<cn<8	wt::0<cn<8	wt::0<cn<8	wt::0<cn<8	wt::0<cn<8	wt::0<cn<8	wt::0<cn<8	p.0?::0	na::0<cn<8	wt::0<cn<8	wt::0<cn<8	na::0<cn<8	wt::0<cn<8	wt::0<cn<8	wt::0<cn<8
EFO-27	906852	ovary	ovary	1	na::0<cn<8	wt::0<cn<8	wt::0<cn<8	wt::0<cn<8	wt::0<cn<8	wt::0<cn<8	na::0<cn<8	na::0<cn<8	na::0<cn<8	wt::0<cn<8	na::0<cn<8	na::0<cn<8	wt::0<cn<8	wt::0<cn<8	wt::0<cn<8	wt::0<cn<8	wt::0<cn<8	wt::0<cn<8	wt::0<cn<8	na::0<cn<8	wt::0<cn<8	wt::0<cn<8	wt::0<cn<8	wt::0<cn<8	na::0<cn<8	wt::0<cn<8	wt::0<cn<8	wt::0<cn<8	wt::0<cn<8	wt::0<cn<8	wt::0<cn<8	wt::0<cn<8	wt::0<cn<8	wt::0<cn<8	wt::0<cn<8	wt::0<cn<8	wt::0<cn<8	wt::0<cn<8	na::0<cn<8	wt::0<cn<8	wt::0<cn<8	na::0<cn<8	p.?::0<cn<8	wt::0<cn<8	wt::0<cn<8
EGI-1	906853	GI tract	biliary_tract	0	na::0<cn<8	wt::0<cn<8	wt::0<cn<8	wt::0<cn<8	wt::0<cn<8	wt::0<cn<8	na::0<cn<8	na::0<cn<8	na::0<cn<8	wt::0<cn<8	na::0<cn<8	na::0<cn<8	p.0?::0	wt::0<cn<8	p.0?::0	wt::0<cn<8	wt::0<cn<8	wt::0<cn<8	wt::0<cn<8	na::0<cn<8	wt::0<cn<8	wt::0<cn<8	wt::0<cn<8	wt::0<cn<8	na::0<cn<8	wt::0<cn<8	wt::0<cn<8	wt::0<cn<8	wt::0<cn<8	wt::0<cn<8	wt::0<cn<8	wt::0<cn<8	wt::0<cn<8	wt::0<cn<8	wt::0<cn<8	wt::0<cn<8	p.G12D::0<cn<8	wt::0<cn<8	na::0<cn<8	wt::0<cn<8	wt::0<cn<8	na::0<cn<8	wt::0<cn<8	wt::0<cn<8	wt::0<cn<8
EM-2	906855	blood	CML	0	na::0<cn<8	wt::0<cn<8	wt::0<cn<8	wt::0<cn<8	wt::0<cn<8	wt::0<cn<8	na::0<cn<8	na::0<cn<8	na::0<cn<8	wt::0<cn<8	na::0<cn<8	na::0<cn<8	p.0?::0	wt::0<cn<8	p.0?::0	wt::0<cn<8	wt::0<cn<8	wt::0<cn<8	wt::0<cn<8	na::0<cn<8	wt::0<cn<8	wt::0<cn<8	wt::0<cn<8	wt::0<cn<8	na::0<cn<8	wt::0<cn<8	wt::0<cn<8	wt::0<cn<8	wt::0<cn<8	wt::0<cn<8	wt::0<cn<8	wt::0<cn<8	wt::0<cn<8	wt::0<cn<8	wt::0<cn<8	wt::0<cn<8	wt::0<cn<8	wt::0<cn<8	na::0<cn<8	wt::0<cn<8	wt::0<cn<8	na::0<cn<8	wt::0<cn<8	wt::0<cn<8	wt::0<cn<8
EoL-1-cell	906856	blood	haematopoietic_neoplasm other	0	na::0<cn<8	wt::0<cn<8	wt::0<cn<8	wt::0<cn<8	wt::0<cn<8	wt::0<cn<8	na::0<cn<8	na::0<cn<8	na::0<cn<8	wt::0<cn<8	na::0<cn<8	na::0<cn<8	p.0?::0	wt::0<cn<8	p.0?::0	wt::0<cn<8	wt::0<cn<8	wt::0<cn<8	wt::0<cn<8	na::0<cn<8	wt::0<cn<8	wt::0<cn<8	wt::0<cn<8	wt::0<cn<8	na::0<cn<8	wt::0<cn<8	wt::0<cn<8	wt::0<cn<8	wt::0<cn<8	wt::0<cn<8	wt::0<cn<8	wt::0<cn<8	wt::0<cn<8	wt::0<cn<8	wt::0<cn<8	wt::0<cn<8	wt::0<cn<8	wt::0<cn<8	na::0<cn<8	wt::0<cn<8	wt::0<cn<8	na::0<cn<8	wt::0<cn<8	wt::0<cn<8	wt::0<cn<8
ETK-1	906861	GI tract	biliary_tract	0	na::0<cn<8	wt::0<cn<8	wt::0<cn<8	wt::0<cn<8	wt::0<cn<8	wt::0<cn<8	na::0<cn<8	na::0<cn<8	na::0<cn<8	wt::0<cn<8	na::0<cn<8	na::0<cn<8	p.?::0	wt::0<cn<8	p.?::0	wt::0<cn<8	wt::0<cn<8	wt::0<cn<8	wt::0<cn<8	na::nci	wt::0<cn<8	wt::0<cn<8	wt::0<cn<8	wt::0<cn<8	na::0<cn<8	wt::>=8	wt::0<cn<8	wt::0<cn<8	wt::0<cn<8	wt::0<cn<8	wt::0<cn<8	wt::0<cn<8	wt::0<cn<8	wt::0<cn<8	wt::0<cn<8	wt::0<cn<8	wt::0<cn<8	wt::0<cn<8	na::0<cn<8	wt::0<cn<8	wt::0<cn<8	na::0<cn<8	wt::0<cn<8	wt::0<cn<8	wt::0<cn<8
EVSA-T	906862	breast	breast	0	na::0<cn<8	wt::0<cn<8	wt::0<cn<8	wt::0<cn<8	wt::0<cn<8	wt::0<cn<8	na::0<cn<8	na::0<cn<8	na::0<cn<8	p.?::0<cn<8	na::0<cn<8	na::nci	wt::0<cn<8	wt::0<cn<8	wt::0<cn<8	wt::0<cn<8	wt::0<cn<8	wt::0<cn<8	wt::0<cn<8	na::0<cn<8	wt::0<cn<8	wt::0<cn<8	wt::0<cn<8	wt::0<cn<8	na::0<cn<8	wt::0<cn<8	wt::0<cn<8	wt::0<cn<8	wt::>=8	wt::0<cn<8	wt::0<cn<8	wt::0<cn<8	wt::0<cn<8	wt::0<cn<8	wt::0<cn<8	wt::0<cn<8	wt::0<cn<8	wt::0<cn<8	na::0<cn<8	wt::0<cn<8	wt::0<cn<8	na::0<cn<8	wt::0<cn<8	wt::0<cn<8	wt::0<cn<8
FADU	906863	upper aerodigestive	upper_aerodigestive_tract	0	na::0<cn<8	wt::0<cn<8	wt::0<cn<8	wt::0<cn<8	wt::0<cn<8	wt::0<cn<8	na::>=8	na::0<cn<8	na::0<cn<8	wt::0<cn<8	na::0<cn<8	na::0<cn<8	p.?::0<cn<8	wt::0<cn<8	wt::0<cn<8	wt::0<cn<8	wt::0<cn<8	wt::0<cn<8	wt::0<cn<8	na::0<cn<8	wt::0<cn<8	wt::0<cn<8	wt::0<cn<8	wt::0<cn<8	na::0<cn<8	wt::0<cn<8	wt::0<cn<8	wt::0<cn<8	wt::0<cn<8	wt::0<cn<8	wt::0<cn<8	wt::0<cn<8	wt::0<cn<8	wt::0<cn<8	wt::0<cn<8	wt::0<cn<8	wt::0<cn<8	wt::0<cn<8	na::0<cn<8	wt::0<cn<8	wt::0<cn<8	na::0<cn<8	wt::0<cn<8	wt::0<cn<8	wt::0<cn<8
FTC-133	906864	thyroid	thyroid	0	na::0<cn<8	wt::0<cn<8	wt::0<cn<8	wt::0<cn<8	wt::0<cn<8	wt::0<cn<8	na::0<cn<8	na::0<cn<8	na::0<cn<8	wt::0<cn<8	na::0<cn<8	na::0<cn<8	wt::0<cn<8	wt::0<cn<8	wt::0<cn<8	wt::0<cn<8	wt::0<cn<8	wt::0<cn<8	wt::0<cn<8	na::0<cn<8	wt::0<cn<8	wt::0<cn<8	wt::0<cn<8	wt::0<cn<8	na::0<cn<8	wt::0<cn<8	p.H429fs*39::0<cn<8	wt::0<cn<8	wt::0<cn<8	wt::0<cn<8	wt::0<cn<8	wt::0<cn<8	wt::0<cn<8	wt::0<cn<8	wt::0<cn<8	wt::0<cn<8	wt::nci	wt::0<cn<8	na::0<cn<8	wt::0<cn<8	wt::0<cn<8	na::0<cn<8	wt::0<cn<8	p.D1046fs*6::0<cn<8	wt::0<cn<8
G-361	906865	skin	malignant_melanoma	0	na::0<cn<8	wt::0<cn<8	wt::0<cn<8	p.V600E::0<cn<8	wt::0<cn<8	wt::0<cn<8	na::0<cn<8	na::0<cn<8	na::0<cn<8	wt::0<cn<8	na::0<cn<8	na::0<cn<8	p.0?::0	wt::0<cn<8	p.?::0<cn<8	wt::0<cn<8	wt::0<cn<8	wt::0<cn<8	wt::0<cn<8	na::0<cn<8	wt::0<cn<8	wt::0<cn<8	wt::0<cn<8	wt::0<cn<8	na::0<cn<8	wt::0<cn<8	wt::0<cn<8	wt::0<cn<8	wt::0<cn<8	wt::0<cn<8	wt::0<cn<8	wt::0<cn<8	wt::0<cn<8	wt::0<cn<8	wt::0<cn<8	wt::0<cn<8	wt::0<cn<8	wt::0<cn<8	na::0<cn<8	wt::0<cn<8	wt::0<cn<8	na::0<cn<8	wt::0<cn<8	wt::0<cn<8	wt::0<cn<8
GAMG	906868	CNS	glioma	0	na::0<cn<8	wt::0<cn<8	wt::0<cn<8	wt::0<cn<8	wt::0<cn<8	wt::0<cn<8	na::0<cn<8	na::0<cn<8	na::0<cn<8	wt::0<cn<8	na::0<cn<8	na::0<cn<8	p.0?::0	wt::0<cn<8	p.0?::0	wt::0<cn<8	wt::0<cn<8	wt::0<cn<8	wt::0<cn<8	na::0<cn<8	wt::0<cn<8	wt::0<cn<8	wt::0<cn<8	wt::0<cn<8	na::0<cn<8	wt::0<cn<8	wt::0<cn<8	wt::0<cn<8	wt::0<cn<8	wt::0<cn<8	wt::0<cn<8	wt::0<cn<8	wt::0<cn<8	wt::0<cn<8	wt::nci	wt::0<cn<8	wt::0<cn<8	wt::0<cn<8	na::0<cn<8	wt::0<cn<8	wt::0<cn<8	na::0<cn<8	wt::0<cn<8	wt::0<cn<8	wt::0<cn<8
GCIY	906869	GI tract	stomach	0	na::0<cn<8	wt::0<cn<8	wt::0<cn<8	wt::0<cn<8	wt::0<cn<8	wt::0<cn<8	na::0<cn<8	na::0<cn<8	na::0<cn<8	p.?::0<cn<8	na::0<cn<8	na::0<cn<8	wt::0<cn<8	wt::0<cn<8	wt::0<cn<8	wt::0<cn<8	wt::0<cn<8	wt::0<cn<8	wt::0<cn<8	na::0<cn<8	wt::0<cn<8	wt::0<cn<8	wt::0<cn<8	wt::0<cn<8	na::0<cn<8	wt::0<cn<8	wt::0<cn<8	wt::0<cn<8	wt::0<cn<8	wt::0<cn<8	wt::0<cn<8	wt::0<cn<8	wt::0<cn<8	wt::0<cn<8	wt::0<cn<8	wt::0<cn<8	wt::0<cn<8	wt::0<cn<8	na::0<cn<8	wt::0<cn<8	wt::0<cn<8	na::0<cn<8	wt::0<cn<8	wt::0<cn<8	wt::>=8
GDM-1	906870	blood	AML	0	na::0<cn<8	wt::0<cn<8	wt::0<cn<8	wt::0<cn<8	wt::0<cn<8	wt::0<cn<8	na::0<cn<8	na::0<cn<8	na::0<cn<8	wt::0<cn<8	na::0<cn<8	na::0<cn<8	wt::0<cn<8	wt::0<cn<8	wt::0<cn<8	wt::0<cn<8	wt::0<cn<8	wt::0<cn<8	wt::0<cn<8	na::0<cn<8	wt::0<cn<8	wt::0<cn<8	wt::0<cn<8	wt::0<cn<8	na::0<cn<8	wt::0<cn<8	wt::0<cn<8	wt::0<cn<8	wt::0<cn<8	wt::0<cn<8	wt::0<cn<8	wt::0<cn<8	wt::0<cn<8	wt::0<cn<8	wt::0<cn<8	wt::0<cn<8	wt::0<cn<8	wt::0<cn<8	na::0<cn<8	wt::0<cn<8	wt::0<cn<8	na::0<cn<8	wt::0<cn<8	wt::0<cn<8	wt::0<cn<8
GI-1	906871	CNS	glioma	0	na::0<cn<8	wt::0<cn<8	wt::0<cn<8	wt::0<cn<8	wt::0<cn<8	wt::0<cn<8	na::0<cn<8	na::0<cn<8	na::0<cn<8	wt::0<cn<8	na::0<cn<8	na::0<cn<8	wt::0<cn<8	wt::0<cn<8	wt::0<cn<8	wt::0<cn<8	wt::0<cn<8	wt::0<cn<8	wt::nci	na::0<cn<8	wt::0<cn<8	wt::0<cn<8	wt::0<cn<8	wt::0<cn<8	na::0<cn<8	wt::0<cn<8	wt::0<cn<8	wt::0<cn<8	wt::0<cn<8	wt::0<cn<8	wt::0<cn<8	wt::0<cn<8	wt::0<cn<8	wt::0<cn<8	wt::0<cn<8	wt::0<cn<8	wt::0<cn<8	wt::0<cn<8	na::0<cn<8	wt::0<cn<8	wt::0<cn<8	na::0<cn<8	wt::0<cn<8	wt::0<cn<8	wt::0<cn<8
GI-ME-N	906872	CNS	neuroblastoma	0	na::0<cn<8	wt::0<cn<8	wt::0<cn<8	wt::0<cn<8	wt::0<cn<8	wt::0<cn<8	na::0<cn<8	na::0<cn<8	na::0<cn<8	wt::0<cn<8	na::0<cn<8	na::0<cn<8	wt::0<cn<8	wt::0<cn<8	wt::0<cn<8	wt::0<cn<8	wt::0<cn<8	wt::0<cn<8	wt::0<cn<8	na::0<cn<8	wt::0<cn<8	wt::0<cn<8	wt::0<cn<8	wt::0<cn<8	na::0<cn<8	wt::0<cn<8	wt::0<cn<8	wt::0<cn<8	wt::0<cn<8	wt::0<cn<8	wt::0<cn<8	wt::0<cn<8	wt::0<cn<8	wt::0<cn<8	wt::0<cn<8	wt::0<cn<8	wt::0<cn<8	wt::0<cn<8	na::0<cn<8	wt::0<cn<8	wt::0<cn<8	na::0<cn<8	wt::0<cn<8	wt::0<cn<8	wt::0<cn<8
GMS-10	906873	CNS	glioma	0	na::0<cn<8	wt::0<cn<8	wt::0<cn<8	wt::0<cn<8	wt::0<cn<8	wt::0<cn<8	na::0<cn<8	na::0<cn<8	na::0<cn<8	wt::0<cn<8	na::0<cn<8	na::0<cn<8	wt::0<cn<8	wt::0<cn<8	wt::0<cn<8	wt::0<cn<8	wt::0<cn<8	wt::0<cn<8	wt::0<cn<8	na::0<cn<8	wt::0<cn<8	wt::0<cn<8	wt::0<cn<8	wt::0<cn<8	na::0<cn<8	wt::0<cn<8	wt::0<cn<8	wt::0<cn<8	wt::0<cn<8	wt::0<cn<8	wt::0<cn<8	wt::0<cn<8	wt::0<cn<8	wt::0<cn<8	wt::0<cn<8	wt::0<cn<8	wt::0<cn<8	wt::0<cn<8	na::0<cn<8	wt::0<cn<8	wt::0<cn<8	na::0<cn<8	wt::0<cn<8	wt::0<cn<8	wt::0<cn<8
GOTO	906875	CNS	neuroblastoma	0	na::0<cn<8	wt::0<cn<8	wt::0<cn<8	wt::0<cn<8	wt::0<cn<8	wt::0<cn<8	na::0<cn<8	na::0<cn<8	na::0<cn<8	wt::0<cn<8	na::0<cn<8	na::0<cn<8	wt::0<cn<8	wt::0<cn<8	wt::0<cn<8	wt::0<cn<8	wt::0<cn<8	wt::0<cn<8	wt::0<cn<8	na::0<cn<8	wt::0<cn<8	wt::0<cn<8	wt::0<cn<8	wt::0<cn<8	na::0<cn<8	wt::0<cn<8	wt::0<cn<8	wt::0<cn<8	wt::0<cn<8	wt::0<cn<8	wt::0<cn<8	wt::0<cn<8	p.W534*::0<cn<8	wt::0<cn<8	wt::0<cn<8	wt::0<cn<8	wt::0<cn<8	wt::0<cn<8	na::0<cn<8	wt::0<cn<8	wt::0<cn<8	na::0<cn<8	wt::0<cn<8	wt::0<cn<8	wt::0<cn<8
GR-ST	906877	blood	lymphoblastic leukemia	1	na::0<cn<8	wt::0<cn<8	wt::0<cn<8	wt::0<cn<8	wt::0<cn<8	wt::0<cn<8	na::0<cn<8	na::0<cn<8	na::0<cn<8	wt::0<cn<8	na::0<cn<8	na::0<cn<8	wt::0<cn<8	wt::0<cn<8	wt::0<cn<8	wt::0<cn<8	wt::0<cn<8	wt::0<cn<8	wt::0<cn<8	na::0<cn<8	wt::0<cn<8	wt::0<cn<8	wt::0<cn<8	p.R484M::0<cn<8	na::0<cn<8	wt::0<cn<8	wt::0<cn<8	wt::0<cn<8	wt::0<cn<8	wt::0<cn<8	wt::0<cn<8	wt::0<cn<8	wt::0<cn<8	wt::0<cn<8	wt::0<cn<8	wt::0<cn<8	wt::0<cn<8	wt::0<cn<8	na::0<cn<8	wt::0<cn<8	p.?::0<cn<8	na::0<cn<8	wt::0<cn<8	wt::0<cn<8	wt::nci
GCT	906999	soft tissue	soft tissue other	0	na::0<cn<8	wt::0<cn<8	wt::0<cn<8	p.V600E::0<cn<8	wt::0<cn<8	wt::0<cn<8	na::0<cn<8	na::0<cn<8	na::0<cn<8	wt::0<cn<8	na::0<cn<8	na::0<cn<8	p.L32R::0<cn<8	wt::0<cn<8	wt::0<cn<8	wt::0<cn<8	wt::0<cn<8	wt::0<cn<8	wt::0<cn<8	na::0<cn<8	wt::0<cn<8	wt::0<cn<8	wt::0<cn<8	wt::0<cn<8	na::0<cn<8	wt::0<cn<8	wt::0<cn<8	wt::0<cn<8	wt::0<cn<8	wt::0<cn<8	wt::0<cn<8	wt::0<cn<8	wt::0<cn<8	wt::0<cn<8	wt::0<cn<8	wt::0<cn<8	wt::0<cn<8	wt::0<cn<8	na::0<cn<8	wt::0<cn<8	wt::0<cn<8	na::0<cn<8	wt::0<cn<8	wt::0<cn<8	wt::0<cn<8
ESS-1	907000	uterus	endometrium	0	na::0<cn<8	wt::0<cn<8	wt::0<cn<8	wt::0<cn<8	wt::0<cn<8	wt::0<cn<8	na::0<cn<8	na::0<cn<8	na::0<cn<8	wt::0<cn<8	na::0<cn<8	na::0<cn<8	wt::0<cn<8	wt::0<cn<8	wt::0<cn<8	wt::0<cn<8	wt::0<cn<8	wt::0<cn<8	wt::0<cn<8	na::0<cn<8	wt::0<cn<8	wt::0<cn<8	wt::0<cn<8	p.R465C::0<cn<8	na::0<cn<8	wt::0<cn<8	wt::0<cn<8	wt::0<cn<8	wt::0<cn<8	wt::0<cn<8	wt::0<cn<8	wt::0<cn<8	wt::0<cn<8	wt::0<cn<8	wt::0<cn<8	wt::0<cn<8	wt::0<cn<8	wt::0<cn<8	na::0<cn<8	wt::0<cn<8	wt::0<cn<8	na::0<cn<8	wt::0<cn<8	wt::0<cn<8	wt::0<cn<8
GT3TKB	907041	GI tract	stomach	1	na::0<cn<8	wt::0<cn<8	wt::0<cn<8	wt::0<cn<8	wt::0<cn<8	wt::0<cn<8	na::0<cn<8	na::0<cn<8	na::0<cn<8	wt::0<cn<8	na::0<cn<8	na::0<cn<8	wt::0<cn<8	wt::0<cn<8	wt::0<cn<8	wt::0<cn<8	wt::0<cn<8	wt::0<cn<8	wt::0<cn<8	na::0	wt::0<cn<8	wt::0<cn<8	wt::0<cn<8	wt::0<cn<8	na::0<cn<8	wt::0<cn<8	wt::0<cn<8	wt::0<cn<8	wt::0<cn<8	wt::0<cn<8	wt::0<cn<8	wt::0<cn<8	wt::0<cn<8	wt::0<cn<8	wt::0<cn<8	wt::0<cn<8	wt::0<cn<8	wt::0<cn<8	na::0<cn<8	wt::0<cn<8	wt::0<cn<8	na::0<cn<8	wt::0<cn<8	wt::0<cn<8	wt::0<cn<8
H4	907042	CNS	glioma	0	na::0<cn<8	wt::0<cn<8	wt::0<cn<8	wt::0<cn<8	wt::0<cn<8	wt::0<cn<8	na::0<cn<8	na::0<cn<8	na::0<cn<8	wt::0<cn<8	na::0<cn<8	na::0<cn<8	p.0?::0	wt::0<cn<8	p.0?::0	wt::0<cn<8	wt::0<cn<8	wt::0<cn<8	wt::0<cn<8	na::0<cn<8	wt::0<cn<8	wt::0<cn<8	wt::0<cn<8	wt::0<cn<8	na::0<cn<8	wt::0<cn<8	wt::0<cn<8	wt::0<cn<8	wt::0<cn<8	wt::0<cn<8	wt::0<cn<8	wt::0<cn<8	wt::0<cn<8	wt::0<cn<8	wt::0<cn<8	wt::0<cn<8	wt::0<cn<8	wt::0<cn<8	na::0<cn<8	wt::0<cn<8	wt::0<cn<8	na::0<cn<8	wt::0<cn<8	wt::0<cn<8	wt::0<cn<8
HC-1	907044	blood	hairy_cell_leukaemia	0	na::0<cn<8	wt::0<cn<8	wt::0<cn<8	wt::0<cn<8	wt::0<cn<8	wt::0<cn<8	na::0<cn<8	na::0<cn<8	na::0<cn<8	wt::0<cn<8	na::0<cn<8	na::0<cn<8	wt::0<cn<8	wt::0<cn<8	wt::0<cn<8	wt::0<cn<8	wt::0<cn<8	wt::0<cn<8	wt::0<cn<8	na::0<cn<8	wt::0<cn<8	wt::0<cn<8	wt::0<cn<8	wt::0<cn<8	na::0<cn<8	wt::0<cn<8	wt::0<cn<8	wt::0<cn<8	wt::0<cn<8	wt::0<cn<8	wt::0<cn<8	wt::0<cn<8	wt::0<cn<8	wt::0<cn<8	wt::0<cn<8	wt::0<cn<8	wt::0<cn<8	wt::0<cn<8	na::0<cn<8	wt::0<cn<8	wt::0<cn<8	na::0<cn<8	wt::0<cn<8	wt::0<cn<8	wt::0<cn<8
HCC1419	907045	breast	breast	0	na::0<cn<8	wt::0<cn<8	wt::0<cn<8	wt::0<cn<8	wt::0<cn<8	wt::0<cn<8	na::0<cn<8	na::0<cn<8	na::0<cn<8	wt::0<cn<8	na::0<cn<8	na::0<cn<8	wt::0<cn<8	wt::0<cn<8	wt::0<cn<8	wt::0<cn<8	wt::0<cn<8	wt::0<cn<8	wt::0<cn<8	na::0<cn<8	wt::>=8	wt::0<cn<8	wt::0<cn<8	wt::0<cn<8	na::0<cn<8	wt::0<cn<8	wt::0<cn<8	wt::0<cn<8	wt::>=8	wt::0<cn<8	wt::0<cn<8	wt::0<cn<8	wt::0<cn<8	wt::0<cn<8	wt::0<cn<8	wt::0<cn<8	wt::0<cn<8	wt::0<cn<8	na::0<cn<8	wt::0<cn<8	wt::0<cn<8	na::0<cn<8	wt::0<cn<8	wt::0<cn<8	wt::>=8
HCC1569	907046	breast	breast	1	na::0<cn<8	wt::0<cn<8	wt::0<cn<8	wt::0<cn<8	wt::0<cn<8	wt::0<cn<8	na::0<cn<8	na::0<cn<8	na::0<cn<8	wt::0<cn<8	na::0<cn<8	na::0<cn<8	wt::0<cn<8	wt::0<cn<8	wt::0<cn<8	wt::0<cn<8	wt::0<cn<8	wt::0<cn<8	wt::0<cn<8	na::0<cn<8	wt::>=8	wt::0<cn<8	wt::0<cn<8	wt::0<cn<8	na::nci	wt::0<cn<8	wt::0<cn<8	wt::0<cn<8	wt::0<cn<8	wt::0<cn<8	wt::0<cn<8	wt::0<cn<8	wt::0<cn<8	wt::0<cn<8	wt::0<cn<8	wt::0<cn<8	wt::0<cn<8	wt::0<cn<8	na::0<cn<8	wt::0<cn<8	wt::0<cn<8	na::0<cn<8	wt::0<cn<8	wt::0<cn<8	wt::0<cn<8
HCC1806	907047	breast	breast	0	na::0<cn<8	wt::0<cn<8	wt::0<cn<8	wt::0<cn<8	wt::0<cn<8	wt::0<cn<8	na::0<cn<8	na::0<cn<8	na::0<cn<8	wt::0<cn<8	na::0<cn<8	na::0<cn<8	p.0?::0	wt::0<cn<8	p.0?::0	wt::0<cn<8	wt::0<cn<8	wt::0<cn<8	wt::0<cn<8	na::0<cn<8	wt::0<cn<8	wt::0<cn<8	wt::0<cn<8	wt::0<cn<8	na::0<cn<8	wt::0<cn<8	wt::0<cn<8	wt::0<cn<8	wt::0<cn<8	wt::0<cn<8	wt::0<cn<8	wt::0<cn<8	wt::0<cn<8	p.0::0<cn<8	wt::0<cn<8	wt::0<cn<8	wt::0<cn<8	wt::0<cn<8	na::0<cn<8	wt::0<cn<8	wt::0<cn<8	na::0<cn<8	wt::0<cn<8	wt::0<cn<8	wt::0<cn<8
HCC70	907048	breast	breast	0	na::0<cn<8	wt::0<cn<8	wt::0<cn<8	wt::0<cn<8	wt::0<cn<8	wt::0<cn<8	na::0<cn<8	na::0<cn<8	na::0<cn<8	wt::0<cn<8	na::0<cn<8	na::0<cn<8	wt::>=8	wt::0<cn<8	wt::>=8	wt::0<cn<8	wt::0<cn<8	wt::0<cn<8	wt::0<cn<8	na::0<cn<8	wt::0<cn<8	wt::0<cn<8	wt::0<cn<8	wt::0<cn<8	na::0<cn<8	wt::0<cn<8	wt::0<cn<8	wt::0<cn<8	wt::0<cn<8	wt::0<cn<8	wt::0<cn<8	wt::>=8	wt::0<cn<8	wt::0<cn<8	wt::0<cn<8	wt::0<cn<8	wt::0<cn<8	wt::0<cn<8	na::0<cn<8	wt::0<cn<8	wt::0<cn<8	na::>=8	wt::0<cn<8	wt::0<cn<8	wt::0<cn<8
HCE-T	907049	upper aerodigestive	upper_aerodigestive_tract	0	na::0<cn<8	wt::0<cn<8	wt::0<cn<8	wt::0<cn<8	wt::0<cn<8	wt::0<cn<8	na::0<cn<8	na::0<cn<8	na::0<cn<8	wt::0<cn<8	na::0<cn<8	na::0<cn<8	wt::0<cn<8	wt::0<cn<8	wt::0<cn<8	wt::0<cn<8	wt::0<cn<8	wt::0<cn<8	wt::0<cn<8	na::0<cn<8	wt::0<cn<8	wt::0<cn<8	wt::0<cn<8	wt::0<cn<8	na::0<cn<8	wt::0<cn<8	wt::0<cn<8	wt::0<cn<8	wt::0<cn<8	wt::0<cn<8	wt::0<cn<8	wt::0<cn<8	wt::0<cn<8	wt::0<cn<8	wt::0<cn<8	wt::0<cn<8	wt::0<cn<8	wt::0<cn<8	na::0<cn<8	wt::0<cn<8	wt::0<cn<8	na::0<cn<8	wt::0<cn<8	wt::0<cn<8	wt::0<cn<8
HD-MY-Z	907050	blood	Hodgkin lymphoma	0	na::0<cn<8	wt::0<cn<8	wt::0<cn<8	wt::0<cn<8	wt::0<cn<8	wt::0<cn<8	na::0<cn<8	na::0<cn<8	na::0<cn<8	wt::0<cn<8	na::0<cn<8	na::0<cn<8	p.0?::0	wt::0<cn<8	p.0?::0	wt::0<cn<8	wt::0<cn<8	wt::0<cn<8	wt::0<cn<8	na::0<cn<8	wt::0<cn<8	wt::0<cn<8	wt::0<cn<8	wt::0<cn<8	na::0<cn<8	wt::0<cn<8	wt::0<cn<8	wt::0<cn<8	wt::0<cn<8	wt::0<cn<8	wt::0<cn<8	wt::0<cn<8	wt::0<cn<8	wt::0<cn<8	wt::0<cn<8	wt::0<cn<8	wt::0<cn<8	wt::0<cn<8	na::0<cn<8	wt::0<cn<8	wt::0<cn<8	na::0<cn<8	wt::0<cn<8	wt::0<cn<8	wt::0<cn<8
HEC-1	907051	uterus	endometrium	1	na::0<cn<8	wt::0<cn<8	wt::0<cn<8	wt::0<cn<8	wt::0<cn<8	wt::0<cn<8	na::0<cn<8	na::0<cn<8	na::0<cn<8	wt::0<cn<8	na::0<cn<8	na::0<cn<8	wt::nci	wt::0<cn<8	wt::nci	wt::0<cn<8	wt::0<cn<8	wt::0<cn<8	wt::0<cn<8	na::0<cn<8	wt::0<cn<8	wt::0<cn<8	wt::0<cn<8	wt::0<cn<8	na::0<cn<8	wt::0<cn<8	wt::0<cn<8	wt::0<cn<8	wt::0<cn<8	wt::0<cn<8	wt::0<cn<8	wt::0<cn<8	wt::0<cn<8	wt::0<cn<8	wt::0<cn<8	wt::0<cn<8	p.G12D::0<cn<8	wt::0<cn<8	na::0<cn<8	wt::0<cn<8	wt::0<cn<8	na::0<cn<8	wt::0<cn<8	wt::0<cn<8	wt::0<cn<8
HEL	907053	blood	AML	0	na::0<cn<8	wt::0<cn<8	wt::0<cn<8	wt::0<cn<8	wt::0<cn<8	wt::0<cn<8	na::0<cn<8	na::0<cn<8	na::0<cn<8	wt::0<cn<8	na::0<cn<8	na::0<cn<8	p.0?::0	wt::0<cn<8	p.0?::0	wt::0<cn<8	wt::0<cn<8	wt::0<cn<8	wt::0<cn<8	na::0<cn<8	wt::0<cn<8	wt::0<cn<8	wt::0<cn<8	wt::0<cn<8	na::0<cn<8	wt::0<cn<8	wt::0<cn<8	wt::0<cn<8	wt::0<cn<8	wt::0<cn<8	wt::0<cn<8	p.V617F::>=8	wt::0<cn<8	wt::0<cn<8	wt::0<cn<8	wt::0<cn<8	wt::0<cn<8	wt::0<cn<8	na::0<cn<8	wt::0<cn<8	wt::0<cn<8	na::0<cn<8	wt::0<cn<8	wt::0<cn<8	wt::0<cn<8
HGC-27	907055	GI tract	stomach	0	na::0<cn<8	wt::0<cn<8	p.Q1549*::0<cn<8	wt::0<cn<8	wt::nci	wt::0<cn<8	na::0<cn<8	na::0<cn<8	na::0<cn<8	wt::0<cn<8	na::0<cn<8	na::0<cn<8	wt::0<cn<8	wt::0<cn<8	wt::0<cn<8	wt::0<cn<8	wt::0<cn<8	wt::0<cn<8	wt::0<cn<8	na::0<cn<8	wt::0<cn<8	wt::0<cn<8	wt::0<cn<8	wt::0<cn<8	na::0<cn<8	wt::0<cn<8	wt::0<cn<8	wt::0<cn<8	wt::0<cn<8	wt::0<cn<8	wt::0<cn<8	wt::0<cn<8	wt::0<cn<8	wt::0<cn<8	wt::0<cn<8	wt::0<cn<8	wt::0<cn<8	wt::0<cn<8	na::0<cn<8	wt::0<cn<8	wt::0<cn<8	na::nci	wt::0<cn<8	wt::0<cn<8	wt::>=8
HH	907056	blood	lymphoid_neoplasm other	0	na::0<cn<8	wt::0<cn<8	wt::0<cn<8	wt::0<cn<8	wt::0<cn<8	wt::0<cn<8	na::0<cn<8	na::0<cn<8	na::0<cn<8	wt::0<cn<8	na::0<cn<8	na::0<cn<8	wt::0<cn<8	wt::0<cn<8	wt::0<cn<8	wt::0<cn<8	wt::0<cn<8	wt::0<cn<8	wt::0<cn<8	na::0<cn<8	wt::0<cn<8	wt::0<cn<8	wt::0<cn<8	wt::0<cn<8	na::0<cn<8	wt::0<cn<8	wt::0<cn<8	wt::0<cn<8	wt::0<cn<8	wt::0<cn<8	wt::0<cn<8	wt::0<cn<8	wt::0<cn<8	wt::0<cn<8	wt::0<cn<8	wt::0<cn<8	wt::0<cn<8	wt::0<cn<8	na::0<cn<8	wt::0<cn<8	wt::0<cn<8	na::0<cn<8	wt::0<cn<8	wt::0<cn<8	wt::0<cn<8
HLE	907057	other	liver	0	na::0<cn<8	wt::0<cn<8	wt::0<cn<8	wt::0<cn<8	wt::0<cn<8	wt::0<cn<8	na::0<cn<8	na::0<cn<8	na::0<cn<8	wt::0<cn<8	na::0<cn<8	na::0<cn<8	wt::0<cn<8	wt::0<cn<8	wt::0<cn<8	wt::0<cn<8	wt::0<cn<8	wt::0<cn<8	wt::0<cn<8	na::0<cn<8	wt::0<cn<8	wt::0<cn<8	wt::0<cn<8	wt::0<cn<8	na::0<cn<8	wt::0<cn<8	wt::0<cn<8	wt::0<cn<8	wt::0<cn<8	wt::0<cn<8	wt::0<cn<8	wt::0<cn<8	wt::0<cn<8	wt::0<cn<8	wt::0<cn<8	wt::0<cn<8	wt::0<cn<8	wt::0<cn<8	na::0<cn<8	wt::0<cn<8	wt::0<cn<8	na::0<cn<8	wt::0<cn<8	wt::0<cn<8	wt::0<cn<8
HMV-II	907058	skin	malignant_melanoma	0	na::0<cn<8	wt::0<cn<8	wt::0<cn<8	p.G469V::0<cn<8	wt::0<cn<8	wt::0<cn<8	na::0<cn<8	na::0<cn<8	na::0<cn<8	wt::0<cn<8	na::0<cn<8	na::0<cn<8	wt::0<cn<8	wt::0<cn<8	wt::0<cn<8	wt::0<cn<8	wt::0<cn<8	wt::0<cn<8	wt::0<cn<8	na::0<cn<8	wt::0<cn<8	wt::0<cn<8	wt::0<cn<8	wt::0<cn<8	na::nci	wt::0<cn<8	wt::0<cn<8	wt::0<cn<8	wt::0<cn<8	wt::0<cn<8	wt::0<cn<8	wt::0<cn<8	wt::0<cn<8	wt::0<cn<8	wt::0<cn<8	wt::0<cn<8	wt::0<cn<8	wt::0<cn<8	na::0<cn<8	wt::0<cn<8	wt::0<cn<8	na::0<cn<8	wt::0<cn<8	wt::0<cn<8	wt::0<cn<8
HN	907059	upper aerodigestive	upper_aerodigestive_tract	0	na::0<cn<8	wt::0<cn<8	wt::0<cn<8	wt::0<cn<8	wt::0<cn<8	wt::0<cn<8	na::0<cn<8	na::0<cn<8	na::0<cn<8	wt::0<cn<8	na::0<cn<8	na::0<cn<8	p.0?::0	wt::0<cn<8	p.0?::0	wt::0<cn<8	wt::0<cn<8	wt::0<cn<8	wt::0<cn<8	na::0<cn<8	wt::0<cn<8	wt::0<cn<8	wt::0<cn<8	wt::0<cn<8	na::0<cn<8	wt::0<cn<8	wt::0<cn<8	wt::0<cn<8	wt::0<cn<8	wt::0<cn<8	wt::0<cn<8	wt::0<cn<8	wt::0<cn<8	wt::0<cn<8	wt::0<cn<8	wt::0<cn<8	wt::0<cn<8	wt::0<cn<8	na::0<cn<8	wt::0<cn<8	wt::0<cn<8	na::0<cn<8	wt::0<cn<8	wt::0<cn<8	wt::0<cn<8
HOS	907060	bone	osteosarcoma	0	na::0<cn<8	wt::0<cn<8	wt::0<cn<8	wt::0<cn<8	wt::0<cn<8	wt::0<cn<8	na::0<cn<8	na::0<cn<8	na::0<cn<8	wt::0<cn<8	na::0<cn<8	na::0<cn<8	p.0?::0	wt::0<cn<8	p.0?::0	wt::0<cn<8	wt::0<cn<8	wt::0<cn<8	wt::0<cn<8	na::0<cn<8	wt::0<cn<8	wt::0<cn<8	wt::0<cn<8	wt::0<cn<8	na::nci	wt::0<cn<8	wt::0<cn<8	wt::0<cn<8	wt::0<cn<8	wt::0<cn<8	wt::0<cn<8	wt::0<cn<8	wt::0<cn<8	wt::0<cn<8	wt::0<cn<8	wt::0<cn<8	wt::0<cn<8	wt::0<cn<8	na::0<cn<8	wt::nci	wt::0<cn<8	na::0<cn<8	wt::0<cn<8	wt::0<cn<8	wt::0<cn<8
HSC-3	907061	upper aerodigestive	upper_aerodigestive_tract	0	na::0<cn<8	wt::0<cn<8	wt::0<cn<8	wt::0<cn<8	wt::0<cn<8	wt::0<cn<8	na::0<cn<8	na::0<cn<8	na::0<cn<8	wt::0<cn<8	na::0<cn<8	na::0<cn<8	p.E120*::0<cn<8	wt::0<cn<8	wt::0<cn<8	wt::0<cn<8	wt::0<cn<8	wt::0<cn<8	wt::0<cn<8	na::0<cn<8	wt::0<cn<8	wt::0<cn<8	wt::0<cn<8	wt::0<cn<8	na::0<cn<8	wt::0<cn<8	wt::0<cn<8	wt::0<cn<8	wt::0<cn<8	wt::0<cn<8	wt::0<cn<8	wt::0<cn<8	wt::0<cn<8	wt::0<cn<8	wt::0<cn<8	wt::0<cn<8	wt::0<cn<8	wt::0<cn<8	na::0<cn<8	wt::0<cn<8	wt::0<cn<8	na::0<cn<8	wt::0<cn<8	wt::0<cn<8	wt::0<cn<8
HT	907063	blood	B cell lymphoma	1	na::0<cn<8	wt::0<cn<8	wt::0<cn<8	wt::0<cn<8	wt::0<cn<8	wt::0<cn<8	na::0<cn<8	na::0<cn<8	na::0<cn<8	wt::0<cn<8	na::0<cn<8	na::0<cn<8	wt::0<cn<8	wt::0<cn<8	wt::0<cn<8	wt::0<cn<8	wt::0<cn<8	wt::0<cn<8	wt::0<cn<8	na::0<cn<8	wt::0<cn<8	wt::0<cn<8	wt::0<cn<8	wt::0<cn<8	na::0<cn<8	wt::0<cn<8	wt::0<cn<8	wt::0<cn<8	wt::0<cn<8	wt::0<cn<8	wt::0<cn<8	wt::0<cn<8	wt::0<cn<8	wt::0<cn<8	wt::0<cn<8	wt::0<cn<8	wt::0<cn<8	wt::0<cn<8	na::0<cn<8	wt::0<cn<8	wt::0<cn<8	na::0<cn<8	wt::0<cn<8	wt::0<cn<8	wt::0<cn<8
HT-1080	907064	soft tissue	soft tissue other	0	na::0<cn<8	wt::0<cn<8	wt::0<cn<8	wt::0<cn<8	wt::0<cn<8	wt::0<cn<8	na::0<cn<8	na::0<cn<8	na::0<cn<8	wt::0<cn<8	na::0<cn<8	na::0<cn<8	p.0?::0	wt::0<cn<8	p.0?::0	wt::0<cn<8	wt::0<cn<8	wt::0<cn<8	wt::0<cn<8	na::0<cn<8	wt::0<cn<8	wt::0<cn<8	wt::0<cn<8	wt::0<cn<8	na::0<cn<8	wt::0<cn<8	wt::0<cn<8	wt::0<cn<8	wt::0<cn<8	wt::0<cn<8	p.R132C::0<cn<8	wt::0<cn<8	wt::0<cn<8	wt::0<cn<8	wt::0<cn<8	wt::0<cn<8	wt::0<cn<8	wt::0<cn<8	na::0<cn<8	wt::0<cn<8	wt::0<cn<8	na::0<cn<8	wt::0<cn<8	wt::0<cn<8	wt::0<cn<8
HT-1197	907065	bladder	bladder	0	na::0<cn<8	wt::0<cn<8	wt::0<cn<8	wt::0<cn<8	wt::0<cn<8	wt::0<cn<8	na::0<cn<8	na::0<cn<8	na::0<cn<8	wt::0<cn<8	na::0<cn<8	na::0<cn<8	wt::0<cn<8	wt::0<cn<8	wt::0<cn<8	wt::0<cn<8	wt::0<cn<8	wt::0<cn<8	wt::0<cn<8	na::0<cn<8	wt::0<cn<8	wt::0<cn<8	wt::0<cn<8	wt::0<cn<8	na::0<cn<8	wt::0<cn<8	wt::0<cn<8	wt::0<cn<8	wt::0<cn<8	wt::0<cn<8	wt::0<cn<8	wt::0<cn<8	wt::0<cn<8	wt::0<cn<8	wt::0<cn<8	wt::0<cn<8	wt::0<cn<8	wt::0<cn<8	na::0<cn<8	wt::0<cn<8	wt::0<cn<8	na::0<cn<8	wt::0<cn<8	wt::0<cn<8	wt::0<cn<8
HT-1376	907066	bladder	bladder	0	na::0<cn<8	wt::0<cn<8	wt::0<cn<8	wt::0<cn<8	wt::0<cn<8	wt::0<cn<8	na::0<cn<8	na::0<cn<8	na::0<cn<8	wt::0<cn<8	na::0<cn<8	na::0<cn<8	wt::0<cn<8	wt::0<cn<8	wt::0<cn<8	wt::0<cn<8	wt::0<cn<8	wt::0<cn<8	wt::0<cn<8	na::0<cn<8	wt::0<cn<8	wt::0<cn<8	wt::0<cn<8	wt::0<cn<8	na::0<cn<8	wt::0<cn<8	wt::0<cn<8	wt::0<cn<8	wt::0<cn<8	wt::0<cn<8	wt::0<cn<8	wt::0<cn<8	wt::0<cn<8	wt::0<cn<8	wt::0<cn<8	wt::0<cn<8	wt::0<cn<8	wt::0<cn<8	na::0<cn<8	wt::0<cn<8	wt::0<cn<8	na::0<cn<8	wt::0<cn<8	wt::0<cn<8	wt::0<cn<8
HT-144	907067	skin	malignant_melanoma	0	na::0<cn<8	wt::0<cn<8	wt::0<cn<8	p.V600E::0<cn<8	wt::0<cn<8	wt::0<cn<8	na::0<cn<8	na::0<cn<8	na::0<cn<8	wt::0<cn<8	na::0<cn<8	na::0<cn<8	p.0?::0	wt::0<cn<8	p.0?::0	wt::0<cn<8	wt::0<cn<8	wt::0<cn<8	wt::0<cn<8	na::0<cn<8	wt::0<cn<8	wt::0<cn<8	wt::0<cn<8	wt::0<cn<8	na::0<cn<8	wt::0<cn<8	wt::0<cn<8	wt::0<cn<8	wt::0<cn<8	wt::0<cn<8	wt::0<cn<8	wt::0<cn<8	wt::0<cn<8	wt::0<cn<8	wt::0<cn<8	wt::0<cn<8	wt::0<cn<8	wt::0<cn<8	na::0<cn<8	wt::0<cn<8	wt::0<cn<8	na::0<cn<8	wt::0<cn<8	wt::0<cn<8	wt::0<cn<8
HT-3	907068	uterus	cervix	0	na::0<cn<8	wt::0<cn<8	wt::0<cn<8	wt::0<cn<8	wt::0<cn<8	wt::0<cn<8	na::0<cn<8	na::0<cn<8	na::0<cn<8	wt::0<cn<8	na::0<cn<8	na::0<cn<8	wt::0<cn<8	wt::0<cn<8	wt::0<cn<8	wt::0<cn<8	wt::0<cn<8	wt::0<cn<8	wt::0<cn<8	na::0<cn<8	wt::0<cn<8	wt::0<cn<8	wt::0<cn<8	wt::0<cn<8	na::0<cn<8	wt::0<cn<8	wt::0<cn<8	wt::0<cn<8	wt::0<cn<8	wt::0<cn<8	wt::0<cn<8	wt::0<cn<8	wt::0<cn<8	wt::0<cn<8	wt::0<cn<8	wt::0<cn<8	wt::0<cn<8	wt::0<cn<8	na::0<cn<8	wt::0<cn<8	wt::0<cn<8	na::0<cn<8	wt::0<cn<8	wt::0<cn<8	wt::0<cn<8
HuCCT1	907069	GI tract	biliary_tract	0	na::0<cn<8	wt::0<cn<8	wt::0<cn<8	wt::0<cn<8	wt::0<cn<8	wt::0<cn<8	na::0<cn<8	na::0<cn<8	na::0<cn<8	wt::0<cn<8	na::0<cn<8	na::0<cn<8	wt::0<cn<8	wt::0<cn<8	wt::0<cn<8	wt::0<cn<8	wt::0<cn<8	wt::0<cn<8	wt::0<cn<8	na::0<cn<8	wt::0<cn<8	wt::0<cn<8	wt::0<cn<8	p.S294*::0<cn<8	na::0<cn<8	wt::0<cn<8	wt::0<cn<8	wt::0<cn<8	wt::0<cn<8	wt::0<cn<8	wt::0<cn<8	wt::0<cn<8	wt::0<cn<8	wt::0<cn<8	wt::0<cn<8	wt::0<cn<8	p.G12D::0<cn<8	wt::0<cn<8	na::0<cn<8	wt::0<cn<8	wt::0<cn<8	na::0<cn<8	wt::0<cn<8	wt::0<cn<8	wt::0<cn<8
HuO9	907072	bone	osteosarcoma	0	na::0<cn<8	wt::0<cn<8	wt::0<cn<8	wt::0<cn<8	wt::0<cn<8	wt::0<cn<8	na::0<cn<8	na::0<cn<8	na::0<cn<8	wt::0<cn<8	na::0<cn<8	na::0<cn<8	wt::0<cn<8	wt::0<cn<8	wt::0<cn<8	wt::0<cn<8	wt::0<cn<8	wt::0<cn<8	wt::0<cn<8	na::0<cn<8	wt::0<cn<8	wt::0<cn<8	wt::0<cn<8	wt::0<cn<8	na::0<cn<8	wt::0<cn<8	wt::0<cn<8	wt::0<cn<8	wt::0<cn<8	wt::0<cn<8	wt::0<cn<8	wt::0<cn<8	wt::0<cn<8	wt::0<cn<8	wt::0<cn<8	wt::0<cn<8	wt::0<cn<8	wt::0<cn<8	na::0<cn<8	wt::0<cn<8	wt::0<cn<8	na::0<cn<8	wt::0<cn<8	wt::0<cn<8	wt::0<cn<8
HUTU-80	907073	GI tract	other	0	na::0<cn<8	wt::0<cn<8	wt::0<cn<8	wt::0<cn<8	wt::0<cn<8	wt::0<cn<8	na::0<cn<8	na::0<cn<8	na::0<cn<8	wt::0<cn<8	na::0<cn<8	na::0<cn<8	wt::0<cn<8	wt::0<cn<8	wt::0<cn<8	p.S37F::0<cn<8	wt::0<cn<8	wt::0<cn<8	wt::0<cn<8	na::0<cn<8	wt::0<cn<8	wt::0<cn<8	wt::0<cn<8	wt::0<cn<8	na::0<cn<8	wt::0<cn<8	wt::0<cn<8	wt::0<cn<8	wt::0<cn<8	wt::0<cn<8	wt::0<cn<8	wt::0<cn<8	wt::0<cn<8	wt::0<cn<8	wt::0<cn<8	wt::0<cn<8	wt::0<cn<8	wt::0<cn<8	na::0<cn<8	wt::0<cn<8	wt::0<cn<8	na::0<cn<8	wt::0<cn<8	wt::0<cn<8	wt::0<cn<8
IGR-1	907169	skin	malignant_melanoma	0	na::0<cn<8	wt::0<cn<8	wt::0<cn<8	p.V600K::nci	wt::0<cn<8	wt::0<cn<8	na::0<cn<8	na::0<cn<8	na::0<cn<8	wt::0<cn<8	na::0<cn<8	na::0<cn<8	p.0?::0	wt::0<cn<8	p.0?::0	wt::0<cn<8	wt::0<cn<8	wt::0<cn<8	wt::0<cn<8	na::0<cn<8	wt::0<cn<8	p.Y646N::0<cn<8	wt::0<cn<8	wt::0<cn<8	na::0<cn<8	wt::0<cn<8	wt::0<cn<8	wt::0<cn<8	wt::0<cn<8	wt::0<cn<8	wt::0<cn<8	wt::0<cn<8	wt::0<cn<8	wt::0<cn<8	wt::0<cn<8	wt::0<cn<8	wt::0<cn<8	wt::0<cn<8	na::0<cn<8	wt::0<cn<8	wt::0<cn<8	na::0<cn<8	wt::0<cn<8	wt::0<cn<8	wt::0<cn<8
IMR-5	907170	CNS	neuroblastoma	0	na::0<cn<8	wt::nci	wt::0<cn<8	wt::0<cn<8	wt::0<cn<8	wt::0<cn<8	na::0<cn<8	na::0<cn<8	na::0<cn<8	wt::0<cn<8	na::0<cn<8	na::0<cn<8	wt::0<cn<8	wt::0<cn<8	wt::0<cn<8	wt::0<cn<8	wt::0<cn<8	wt::0<cn<8	wt::0<cn<8	na::0<cn<8	wt::0<cn<8	wt::0<cn<8	wt::0<cn<8	wt::0<cn<8	na::0<cn<8	wt::0<cn<8	wt::0<cn<8	wt::0<cn<8	wt::0<cn<8	wt::0<cn<8	wt::0<cn<8	wt::0<cn<8	wt::0<cn<8	wt::0<cn<8	wt::0<cn<8	wt::0<cn<8	wt::0<cn<8	wt::0<cn<8	na::0<cn<8	wt::0<cn<8	wt::0<cn<8	na::0<cn<8	wt::0<cn<8	wt::0<cn<8	wt::0<cn<8
IST-MEL1	907172	skin	malignant_melanoma	0	na::0<cn<8	wt::0<cn<8	wt::0<cn<8	p.V600E::0<cn<8	wt::0<cn<8	wt::0<cn<8	na::0<cn<8	na::0<cn<8	na::0<cn<8	wt::0<cn<8	na::0<cn<8	na::0<cn<8	wt::0<cn<8	wt::0<cn<8	wt::0<cn<8	wt::0<cn<8	wt::0<cn<8	wt::0<cn<8	wt::0<cn<8	na::0<cn<8	wt::0<cn<8	wt::0<cn<8	wt::0<cn<8	wt::0<cn<8	na::0<cn<8	wt::0<cn<8	wt::0<cn<8	wt::0<cn<8	wt::0<cn<8	wt::0<cn<8	wt::0<cn<8	wt::0<cn<8	wt::0<cn<8	wt::0<cn<8	wt::0<cn<8	wt::0<cn<8	wt::0<cn<8	wt::0<cn<8	na::0<cn<8	wt::0<cn<8	wt::0<cn<8	na::0<cn<8	wt::0<cn<8	wt::0<cn<8	wt::0<cn<8
IST-MES1	907173	lung	mesothelioma	0	na::0<cn<8	wt::0<cn<8	wt::0<cn<8	wt::0<cn<8	wt::0<cn<8	wt::0<cn<8	na::0<cn<8	na::0<cn<8	na::0<cn<8	wt::0<cn<8	na::0<cn<8	na::0<cn<8	p.0?::0	wt::0<cn<8	p.0?::0	wt::0<cn<8	wt::0<cn<8	wt::0<cn<8	wt::0<cn<8	na::0<cn<8	wt::0<cn<8	wt::0<cn<8	wt::0<cn<8	wt::0<cn<8	na::0<cn<8	wt::0<cn<8	wt::0<cn<8	wt::0<cn<8	wt::0<cn<8	wt::0<cn<8	wt::0<cn<8	wt::0<cn<8	wt::0<cn<8	wt::0<cn<8	wt::0<cn<8	wt::0<cn<8	wt::0<cn<8	wt::0<cn<8	na::0<cn<8	wt::0<cn<8	wt::0<cn<8	na::0<cn<8	wt::0<cn<8	wt::0<cn<8	wt::0<cn<8
JAR	907175	other	other	0	na::0<cn<8	wt::0<cn<8	wt::0<cn<8	wt::0<cn<8	wt::0<cn<8	wt::0<cn<8	na::0<cn<8	na::0<cn<8	na::0<cn<8	wt::0<cn<8	na::0<cn<8	na::0<cn<8	wt::0<cn<8	wt::0<cn<8	wt::0<cn<8	wt::0<cn<8	wt::0<cn<8	wt::0<cn<8	wt::0<cn<8	na::0<cn<8	wt::0<cn<8	wt::nci	wt::0<cn<8	wt::0<cn<8	na::0<cn<8	wt::0<cn<8	wt::0<cn<8	wt::0<cn<8	wt::0<cn<8	wt::0<cn<8	wt::0<cn<8	wt::0<cn<8	wt::0<cn<8	wt::0<cn<8	wt::0<cn<8	wt::0<cn<8	wt::0<cn<8	wt::0<cn<8	na::>=8	wt::0<cn<8	wt::0<cn<8	na::0<cn<8	wt::0<cn<8	wt::0<cn<8	wt::0<cn<8
JEG-3	907176	other	other	0	na::0<cn<8	wt::0<cn<8	wt::0<cn<8	wt::0<cn<8	wt::0<cn<8	wt::0<cn<8	na::0<cn<8	na::0<cn<8	na::0<cn<8	wt::0<cn<8	na::0<cn<8	na::0<cn<8	wt::0<cn<8	wt::0<cn<8	wt::0<cn<8	wt::0<cn<8	wt::0<cn<8	wt::0<cn<8	wt::0<cn<8	na::0<cn<8	wt::0<cn<8	wt::0<cn<8	wt::0<cn<8	wt::0<cn<8	na::0<cn<8	wt::0<cn<8	wt::0<cn<8	wt::0<cn<8	wt::0<cn<8	wt::0<cn<8	wt::0<cn<8	wt::0<cn<8	wt::0<cn<8	wt::0<cn<8	wt::0<cn<8	wt::0<cn<8	wt::0<cn<8	wt::0<cn<8	na::0<cn<8	wt::0<cn<8	wt::0<cn<8	na::0<cn<8	wt::0<cn<8	wt::0<cn<8	wt::0<cn<8
JiyoyeP-2003	907268	blood	Burkitt lymphoma	1	na::0<cn<8	wt::0<cn<8	wt::0<cn<8	wt::0<cn<8	wt::0<cn<8	wt::0<cn<8	na::0<cn<8	na::0<cn<8	na::0<cn<8	wt::0<cn<8	na::0<cn<8	na::0<cn<8	wt::0<cn<8	wt::0<cn<8	wt::0<cn<8	wt::0<cn<8	wt::0<cn<8	wt::0<cn<8	wt::0<cn<8	na::0<cn<8	wt::0<cn<8	wt::0<cn<8	wt::0<cn<8	wt::0<cn<8	na::0<cn<8	wt::0<cn<8	wt::0<cn<8	wt::0<cn<8	wt::0<cn<8	wt::0<cn<8	wt::0<cn<8	wt::0<cn<8	wt::0<cn<8	wt::0<cn<8	wt::0<cn<8	wt::0<cn<8	wt::0<cn<8	wt::0<cn<8	na::0<cn<8	wt::0<cn<8	wt::0<cn<8	na::0<cn<8	wt::0<cn<8	wt::0<cn<8	wt::0<cn<8
JVM-2	907269	blood	lymphoid_neoplasm other	0	na::0<cn<8	wt::0<cn<8	wt::0<cn<8	wt::0<cn<8	wt::0<cn<8	wt::0<cn<8	na::0<cn<8	na::0<cn<8	na::0<cn<8	wt::0<cn<8	na::0<cn<8	na::0<cn<8	wt::0<cn<8	wt::0<cn<8	wt::0<cn<8	wt::0<cn<8	wt::0<cn<8	wt::0<cn<8	wt::0<cn<8	na::0<cn<8	wt::0<cn<8	wt::0<cn<8	wt::0<cn<8	wt::0<cn<8	na::0<cn<8	wt::0<cn<8	wt::0<cn<8	wt::0<cn<8	wt::0<cn<8	wt::0<cn<8	wt::0<cn<8	wt::0<cn<8	wt::0<cn<8	wt::0<cn<8	wt::0<cn<8	wt::0<cn<8	wt::0<cn<8	wt::0<cn<8	na::0<cn<8	wt::0<cn<8	wt::0<cn<8	na::0<cn<8	wt::0<cn<8	wt::0<cn<8	wt::0<cn<8
JVM-3	907270	blood	lymphoid_neoplasm other	0	na::0<cn<8	wt::0<cn<8	wt::0<cn<8	p.K601N::0<cn<8	wt::0<cn<8	wt::0<cn<8	na::0<cn<8	na::0<cn<8	na::0<cn<8	wt::0<cn<8	na::0<cn<8	na::0<cn<8	wt::0<cn<8	wt::0<cn<8	wt::0<cn<8	wt::0<cn<8	wt::0<cn<8	wt::0<cn<8	wt::0<cn<8	na::0<cn<8	wt::0<cn<8	wt::0<cn<8	wt::0<cn<8	wt::0<cn<8	na::0<cn<8	wt::0<cn<8	wt::0<cn<8	wt::0<cn<8	wt::0<cn<8	wt::0<cn<8	wt::0<cn<8	wt::0<cn<8	wt::0<cn<8	wt::0<cn<8	wt::0<cn<8	wt::0<cn<8	wt::0<cn<8	wt::0<cn<8	na::0<cn<8	wt::0<cn<8	wt::0<cn<8	na::0<cn<8	wt::0<cn<8	wt::0<cn<8	wt::0<cn<8
KALS-1	907271	CNS	glioma	0	na::0<cn<8	wt::0<cn<8	wt::0<cn<8	wt::0<cn<8	wt::0<cn<8	wt::0<cn<8	na::0<cn<8	na::0<cn<8	na::0<cn<8	wt::0<cn<8	na::0<cn<8	na::0<cn<8	wt::0<cn<8	wt::0<cn<8	wt::0<cn<8	wt::0<cn<8	wt::0<cn<8	wt::0<cn<8	wt::0<cn<8	na::nci	wt::0<cn<8	wt::0<cn<8	wt::0<cn<8	wt::0<cn<8	na::0<cn<8	wt::0<cn<8	wt::0<cn<8	wt::0<cn<8	wt::0<cn<8	wt::0<cn<8	wt::0<cn<8	wt::0<cn<8	wt::0<cn<8	wt::0<cn<8	wt::0<cn<8	wt::0<cn<8	wt::0<cn<8	wt::0<cn<8	na::0<cn<8	wt::0<cn<8	wt::0<cn<8	na::0<cn<8	wt::0<cn<8	wt::0<cn<8	wt::0<cn<8
KARPAS-45	907272	blood	lymphoblastic leukemia	0	na::0<cn<8	wt::0<cn<8	wt::0<cn<8	wt::0<cn<8	wt::0<cn<8	wt::0<cn<8	na::0<cn<8	na::0<cn<8	na::0<cn<8	wt::0<cn<8	na::0<cn<8	na::0<cn<8	p.R80*::0<cn<8	wt::0<cn<8	wt::0<cn<8	wt::0<cn<8	wt::0<cn<8	wt::0<cn<8	wt::0<cn<8	na::0<cn<8	wt::0<cn<8	wt::0<cn<8	wt::0<cn<8	p.R505C::0<cn<8	na::0<cn<8	wt::0<cn<8	wt::0<cn<8	wt::0<cn<8	wt::0<cn<8	wt::0<cn<8	wt::0<cn<8	wt::0<cn<8	wt::0<cn<8	wt::0<cn<8	wt::0<cn<8	wt::0<cn<8	wt::0<cn<8	wt::0<cn<8	na::0<cn<8	wt::0<cn<8	wt::0<cn<8	na::0<cn<8	wt::0<cn<8	p.R495*::0<cn<8	wt::0<cn<8
KARPAS-299	907273	blood	lymphoid_neoplasm other	0	na::0<cn<8	wt::0<cn<8	wt::0<cn<8	wt::0<cn<8	wt::0<cn<8	wt::0<cn<8	na::0<cn<8	na::0<cn<8	na::0<cn<8	wt::0<cn<8	na::0<cn<8	na::0<cn<8	wt::0<cn<8	wt::0<cn<8	wt::0<cn<8	wt::0<cn<8	wt::0<cn<8	wt::0<cn<8	wt::0<cn<8	na::0<cn<8	wt::0<cn<8	wt::0<cn<8	wt::0<cn<8	wt::0<cn<8	na::0<cn<8	wt::0<cn<8	wt::0<cn<8	wt::0<cn<8	wt::0<cn<8	wt::0<cn<8	wt::0<cn<8	wt::0<cn<8	wt::0<cn<8	wt::0<cn<8	wt::0<cn<8	wt::0<cn<8	wt::0<cn<8	wt::0<cn<8	na::0<cn<8	wt::0<cn<8	wt::0<cn<8	na::0<cn<8	wt::0<cn<8	wt::0<cn<8	wt::0<cn<8
KARPAS-422	907274	blood	B cell lymphoma	0	na::0<cn<8	wt::0<cn<8	wt::0<cn<8	wt::0<cn<8	wt::0<cn<8	wt::0<cn<8	na::0<cn<8	na::0<cn<8	na::0<cn<8	wt::0<cn<8	na::0<cn<8	na::0<cn<8	wt::0<cn<8	wt::0<cn<8	wt::0<cn<8	wt::0<cn<8	wt::0<cn<8	wt::0<cn<8	wt::0<cn<8	na::0<cn<8	wt::0<cn<8	p.Y646N::0<cn<8	wt::0<cn<8	wt::0<cn<8	na::0<cn<8	wt::0<cn<8	wt::0<cn<8	wt::0<cn<8	wt::0<cn<8	wt::0<cn<8	wt::0<cn<8	wt::0<cn<8	wt::0<cn<8	wt::0<cn<8	wt::0<cn<8	wt::0<cn<8	wt::0<cn<8	wt::0<cn<8	na::0<cn<8	wt::0<cn<8	wt::0<cn<8	na::0<cn<8	wt::0<cn<8	wt::0<cn<8	wt::0<cn<8
KASUMI-1	907275	blood	AML	0	na::0<cn<8	wt::0<cn<8	wt::0<cn<8	wt::0<cn<8	wt::0<cn<8	wt::0<cn<8	na::0<cn<8	na::0<cn<8	na::0<cn<8	wt::0<cn<8	na::0<cn<8	na::0<cn<8	wt::0<cn<8	wt::0<cn<8	wt::0<cn<8	wt::0<cn<8	wt::0<cn<8	wt::0<cn<8	wt::0<cn<8	na::0<cn<8	wt::0<cn<8	wt::0<cn<8	wt::0<cn<8	wt::0<cn<8	na::0<cn<8	wt::0<cn<8	wt::0<cn<8	wt::0<cn<8	wt::0<cn<8	wt::0<cn<8	wt::0<cn<8	wt::0<cn<8	wt::0<cn<8	wt::0<cn<8	wt::0<cn<8	wt::0<cn<8	wt::0<cn<8	wt::0<cn<8	na::0<cn<8	wt::0<cn<8	wt::0<cn<8	na::0<cn<8	wt::0<cn<8	wt::0<cn<8	wt::0<cn<8
KE-37	907277	blood	lymphoblastic leukemia	0	na::0<cn<8	wt::0<cn<8	wt::0<cn<8	wt::0<cn<8	wt::0<cn<8	wt::0<cn<8	na::0<cn<8	na::0<cn<8	na::0<cn<8	wt::0<cn<8	na::0<cn<8	na::0<cn<8	p.0?::0	wt::0<cn<8	p.0?::0	wt::0<cn<8	wt::0<cn<8	wt::0<cn<8	wt::0<cn<8	na::0<cn<8	wt::0<cn<8	wt::0<cn<8	wt::0<cn<8	wt::0<cn<8	na::0<cn<8	wt::0<cn<8	wt::0<cn<8	wt::0<cn<8	wt::0<cn<8	wt::0<cn<8	wt::0<cn<8	wt::0<cn<8	wt::0<cn<8	wt::0<cn<8	wt::0<cn<8	wt::0<cn<8	wt::0<cn<8	wt::0<cn<8	na::0<cn<8	wt::0<cn<8	wt::0<cn<8	na::0<cn<8	wt::0<cn<8	wt::0<cn<8	wt::0<cn<8
KG-1	907278	blood	AML	0	na::0<cn<8	wt::0<cn<8	wt::0<cn<8	wt::0<cn<8	wt::0<cn<8	wt::0<cn<8	na::0<cn<8	na::0<cn<8	na::0<cn<8	wt::0<cn<8	na::0<cn<8	na::0<cn<8	wt::0<cn<8	wt::0<cn<8	wt::0<cn<8	wt::0<cn<8	wt::0<cn<8	wt::0<cn<8	wt::0<cn<8	na::0<cn<8	wt::0<cn<8	wt::0<cn<8	wt::0<cn<8	wt::0<cn<8	na::0<cn<8	wt::0<cn<8	wt::0<cn<8	wt::0<cn<8	wt::0<cn<8	wt::0<cn<8	wt::0<cn<8	wt::0<cn<8	wt::0<cn<8	wt::0<cn<8	wt::0<cn<8	wt::0<cn<8	wt::nci	wt::0<cn<8	na::0<cn<8	wt::0<cn<8	wt::0<cn<8	na::0<cn<8	wt::0<cn<8	wt::0<cn<8	wt::0<cn<8
KINGS-1	907279	CNS	glioma	0	na::0<cn<8	wt::0<cn<8	wt::0<cn<8	wt::0<cn<8	wt::0<cn<8	wt::0<cn<8	na::0<cn<8	na::0<cn<8	na::0<cn<8	wt::0<cn<8	na::0<cn<8	na::0<cn<8	p.0?::0	p.0?::0	p.0?::0	wt::0<cn<8	wt::0<cn<8	wt::0<cn<8	wt::0<cn<8	na::0<cn<8	wt::0<cn<8	wt::0<cn<8	wt::0<cn<8	wt::0<cn<8	na::0<cn<8	wt::0<cn<8	wt::0<cn<8	wt::0<cn<8	wt::0<cn<8	wt::0<cn<8	wt::0<cn<8	wt::0<cn<8	wt::0<cn<8	wt::0<cn<8	wt::0<cn<8	wt::0<cn<8	wt::0<cn<8	wt::0<cn<8	na::0<cn<8	wt::0<cn<8	wt::0<cn<8	na::0<cn<8	wt::0<cn<8	wt::0<cn<8	wt::0<cn<8
KMOE-2	907280	blood	AML	0	na::0<cn<8	wt::0<cn<8	wt::0<cn<8	wt::0<cn<8	wt::0<cn<8	wt::0<cn<8	na::0<cn<8	na::0<cn<8	na::0<cn<8	wt::0<cn<8	na::0<cn<8	na::0<cn<8	wt::0<cn<8	wt::0<cn<8	wt::0<cn<8	wt::0<cn<8	wt::0<cn<8	wt::0<cn<8	wt::0<cn<8	na::0<cn<8	wt::0<cn<8	wt::0<cn<8	wt::0<cn<8	wt::0<cn<8	na::0<cn<8	wt::0<cn<8	wt::0<cn<8	wt::0<cn<8	wt::0<cn<8	wt::0<cn<8	wt::0<cn<8	wt::0<cn<8	wt::0<cn<8	wt::0<cn<8	wt::0<cn<8	wt::0<cn<8	wt::0<cn<8	wt::0<cn<8	na::0<cn<8	wt::0<cn<8	wt::0<cn<8	na::0<cn<8	wt::0<cn<8	wt::0<cn<8	wt::0<cn<8
KNS-42	907282	CNS	glioma	0	na::0<cn<8	wt::0<cn<8	wt::0<cn<8	wt::0<cn<8	wt::0<cn<8	wt::0<cn<8	na::0<cn<8	na::0<cn<8	na::0<cn<8	wt::0<cn<8	na::0<cn<8	na::0<cn<8	wt::0<cn<8	wt::0<cn<8	wt::0<cn<8	wt::0<cn<8	wt::0<cn<8	wt::0<cn<8	wt::0<cn<8	na::0<cn<8	wt::0<cn<8	wt::0<cn<8	wt::0<cn<8	wt::0<cn<8	na::0<cn<8	wt::0<cn<8	wt::0<cn<8	wt::0<cn<8	wt::0<cn<8	wt::0<cn<8	wt::0<cn<8	wt::0<cn<8	wt::0<cn<8	wt::0<cn<8	wt::0<cn<8	wt::0<cn<8	wt::0<cn<8	wt::0<cn<8	na::0<cn<8	wt::0<cn<8	wt::0<cn<8	na::0<cn<8	wt::0<cn<8	wt::0<cn<8	wt::0<cn<8
HuP-T3	907285	pancreas	pancreas	0	na::0<cn<8	wt::0<cn<8	wt::0<cn<8	wt::0<cn<8	wt::0<cn<8	wt::0<cn<8	na::0<cn<8	na::0<cn<8	na::0<cn<8	wt::0<cn<8	na::0<cn<8	na::0<cn<8	p.0?::0	wt::0<cn<8	p.0?::0	wt::0<cn<8	wt::0<cn<8	wt::0<cn<8	wt::0<cn<8	na::0<cn<8	wt::0<cn<8	wt::0<cn<8	wt::0<cn<8	wt::0<cn<8	na::0<cn<8	wt::0<cn<8	wt::0<cn<8	wt::0<cn<8	wt::0<cn<8	wt::0<cn<8	wt::0<cn<8	wt::0<cn<8	wt::0<cn<8	wt::0<cn<8	wt::0<cn<8	wt::0<cn<8	p.G12R::0<cn<8	wt::0<cn<8	na::0<cn<8	wt::0<cn<8	wt::0<cn<8	na::0<cn<8	wt::0<cn<8	wt::0<cn<8	wt::0<cn<8
HuP-T4	907286	pancreas	pancreas	0	na::0<cn<8	wt::0<cn<8	wt::0<cn<8	wt::0<cn<8	wt::0<cn<8	wt::0<cn<8	na::0<cn<8	na::0<cn<8	na::0<cn<8	wt::0<cn<8	na::0<cn<8	na::0<cn<8	p.0?::0	wt::0<cn<8	p.0?::0	wt::0<cn<8	wt::0<cn<8	wt::0<cn<8	wt::0<cn<8	na::0<cn<8	wt::0<cn<8	wt::0<cn<8	wt::0<cn<8	wt::0<cn<8	na::0<cn<8	wt::0<cn<8	wt::0<cn<8	wt::0<cn<8	wt::0<cn<8	wt::0<cn<8	wt::0<cn<8	wt::0<cn<8	wt::0<cn<8	wt::0<cn<8	wt::0<cn<8	wt::0<cn<8	p.G12V::0<cn<8	wt::0<cn<8	na::0<cn<8	wt::0<cn<8	wt::0<cn<8	na::>=8	wt::0<cn<8	wt::0<cn<8	wt::0<cn<8
HT55	907287	GI tract	large_intestine	0	na::0<cn<8	wt::0<cn<8	p.Q1131*::nci	wt::0<cn<8	wt::0<cn<8	wt::0<cn<8	na::0<cn<8	na::0<cn<8	na::0<cn<8	wt::0<cn<8	na::0<cn<8	na::0<cn<8	wt::0<cn<8	wt::0<cn<8	wt::0<cn<8	wt::0<cn<8	wt::0<cn<8	wt::0<cn<8	wt::nci	na::0<cn<8	wt::0<cn<8	wt::0<cn<8	wt::0<cn<8	wt::0<cn<8	na::0<cn<8	wt::0<cn<8	wt::0<cn<8	wt::0<cn<8	wt::>=8	wt::0<cn<8	wt::0<cn<8	wt::0<cn<8	wt::0<cn<8	wt::0<cn<8	wt::0<cn<8	wt::0<cn<8	wt::0<cn<8	wt::0<cn<8	na::0<cn<8	wt::0<cn<8	wt::0<cn<8	na::0<cn<8	wt::0<cn<8	wt::0<cn<8	wt::0<cn<8
GP5d	907291	GI tract	large_intestine	1	na::0<cn<8	wt::0<cn<8	p.T1445fs*27::0<cn<8	wt::0<cn<8	wt::0<cn<8	wt::0<cn<8	na::0<cn<8	na::0<cn<8	na::0<cn<8	wt::0<cn<8	na::0<cn<8	na::0<cn<8	wt::0<cn<8	wt::0<cn<8	wt::0<cn<8	wt::0<cn<8	wt::0<cn<8	wt::0<cn<8	wt::0<cn<8	na::0<cn<8	wt::0<cn<8	wt::0<cn<8	wt::0<cn<8	wt::0<cn<8	na::0<cn<8	wt::0<cn<8	wt::0<cn<8	wt::0<cn<8	wt::0<cn<8	wt::0<cn<8	wt::0<cn<8	wt::0<cn<8	wt::0<cn<8	wt::0<cn<8	wt::0<cn<8	wt::0<cn<8	p.G12D::0<cn<8	wt::0<cn<8	na::0<cn<8	wt::0<cn<8	wt::0<cn<8	na::0<cn<8	wt::0<cn<8	wt::0<cn<8	wt::0<cn<8
G-402	907298	soft tissue	soft tissue other	0	na::0<cn<8	wt::0<cn<8	wt::0<cn<8	wt::0<cn<8	wt::0<cn<8	wt::0<cn<8	na::0<cn<8	na::0<cn<8	na::0<cn<8	wt::0<cn<8	na::0<cn<8	na::0<cn<8	wt::0<cn<8	wt::0<cn<8	wt::0<cn<8	wt::0<cn<8	wt::0<cn<8	wt::0<cn<8	wt::0<cn<8	na::0<cn<8	wt::0<cn<8	wt::0<cn<8	wt::0<cn<8	wt::0<cn<8	na::0<cn<8	wt::0<cn<8	wt::0<cn<8	wt::0<cn<8	wt::0<cn<8	wt::0<cn<8	wt::0<cn<8	wt::0<cn<8	wt::0<cn<8	wt::0<cn<8	wt::0<cn<8	wt::0<cn<8	wt::0<cn<8	wt::0<cn<8	na::0<cn<8	wt::0<cn<8	wt::0<cn<8	na::0<cn<8	wt::0<cn<8	wt::0<cn<8	wt::0<cn<8
G-401	907299	kidney	Renal other	0	na::0<cn<8	wt::0<cn<8	wt::0<cn<8	wt::0<cn<8	wt::0<cn<8	wt::0<cn<8	na::0<cn<8	na::0<cn<8	na::0<cn<8	wt::0<cn<8	na::0<cn<8	na::0<cn<8	wt::0<cn<8	wt::0<cn<8	wt::0<cn<8	wt::0<cn<8	wt::0<cn<8	wt::0<cn<8	wt::0<cn<8	na::0<cn<8	wt::0<cn<8	wt::0<cn<8	wt::0<cn<8	wt::0<cn<8	na::0<cn<8	wt::0<cn<8	wt::0<cn<8	wt::0<cn<8	wt::0<cn<8	wt::0<cn<8	wt::0<cn<8	wt::0<cn<8	wt::0<cn<8	wt::0<cn<8	wt::0<cn<8	wt::0<cn<8	wt::0<cn<8	wt::0<cn<8	na::0<cn<8	wt::0<cn<8	wt::0<cn<8	na::0<cn<8	wt::0<cn<8	wt::0<cn<8	wt::0<cn<8
KY821	907300	blood	leukemia	0	na::0<cn<8	wt::0<cn<8	wt::0<cn<8	wt::0<cn<8	wt::0<cn<8	wt::0<cn<8	na::0<cn<8	na::0<cn<8	na::0<cn<8	wt::0<cn<8	na::0<cn<8	na::0<cn<8	wt::0	wt::0<cn<8	p.?::0	wt::0<cn<8	wt::0<cn<8	wt::0<cn<8	wt::0<cn<8	na::0<cn<8	wt::0<cn<8	wt::0<cn<8	wt::0<cn<8	wt::0<cn<8	na::0<cn<8	wt::0<cn<8	wt::0<cn<8	wt::0<cn<8	wt::0<cn<8	wt::0<cn<8	wt::0<cn<8	wt::0<cn<8	wt::0<cn<8	wt::0<cn<8	wt::0<cn<8	wt::0<cn<8	wt::0<cn<8	wt::0<cn<8	na::0<cn<8	wt::0<cn<8	wt::0<cn<8	na::0<cn<8	wt::0<cn<8	wt::0<cn<8	wt::>=8
KU812	907311	blood	CML	0	na::0<cn<8	wt::0<cn<8	wt::0<cn<8	wt::0<cn<8	wt::0<cn<8	wt::0<cn<8	na::0<cn<8	na::0<cn<8	na::0<cn<8	wt::0<cn<8	na::0<cn<8	na::0<cn<8	wt::0<cn<8	wt::0<cn<8	wt::0<cn<8	wt::0<cn<8	wt::0<cn<8	wt::0<cn<8	wt::0<cn<8	na::0<cn<8	wt::0<cn<8	wt::0<cn<8	wt::0<cn<8	wt::0<cn<8	na::0<cn<8	wt::0<cn<8	wt::0<cn<8	wt::0<cn<8	wt::0<cn<8	wt::0<cn<8	wt::0<cn<8	wt::0<cn<8	wt::0<cn<8	wt::0<cn<8	wt::0<cn<8	wt::0<cn<8	wt::0<cn<8	wt::0<cn<8	na::0<cn<8	wt::0<cn<8	wt::0<cn<8	na::0<cn<8	wt::0<cn<8	wt::0<cn<8	wt::0<cn<8
KU-19-19	907312	bladder	bladder	0	na::0<cn<8	wt::0<cn<8	wt::0<cn<8	wt::0<cn<8	wt::0<cn<8	wt::0<cn<8	na::>=8	na::0<cn<8	na::0<cn<8	wt::0<cn<8	na::0<cn<8	na::0<cn<8	p.0?::0	wt::0<cn<8	p.0?::0	wt::0<cn<8	wt::0<cn<8	wt::0<cn<8	wt::0<cn<8	na::0<cn<8	wt::0<cn<8	wt::0<cn<8	wt::0<cn<8	wt::0<cn<8	na::0<cn<8	wt::0<cn<8	wt::0<cn<8	wt::0<cn<8	wt::0<cn<8	wt::0<cn<8	wt::0<cn<8	wt::nci	wt::0<cn<8	p.Q863*::0<cn<8	wt::0<cn<8	wt::0<cn<8	wt::0<cn<8	wt::0<cn<8	na::0<cn<8	wt::0<cn<8	wt::0<cn<8	na::0<cn<8	wt::0<cn<8	wt::0<cn<8	wt::0<cn<8
KS-1	907313	CNS	glioma	0	na::0<cn<8	wt::0<cn<8	wt::0<cn<8	wt::0<cn<8	wt::0<cn<8	wt::0<cn<8	na::0<cn<8	na::0<cn<8	na::0<cn<8	wt::0<cn<8	na::0<cn<8	na::0<cn<8	p.0?::0	wt::0<cn<8	p.0?::0	wt::0<cn<8	wt::0<cn<8	wt::0<cn<8	wt::0<cn<8	na::0<cn<8	wt::0<cn<8	wt::0<cn<8	wt::0<cn<8	wt::0<cn<8	na::0<cn<8	wt::0<cn<8	wt::0<cn<8	wt::0<cn<8	wt::0<cn<8	wt::0<cn<8	wt::0<cn<8	wt::0<cn<8	wt::0<cn<8	wt::0<cn<8	wt::0<cn<8	wt::0<cn<8	wt::0<cn<8	wt::0<cn<8	na::0<cn<8	wt::0<cn<8	wt::0<cn<8	na::0	wt::0<cn<8	wt::0<cn<8	wt::0<cn<8
KYSE-150	907317	upper aerodigestive	oesophagus	0	na::0<cn<8	wt::0<cn<8	wt::0<cn<8	wt::0<cn<8	wt::0<cn<8	wt::0<cn<8	na::0<cn<8	na::0<cn<8	na::0<cn<8	wt::0<cn<8	na::0<cn<8	na::0<cn<8	wt::0<cn<8	wt::0<cn<8	wt::0<cn<8	wt::0<cn<8	wt::0<cn<8	wt::0<cn<8	wt::0<cn<8	na::0<cn<8	wt::0<cn<8	wt::0<cn<8	wt::0<cn<8	wt::0<cn<8	na::0<cn<8	wt::0<cn<8	wt::0<cn<8	wt::0<cn<8	wt::0<cn<8	wt::0<cn<8	wt::0<cn<8	wt::0<cn<8	wt::0<cn<8	wt::0<cn<8	wt::0<cn<8	wt::0<cn<8	wt::0<cn<8	wt::0<cn<8	na::0<cn<8	wt::0<cn<8	wt::0<cn<8	na::0<cn<8	wt::0<cn<8	wt::0<cn<8	wt::0<cn<8
KYSE-180	907318	upper aerodigestive	oesophagus	0	na::nci	wt::nci	wt::nci	wt::nci	wt::nci	wt::nci	na::nci	na::nci	na::nci	wt::nci	na::nci	na::nci	p.?::nci	wt::nci	p.?::nci	wt::nci	wt::nci	wt::nci	wt::nci	na::nci	wt::nci	wt::nci	wt::nci	wt::nci	na::nci	wt::nci	wt::nci	wt::nci	wt::nci	wt::nci	wt::nci	wt::nci	wt::nci	p.Q333*::nci	wt::nci	wt::nci	wt::nci	wt::nci	na::nci	wt::nci	wt::nci	na::nci	wt::nci	wt::nci	wt::nci
KYSE-270	907319	upper aerodigestive	oesophagus	0	na::0<cn<8	wt::0<cn<8	wt::0<cn<8	wt::0<cn<8	wt::0<cn<8	wt::0<cn<8	na::0<cn<8	na::0<cn<8	na::0<cn<8	wt::0<cn<8	na::0<cn<8	na::0<cn<8	wt::0<cn<8	wt::0<cn<8	wt::0<cn<8	wt::0	wt::0<cn<8	wt::0<cn<8	wt::0<cn<8	na::0<cn<8	wt::0<cn<8	wt::0<cn<8	wt::0<cn<8	wt::0<cn<8	na::0<cn<8	wt::0<cn<8	wt::0<cn<8	wt::0<cn<8	wt::0<cn<8	wt::0<cn<8	wt::0<cn<8	wt::0<cn<8	wt::0<cn<8	wt::0<cn<8	wt::0<cn<8	wt::0<cn<8	wt::0<cn<8	wt::0<cn<8	na::0<cn<8	wt::0<cn<8	wt::0<cn<8	na::0<cn<8	wt::0<cn<8	wt::0<cn<8	wt::0<cn<8
KYSE-450	907320	upper aerodigestive	oesophagus	0	na::0<cn<8	wt::0<cn<8	wt::0<cn<8	wt::0<cn<8	wt::0<cn<8	wt::0<cn<8	na::0<cn<8	na::0<cn<8	na::0<cn<8	wt::0<cn<8	na::0<cn<8	na::0<cn<8	p.0?::0	wt::0<cn<8	p.0?::0	wt::0<cn<8	wt::0<cn<8	wt::0<cn<8	p.S768I::0<cn<8	na::0<cn<8	wt::0<cn<8	wt::0<cn<8	wt::0<cn<8	wt::0<cn<8	na::0<cn<8	wt::0<cn<8	wt::0<cn<8	wt::0<cn<8	wt::0<cn<8	wt::0<cn<8	wt::0<cn<8	wt::0<cn<8	wt::0<cn<8	p.0::0<cn<8	wt::0<cn<8	wt::0<cn<8	wt::0<cn<8	wt::0<cn<8	na::0<cn<8	wt::0<cn<8	wt::0<cn<8	na::0<cn<8	wt::0<cn<8	wt::0<cn<8	wt::>=8
KYSE-510	907321	upper aerodigestive	oesophagus	0	na::0<cn<8	wt::0<cn<8	wt::0<cn<8	wt::0<cn<8	wt::0<cn<8	wt::0<cn<8	na::>=8	na::0<cn<8	na::0<cn<8	wt::0<cn<8	na::0<cn<8	na::0<cn<8	p.?::0	wt::0<cn<8	p.?::0	wt::0<cn<8	wt::0<cn<8	wt::0<cn<8	wt::0<cn<8	na::0<cn<8	wt::0<cn<8	wt::0<cn<8	wt::0<cn<8	wt::0<cn<8	na::0<cn<8	wt::0<cn<8	wt::0<cn<8	wt::0<cn<8	wt::0<cn<8	wt::0<cn<8	wt::0<cn<8	wt::0<cn<8	wt::0<cn<8	wt::0<cn<8	wt::0<cn<8	wt::0<cn<8	wt::0<cn<8	wt::0<cn<8	na::0<cn<8	wt::0<cn<8	wt::0<cn<8	na::0<cn<8	wt::0<cn<8	wt::0<cn<8	wt::>=8
L-428	907322	blood	Hodgkin lymphoma	1	na::0<cn<8	wt::0<cn<8	wt::0<cn<8	wt::0<cn<8	wt::0<cn<8	wt::0<cn<8	na::0<cn<8	na::0<cn<8	na::0<cn<8	wt::0<cn<8	na::0<cn<8	na::0<cn<8	wt::0<cn<8	wt::0<cn<8	wt::0<cn<8	wt::0<cn<8	wt::0<cn<8	wt::0<cn<8	wt::0<cn<8	na::0<cn<8	wt::0<cn<8	wt::0<cn<8	wt::0<cn<8	wt::0<cn<8	na::0<cn<8	wt::0<cn<8	wt::0<cn<8	wt::0<cn<8	wt::0<cn<8	wt::0<cn<8	wt::0<cn<8	wt::0<cn<8	wt::0<cn<8	wt::0<cn<8	wt::0<cn<8	wt::0<cn<8	wt::0<cn<8	wt::0<cn<8	na::0<cn<8	wt::0<cn<8	wt::0<cn<8	na::0<cn<8	wt::0<cn<8	wt::0<cn<8	wt::0<cn<8
L-540	907323	blood	Hodgkin lymphoma	0	na::0<cn<8	wt::0<cn<8	wt::0<cn<8	wt::0<cn<8	wt::0<cn<8	wt::0<cn<8	na::0<cn<8	na::0<cn<8	na::0<cn<8	wt::0<cn<8	na::0<cn<8	na::0<cn<8	wt::0<cn<8	wt::0<cn<8	wt::0<cn<8	wt::0<cn<8	wt::0<cn<8	wt::0<cn<8	wt::0<cn<8	na::0<cn<8	wt::0<cn<8	wt::0<cn<8	wt::0<cn<8	wt::0<cn<8	na::0<cn<8	wt::0<cn<8	wt::0<cn<8	wt::0<cn<8	wt::0<cn<8	wt::0<cn<8	wt::0<cn<8	wt::0<cn<8	wt::0<cn<8	wt::0<cn<8	wt::0<cn<8	wt::0<cn<8	wt::0<cn<8	wt::0<cn<8	na::0<cn<8	wt::0<cn<8	wt::0<cn<8	na::0<cn<8	wt::0<cn<8	wt::0<cn<8	wt::0<cn<8
J-RT3-T3-5	907391	blood	lymphoblastic T cell leukaemia	1	na::0<cn<8	wt::nci	wt::0<cn<8	wt::0<cn<8	wt::0<cn<8	wt::0<cn<8	na::0<cn<8	na::0<cn<8	na::0<cn<8	wt::0<cn<8	na::0<cn<8	na::nci	p.0?::0	wt::0<cn<8	p.0?::0	wt::0<cn<8	wt::0<cn<8	wt::0<cn<8	wt::0<cn<8	na::0<cn<8	wt::0<cn<8	wt::0<cn<8	wt::0<cn<8	p.R505C::0<cn<8	na::0<cn<8	wt::0<cn<8	wt::0<cn<8	wt::0<cn<8	wt::0<cn<8	wt::0<cn<8	wt::0<cn<8	wt::0<cn<8	wt::0<cn<8	wt::0<cn<8	wt::0<cn<8	wt::0<cn<8	wt::0<cn<8	wt::0<cn<8	na::0<cn<8	wt::0<cn<8	wt::0<cn<8	na::0<cn<8	p.R711*::0<cn<8	wt::0<cn<8	wt::0<cn<8
LAMA-84	907783	blood	CML	0	na::0<cn<8	wt::0<cn<8	wt::0<cn<8	wt::0<cn<8	wt::0<cn<8	wt::0<cn<8	na::0<cn<8	na::0<cn<8	na::0<cn<8	wt::0<cn<8	na::0<cn<8	na::0<cn<8	p.0?::0	wt::0<cn<8	p.0?::0	wt::0<cn<8	wt::0<cn<8	wt::0<cn<8	wt::0<cn<8	na::0<cn<8	wt::0<cn<8	wt::0<cn<8	wt::0<cn<8	wt::0<cn<8	na::0<cn<8	wt::0<cn<8	wt::0<cn<8	wt::0<cn<8	wt::0<cn<8	wt::0<cn<8	wt::0<cn<8	wt::0<cn<8	wt::0<cn<8	wt::0<cn<8	wt::0<cn<8	wt::0<cn<8	wt::0<cn<8	wt::0<cn<8	na::0<cn<8	wt::0<cn<8	wt::0<cn<8	na::0<cn<8	wt::0<cn<8	wt::0<cn<8	wt::0<cn<8
LC-2-ad	907786	lung	lung: NSCLC: adenocarcinoma	0	na::0<cn<8	wt::0<cn<8	wt::0<cn<8	wt::0<cn<8	wt::0<cn<8	wt::0<cn<8	na::0<cn<8	na::0<cn<8	na::0<cn<8	wt::0<cn<8	na::0<cn<8	na::0<cn<8	p.0?::0	wt::0<cn<8	p.0?::0	wt::0<cn<8	wt::0<cn<8	wt::0<cn<8	wt::0<cn<8	na::0<cn<8	wt::0<cn<8	wt::0<cn<8	wt::0<cn<8	wt::0<cn<8	na::0<cn<8	wt::0<cn<8	wt::0<cn<8	wt::0<cn<8	wt::0<cn<8	wt::0<cn<8	wt::0<cn<8	wt::0<cn<8	wt::0<cn<8	wt::0<cn<8	wt::0<cn<8	wt::0<cn<8	wt::0<cn<8	wt::0<cn<8	na::0<cn<8	wt::0<cn<8	wt::0<cn<8	na::0<cn<8	wt::0<cn<8	wt::0<cn<8	wt::>=8
LC4-1	907787	blood	lymphoblastic leukemia	0	na::0<cn<8	wt::0<cn<8	wt::0<cn<8	wt::0<cn<8	wt::0<cn<8	wt::0<cn<8	na::0<cn<8	na::0<cn<8	na::0<cn<8	wt::0<cn<8	na::0<cn<8	na::0<cn<8	p.0?::0	wt::0<cn<8	p.0?::0	wt::0<cn<8	wt::0<cn<8	wt::0<cn<8	wt::0<cn<8	na::0<cn<8	wt::0<cn<8	wt::0<cn<8	wt::0<cn<8	wt::0<cn<8	na::0<cn<8	wt::0<cn<8	wt::0<cn<8	wt::0<cn<8	wt::0<cn<8	wt::0<cn<8	wt::0<cn<8	wt::0<cn<8	wt::0<cn<8	wt::0<cn<8	wt::0<cn<8	wt::0<cn<8	wt::0<cn<8	wt::0<cn<8	na::0<cn<8	wt::0<cn<8	wt::0<cn<8	na::0	wt::0<cn<8	wt::0<cn<8	wt::0<cn<8
LNCaP-Clone-FGC	907788	other	prostate	1	na::0<cn<8	wt::0<cn<8	wt::0<cn<8	wt::0<cn<8	wt::0<cn<8	wt::0<cn<8	na::0<cn<8	na::0<cn<8	na::0<cn<8	wt::0<cn<8	na::0<cn<8	na::0<cn<8	wt::0<cn<8	wt::0<cn<8	wt::0<cn<8	wt::0<cn<8	wt::0<cn<8	wt::0<cn<8	wt::0<cn<8	na::nci	wt::0<cn<8	wt::0<cn<8	wt::0<cn<8	wt::0<cn<8	na::0<cn<8	wt::0<cn<8	wt::0<cn<8	wt::0<cn<8	wt::0<cn<8	wt::0<cn<8	wt::0<cn<8	wt::0<cn<8	wt::0<cn<8	wt::0<cn<8	wt::0<cn<8	wt::0<cn<8	wt::0<cn<8	wt::0<cn<8	na::0<cn<8	wt::0<cn<8	wt::0<cn<8	na::0<cn<8	p.?::0	wt::0<cn<8	wt::0<cn<8
LOUCY	907789	blood	lymphoblastic T cell leukaemia	0	na::0<cn<8	wt::0<cn<8	wt::0<cn<8	wt::0<cn<8	wt::0<cn<8	wt::0<cn<8	na::0<cn<8	na::0<cn<8	na::0<cn<8	wt::0<cn<8	na::0<cn<8	na::0<cn<8	wt::0<cn<8	wt::0<cn<8	wt::0<cn<8	wt::0<cn<8	wt::0<cn<8	wt::0<cn<8	wt::0<cn<8	na::0<cn<8	wt::0<cn<8	wt::0<cn<8	wt::0<cn<8	wt::0<cn<8	na::0<cn<8	wt::0<cn<8	wt::0<cn<8	wt::0<cn<8	wt::0<cn<8	wt::0<cn<8	wt::0<cn<8	wt::0<cn<8	p.G1124fs*18::0<cn<8	wt::0<cn<8	wt::0<cn<8	wt::0<cn<8	wt::0<cn<8	wt::0<cn<8	na::0<cn<8	wt::0<cn<8	wt::0<cn<8	na::0<cn<8	wt::0<cn<8	wt::0<cn<8	wt::0<cn<8
LoVo	907790	GI tract	large_intestine	1	na::0<cn<8	wt::0<cn<8	p.R1114*::0<cn<8	wt::0<cn<8	wt::0<cn<8	wt::0<cn<8	na::0<cn<8	na::0<cn<8	na::0<cn<8	wt::0<cn<8	na::0<cn<8	na::0<cn<8	wt::0<cn<8	wt::0<cn<8	wt::0<cn<8	wt::0<cn<8	wt::0<cn<8	wt::0<cn<8	wt::0<cn<8	na::0<cn<8	wt::0<cn<8	wt::0<cn<8	wt::0<cn<8	p.R505C::0<cn<8	na::0<cn<8	wt::0<cn<8	wt::0<cn<8	wt::0<cn<8	wt::0<cn<8	wt::0<cn<8	wt::0<cn<8	wt::0<cn<8	wt::0<cn<8	wt::0<cn<8	wt::0<cn<8	wt::0<cn<8	p.G13D::0<cn<8	wt::0<cn<8	na::0<cn<8	wt::0<cn<8	wt::0<cn<8	na::0<cn<8	p.?::0	wt::0<cn<8	wt::0<cn<8
LP-1	907791	blood	Myeloma	0	na::0<cn<8	wt::0<cn<8	wt::0<cn<8	wt::0<cn<8	wt::0<cn<8	wt::0<cn<8	na::0<cn<8	na::0<cn<8	na::0<cn<8	wt::0<cn<8	na::0<cn<8	na::0<cn<8	wt::0<cn<8	wt::0<cn<8	wt::0<cn<8	wt::0<cn<8	wt::0<cn<8	wt::0<cn<8	wt::0<cn<8	na::0<cn<8	wt::0<cn<8	wt::0<cn<8	wt::0<cn<8	wt::0<cn<8	na::0<cn<8	wt::0<cn<8	wt::0<cn<8	wt::0<cn<8	wt::0<cn<8	wt::0<cn<8	wt::0<cn<8	wt::0<cn<8	wt::0<cn<8	p.Q541*::0<cn<8	wt::0<cn<8	wt::0<cn<8	wt::0<cn<8	wt::0<cn<8	na::0<cn<8	wt::0<cn<8	wt::0<cn<8	na::0<cn<8	wt::0<cn<8	wt::0<cn<8	wt::0<cn<8
LS-123	907792	GI tract	large_intestine	0	na::0<cn<8	wt::0<cn<8	p.Q625*::0<cn<8	wt::0<cn<8	wt::0<cn<8	wt::0<cn<8	na::0<cn<8	na::0<cn<8	na::0<cn<8	wt::0<cn<8	na::0<cn<8	na::0<cn<8	wt::0<cn<8	wt::0<cn<8	wt::0<cn<8	wt::0<cn<8	wt::0<cn<8	wt::0<cn<8	wt::0<cn<8	na::0<cn<8	wt::0<cn<8	wt::0<cn<8	wt::0<cn<8	wt::0<cn<8	na::0<cn<8	wt::0<cn<8	wt::0<cn<8	wt::0<cn<8	wt::0<cn<8	wt::0<cn<8	wt::0<cn<8	wt::0<cn<8	wt::0<cn<8	wt::0<cn<8	wt::0<cn<8	wt::0<cn<8	p.G12S::0<cn<8	wt::0<cn<8	na::0<cn<8	wt::0<cn<8	wt::0<cn<8	na::0<cn<8	wt::0<cn<8	wt::0<cn<8	wt::0<cn<8
LS-411N	907794	GI tract	large_intestine	1	na::0<cn<8	wt::0<cn<8	p.Q789*::0<cn<8	p.V600E::0<cn<8	wt::0<cn<8	wt::0<cn<8	na::0<cn<8	na::0<cn<8	na::0<cn<8	wt::0<cn<8	na::0<cn<8	na::0<cn<8	wt::0<cn<8	wt::0<cn<8	wt::0<cn<8	wt::0<cn<8	wt::0<cn<8	wt::0<cn<8	wt::0<cn<8	na::0<cn<8	wt::0<cn<8	wt::0<cn<8	wt::0<cn<8	p.R505H::0<cn<8	na::0<cn<8	wt::0<cn<8	wt::0<cn<8	wt::0<cn<8	wt::0<cn<8	wt::0<cn<8	wt::0<cn<8	wt::0<cn<8	wt::0<cn<8	wt::0<cn<8	wt::0<cn<8	wt::0<cn<8	wt::0<cn<8	wt::0<cn<8	na::0<cn<8	wt::0<cn<8	wt::0<cn<8	na::0<cn<8	wt::0<cn<8	wt::0<cn<8	wt::0<cn<8
LS-513	907795	GI tract	large_intestine	0	na::0<cn<8	wt::0<cn<8	wt::0<cn<8	wt::0<cn<8	wt::0<cn<8	wt::0<cn<8	na::0<cn<8	na::0<cn<8	na::0<cn<8	wt::0<cn<8	na::0<cn<8	na::0<cn<8	wt::0<cn<8	wt::0<cn<8	wt::0<cn<8	p.A5_A80del::0	wt::0<cn<8	wt::0<cn<8	wt::0<cn<8	na::0<cn<8	wt::0<cn<8	wt::0<cn<8	wt::0<cn<8	wt::0<cn<8	na::0<cn<8	wt::0<cn<8	wt::0<cn<8	wt::0<cn<8	wt::0<cn<8	wt::0<cn<8	wt::0<cn<8	wt::0<cn<8	wt::0<cn<8	wt::0<cn<8	wt::0<cn<8	wt::0<cn<8	p.G12D::0<cn<8	wt::0<cn<8	na::0<cn<8	wt::0<cn<8	wt::0<cn<8	na::0<cn<8	wt::0<cn<8	wt::0<cn<8	wt::0<cn<8
LU-99A	907796	lung	lung other	1	na::0<cn<8	wt::0<cn<8	wt::0<cn<8	wt::0<cn<8	wt::0<cn<8	wt::0<cn<8	na::0<cn<8	na::0<cn<8	na::0<cn<8	wt::0<cn<8	na::0<cn<8	na::0<cn<8	p.0?::0	wt::0<cn<8	p.0?::0	wt::0<cn<8	wt::0<cn<8	wt::0<cn<8	wt::0<cn<8	na::0<cn<8	wt::0<cn<8	wt::0<cn<8	wt::0<cn<8	wt::0<cn<8	na::0<cn<8	wt::0<cn<8	wt::0<cn<8	wt::0<cn<8	wt::0<cn<8	wt::0<cn<8	wt::0<cn<8	wt::0<cn<8	wt::0<cn<8	wt::0<cn<8	wt::0<cn<8	wt::0<cn<8	p.G12C::0<cn<8	wt::0<cn<8	na::0<cn<8	wt::0<cn<8	wt::0<cn<8	na::0<cn<8	wt::0<cn<8	wt::0<cn<8	wt::0<cn<8
MC116	907799	blood	B cell lymphoma	0	na::0<cn<8	wt::0<cn<8	wt::0<cn<8	wt::0<cn<8	wt::0<cn<8	wt::0<cn<8	na::0<cn<8	na::0<cn<8	na::0<cn<8	wt::0<cn<8	na::0<cn<8	na::0<cn<8	wt::0<cn<8	wt::0<cn<8	wt::0<cn<8	wt::0<cn<8	wt::0<cn<8	wt::0<cn<8	wt::0<cn<8	na::0<cn<8	wt::0<cn<8	wt::0<cn<8	wt::0<cn<8	wt::0<cn<8	na::0<cn<8	wt::0<cn<8	wt::0<cn<8	wt::0<cn<8	wt::0<cn<8	wt::0<cn<8	wt::0<cn<8	wt::0<cn<8	wt::0<cn<8	wt::0<cn<8	wt::0<cn<8	wt::0<cn<8	wt::0<cn<8	wt::0<cn<8	na::0<cn<8	wt::0<cn<8	wt::0<cn<8	na::0<cn<8	wt::0<cn<8	wt::0<cn<8	wt::0<cn<8
MC-IXC	908118	CNS	neuroblastoma	1	na::0<cn<8	wt::0<cn<8	wt::0<cn<8	wt::0<cn<8	wt::0<cn<8	wt::0<cn<8	na::0<cn<8	na::0<cn<8	na::0<cn<8	wt::0<cn<8	na::0<cn<8	na::0<cn<8	wt::0<cn<8	wt::0<cn<8	wt::0<cn<8	wt::0<cn<8	wt::0<cn<8	wt::0<cn<8	wt::0<cn<8	na::0<cn<8	wt::0<cn<8	wt::0<cn<8	wt::0<cn<8	wt::0<cn<8	na::0<cn<8	wt::0<cn<8	wt::0<cn<8	wt::0<cn<8	wt::0<cn<8	wt::0<cn<8	wt::0<cn<8	wt::0<cn<8	wt::0<cn<8	wt::0<cn<8	wt::0<cn<8	wt::0<cn<8	wt::0<cn<8	wt::0<cn<8	na::0<cn<8	wt::0<cn<8	wt::0<cn<8	na::0<cn<8	wt::0<cn<8	wt::0<cn<8	wt::>=8
MDA-MB-134-VI	908119	breast	breast	0	na::0<cn<8	wt::0<cn<8	wt::0<cn<8	wt::0<cn<8	wt::0<cn<8	wt::0<cn<8	na::>=8	na::0<cn<8	na::0<cn<8	p.?::0	na::0<cn<8	na::0<cn<8	wt::0<cn<8	wt::0<cn<8	wt::0<cn<8	wt::0<cn<8	wt::0<cn<8	wt::0<cn<8	wt::0<cn<8	na::0<cn<8	wt::0<cn<8	wt::0<cn<8	wt::0<cn<8	wt::0<cn<8	na::0<cn<8	wt::0<cn<8	wt::0<cn<8	wt::0<cn<8	wt::0<cn<8	wt::0<cn<8	wt::0<cn<8	wt::0<cn<8	wt::0<cn<8	wt::0<cn<8	wt::0<cn<8	wt::0<cn<8	wt::0<cn<8	wt::0<cn<8	na::0<cn<8	wt::0<cn<8	wt::0<cn<8	na::0<cn<8	wt::0<cn<8	wt::0<cn<8	wt::0<cn<8
MDA-MB-175-VII	908120	breast	breast	0	na::0<cn<8	wt::0<cn<8	wt::0<cn<8	wt::0<cn<8	wt::0<cn<8	wt::0<cn<8	na::>=8	na::0<cn<8	na::0<cn<8	wt::0<cn<8	na::0<cn<8	na::0<cn<8	wt::0<cn<8	wt::0<cn<8	wt::0<cn<8	wt::0<cn<8	wt::0<cn<8	wt::0<cn<8	wt::0<cn<8	na::0<cn<8	wt::0<cn<8	wt::0<cn<8	wt::0<cn<8	wt::0<cn<8	na::0<cn<8	wt::0<cn<8	wt::0<cn<8	wt::0<cn<8	wt::0<cn<8	wt::0<cn<8	wt::0<cn<8	wt::0<cn<8	wt::0<cn<8	wt::0<cn<8	wt::0<cn<8	wt::0<cn<8	wt::0<cn<8	wt::0<cn<8	na::0<cn<8	wt::0<cn<8	wt::0<cn<8	na::0<cn<8	wt::0<cn<8	wt::0<cn<8	wt::0<cn<8
MDA-MB-361	908121	breast	breast	0	na::0<cn<8	wt::0<cn<8	wt::0<cn<8	wt::0<cn<8	wt::0<cn<8	wt::0<cn<8	na::0<cn<8	na::0<cn<8	na::0<cn<8	wt::0<cn<8	na::0<cn<8	na::0<cn<8	p.M52I::0<cn<8	wt::0<cn<8	wt::0<cn<8	wt::0<cn<8	wt::0<cn<8	wt::0<cn<8	wt::0<cn<8	na::0<cn<8	wt::>=8	wt::0<cn<8	wt::0<cn<8	wt::0<cn<8	na::0<cn<8	wt::0<cn<8	wt::0<cn<8	wt::0<cn<8	wt::0<cn<8	wt::0<cn<8	wt::0<cn<8	wt::0<cn<8	wt::0<cn<8	wt::0<cn<8	wt::0<cn<8	wt::0<cn<8	wt::0<cn<8	wt::0<cn<8	na::0<cn<8	wt::0<cn<8	wt::0<cn<8	na::0<cn<8	wt::0<cn<8	wt::0<cn<8	wt::0<cn<8
MDA-MB-453	908122	breast	breast	0	na::0<cn<8	wt::0<cn<8	wt::0<cn<8	wt::0<cn<8	wt::0<cn<8	wt::0<cn<8	na::nci	na::0<cn<8	na::0<cn<8	p.W638*::0<cn<8	na::0<cn<8	na::0<cn<8	wt::0<cn<8	wt::0<cn<8	wt::0<cn<8	wt::0<cn<8	wt::0<cn<8	wt::0<cn<8	wt::nci	na::0<cn<8	wt::>=8	wt::0<cn<8	wt::0<cn<8	wt::0<cn<8	na::0<cn<8	wt::0<cn<8	wt::0<cn<8	wt::0<cn<8	wt::0<cn<8	wt::0<cn<8	wt::nci	wt::0<cn<8	wt::0<cn<8	wt::0<cn<8	wt::0<cn<8	wt::0<cn<8	wt::0<cn<8	wt::0<cn<8	na::0<cn<8	wt::0<cn<8	wt::0<cn<8	na::0<cn<8	wt::0<cn<8	wt::0<cn<8	wt::0<cn<8
MEL-HO	908124	skin	malignant_melanoma	0	na::0<cn<8	wt::0<cn<8	wt::0<cn<8	p.V600E::0<cn<8	wt::0<cn<8	wt::0<cn<8	na::0<cn<8	na::0<cn<8	na::0<cn<8	wt::0<cn<8	na::0<cn<8	na::0<cn<8	p.?::0	wt::0<cn<8	p.?::0<cn<8	wt::0<cn<8	wt::0<cn<8	wt::0<cn<8	wt::0<cn<8	na::0<cn<8	wt::0<cn<8	wt::0<cn<8	wt::0<cn<8	wt::0<cn<8	na::0<cn<8	wt::0<cn<8	wt::0<cn<8	wt::0<cn<8	wt::0<cn<8	wt::0<cn<8	wt::0<cn<8	wt::0<cn<8	wt::0<cn<8	wt::0<cn<8	wt::0<cn<8	wt::0<cn<8	wt::0<cn<8	wt::0<cn<8	na::0<cn<8	wt::0<cn<8	wt::0<cn<8	na::0<cn<8	wt::0<cn<8	wt::0<cn<8	wt::0<cn<8
MEL-JUSO	908125	skin	malignant_melanoma	0	na::0<cn<8	wt::0<cn<8	wt::0<cn<8	wt::0<cn<8	wt::0<cn<8	wt::0<cn<8	na::0<cn<8	na::0<cn<8	na::0<cn<8	wt::0<cn<8	na::0<cn<8	na::0<cn<8	p.0?::0	wt::0<cn<8	p.0?::0	wt::0<cn<8	wt::0<cn<8	wt::0<cn<8	wt::0<cn<8	na::0<cn<8	wt::0<cn<8	wt::0<cn<8	wt::0<cn<8	wt::0<cn<8	na::0<cn<8	wt::0<cn<8	wt::0<cn<8	wt::0<cn<8	wt::0<cn<8	p.G13D::0<cn<8	wt::0<cn<8	wt::0<cn<8	wt::0<cn<8	wt::0<cn<8	wt::0<cn<8	wt::0<cn<8	wt::0<cn<8	wt::0<cn<8	na::0<cn<8	wt::0<cn<8	wt::0<cn<8	na::0<cn<8	wt::0<cn<8	wt::0<cn<8	wt::0<cn<8
MEG-01	908126	blood	CML	0	na::0<cn<8	wt::0<cn<8	wt::0<cn<8	wt::0<cn<8	wt::0<cn<8	wt::0<cn<8	na::0<cn<8	na::0<cn<8	na::0<cn<8	wt::0<cn<8	na::0<cn<8	na::0<cn<8	wt::0<cn<8	wt::0<cn<8	wt::0<cn<8	wt::0<cn<8	wt::0<cn<8	wt::0<cn<8	wt::0<cn<8	na::0<cn<8	wt::0<cn<8	wt::0<cn<8	wt::0<cn<8	wt::0<cn<8	na::0<cn<8	wt::0<cn<8	wt::0<cn<8	wt::0<cn<8	wt::0<cn<8	wt::0<cn<8	wt::0<cn<8	wt::0<cn<8	wt::0<cn<8	wt::0<cn<8	wt::0<cn<8	wt::0<cn<8	wt::0<cn<8	wt::0<cn<8	na::0<cn<8	wt::0<cn<8	wt::0<cn<8	na::0<cn<8	wt::0<cn<8	wt::0<cn<8	wt::0<cn<8
MES-SA	908127	soft tissue	soft tissue other	0	na::0<cn<8	wt::0<cn<8	wt::0<cn<8	wt::0<cn<8	wt::0<cn<8	wt::0<cn<8	na::0<cn<8	na::0<cn<8	na::0<cn<8	wt::0<cn<8	na::0<cn<8	na::0<cn<8	p.0?::0	wt::0<cn<8	p.0?::0	wt::0<cn<8	wt::0<cn<8	wt::0<cn<8	wt::0<cn<8	na::0<cn<8	wt::0<cn<8	wt::0<cn<8	wt::0<cn<8	wt::0<cn<8	na::0<cn<8	wt::0<cn<8	wt::0<cn<8	wt::0<cn<8	wt::0<cn<8	wt::0<cn<8	wt::0<cn<8	wt::0<cn<8	wt::0<cn<8	wt::0<cn<8	wt::0<cn<8	wt::0<cn<8	wt::0<cn<8	wt::0<cn<8	na::0<cn<8	wt::0<cn<8	wt::0<cn<8	na::0<cn<8	wt::0<cn<8	wt::0<cn<8	wt::0<cn<8
Mewo	908128	skin	malignant_melanoma	0	na::0<cn<8	wt::0<cn<8	wt::0<cn<8	wt::0<cn<8	wt::0<cn<8	wt::0<cn<8	na::0<cn<8	na::0<cn<8	na::0<cn<8	wt::0<cn<8	na::0<cn<8	na::0<cn<8	p.R80*::0<cn<8	wt::0<cn<8	wt::0<cn<8	wt::0<cn<8	wt::0<cn<8	wt::0<cn<8	wt::0<cn<8	na::0<cn<8	wt::0<cn<8	wt::0<cn<8	wt::0<cn<8	wt::0<cn<8	na::0<cn<8	wt::0<cn<8	wt::0<cn<8	wt::0<cn<8	wt::0<cn<8	wt::0<cn<8	wt::0<cn<8	wt::0<cn<8	wt::0<cn<8	wt::0<cn<8	wt::0<cn<8	wt::0<cn<8	wt::0<cn<8	wt::0<cn<8	na::0<cn<8	wt::0<cn<8	wt::0<cn<8	na::0<cn<8	wt::0<cn<8	wt::0<cn<8	wt::0<cn<8
MFE-280	908129	uterus	endometrium	0	na::0<cn<8	wt::0<cn<8	wt::0<cn<8	wt::0<cn<8	wt::0<cn<8	wt::0<cn<8	na::0<cn<8	na::0<cn<8	na::0<cn<8	wt::0<cn<8	na::0<cn<8	na::nci	wt::0<cn<8	wt::0<cn<8	wt::0<cn<8	wt::0<cn<8	wt::0<cn<8	wt::0<cn<8	wt::0<cn<8	na::0<cn<8	wt::0<cn<8	wt::0<cn<8	wt::0<cn<8	wt::nci	na::>=8	wt::0<cn<8	wt::0<cn<8	wt::0<cn<8	wt::0<cn<8	wt::0<cn<8	wt::0<cn<8	wt::0<cn<8	wt::0<cn<8	wt::0<cn<8	wt::0<cn<8	wt::0<cn<8	wt::0<cn<8	wt::0<cn<8	na::0<cn<8	wt::0<cn<8	wt::0<cn<8	na::0<cn<8	wt::nci	wt::0<cn<8	wt::0<cn<8
MG-63	908131	bone	osteosarcoma	0	na::0<cn<8	wt::0<cn<8	wt::0<cn<8	wt::0<cn<8	wt::0<cn<8	wt::0<cn<8	na::0<cn<8	na::0<cn<8	na::0<cn<8	wt::0<cn<8	na::0<cn<8	na::0<cn<8	p.0?::0	wt::0<cn<8	p.0?::0	wt::0<cn<8	wt::0<cn<8	wt::0<cn<8	wt::0<cn<8	na::0<cn<8	wt::0<cn<8	wt::0<cn<8	wt::0<cn<8	wt::0<cn<8	na::0<cn<8	wt::0<cn<8	wt::0<cn<8	wt::0<cn<8	wt::0<cn<8	wt::0<cn<8	wt::0<cn<8	wt::0<cn<8	wt::0<cn<8	wt::0<cn<8	wt::0<cn<8	wt::0<cn<8	wt::0<cn<8	wt::nci	na::0<cn<8	wt::0<cn<8	wt::0<cn<8	na::nci	wt::0<cn<8	wt::0<cn<8	wt::>=8
MHH-ES-1	908134	bone	Ewings sarcoma	0	na::0<cn<8	wt::0<cn<8	wt::0<cn<8	wt::0<cn<8	wt::0<cn<8	wt::0<cn<8	na::0<cn<8	na::0<cn<8	na::0<cn<8	wt::0<cn<8	na::0<cn<8	na::0<cn<8	p.?::0<cn<8	wt::0<cn<8	wt::0<cn<8	wt::0<cn<8	wt::0<cn<8	wt::0<cn<8	wt::0<cn<8	na::0<cn<8	wt::0<cn<8	wt::0<cn<8	wt::0<cn<8	wt::0<cn<8	na::0<cn<8	wt::0<cn<8	wt::0<cn<8	wt::0<cn<8	wt::0<cn<8	wt::0<cn<8	wt::0<cn<8	wt::0<cn<8	wt::0<cn<8	wt::0<cn<8	wt::0<cn<8	wt::0<cn<8	wt::0<cn<8	wt::0<cn<8	na::0<cn<8	wt::0<cn<8	wt::0<cn<8	na::0<cn<8	wt::0<cn<8	wt::0<cn<8	wt::0<cn<8
MHH-NB-11	908135	CNS	neuroblastoma	0	na::0<cn<8	wt::0<cn<8	wt::0<cn<8	wt::0<cn<8	wt::0<cn<8	wt::0<cn<8	na::0<cn<8	na::0<cn<8	na::0<cn<8	wt::0<cn<8	na::0<cn<8	na::0<cn<8	wt::0<cn<8	wt::0<cn<8	wt::0<cn<8	wt::0<cn<8	wt::0<cn<8	wt::0<cn<8	wt::0<cn<8	na::0<cn<8	wt::0<cn<8	wt::0<cn<8	wt::0<cn<8	wt::0<cn<8	na::0<cn<8	wt::0<cn<8	wt::0<cn<8	wt::0<cn<8	wt::0<cn<8	wt::0<cn<8	wt::0<cn<8	wt::0<cn<8	wt::0<cn<8	wt::0<cn<8	wt::0<cn<8	wt::0<cn<8	wt::0<cn<8	wt::0<cn<8	na::0<cn<8	wt::0<cn<8	wt::0<cn<8	na::0<cn<8	wt::0<cn<8	wt::0<cn<8	wt::0<cn<8
MHH-PREB-1	908136	blood	B cell leukemia	1	na::0<cn<8	wt::0<cn<8	wt::0<cn<8	wt::0<cn<8	wt::0<cn<8	wt::0<cn<8	na::0<cn<8	na::0<cn<8	na::0<cn<8	wt::0<cn<8	na::0<cn<8	na::0<cn<8	wt::0<cn<8	wt::0<cn<8	wt::0<cn<8	wt::0<cn<8	wt::0<cn<8	wt::0<cn<8	wt::0<cn<8	na::0<cn<8	wt::0<cn<8	wt::0<cn<8	wt::0<cn<8	wt::0<cn<8	na::0<cn<8	wt::0<cn<8	wt::0<cn<8	wt::0<cn<8	wt::0<cn<8	wt::0<cn<8	wt::0<cn<8	wt::0<cn<8	wt::0<cn<8	wt::0<cn<8	wt::0<cn<8	wt::0<cn<8	wt::0<cn<8	wt::0<cn<8	na::0<cn<8	wt::0<cn<8	wt::0<cn<8	na::0<cn<8	wt::0<cn<8	wt::0<cn<8	wt::0<cn<8
MKN1	908138	GI tract	stomach	0	na::0<cn<8	wt::0<cn<8	wt::0<cn<8	wt::0<cn<8	wt::0<cn<8	wt::0<cn<8	na::0<cn<8	na::0<cn<8	na::0<cn<8	wt::0<cn<8	na::0<cn<8	na::0<cn<8	wt::0<cn<8	wt::0<cn<8	wt::0<cn<8	wt::0<cn<8	wt::0<cn<8	wt::0<cn<8	wt::0<cn<8	na::0<cn<8	wt::0<cn<8	wt::0<cn<8	wt::0<cn<8	p.R465C::0<cn<8	na::0<cn<8	wt::0<cn<8	wt::0<cn<8	wt::0<cn<8	wt::0<cn<8	wt::0<cn<8	wt::0<cn<8	wt::0<cn<8	wt::0<cn<8	wt::0<cn<8	wt::0<cn<8	wt::0<cn<8	wt::>=8	wt::0<cn<8	na::0<cn<8	wt::0<cn<8	wt::0<cn<8	na::0<cn<8	wt::0<cn<8	wt::0<cn<8	wt::0<cn<8
MKN28	908139	GI tract	stomach	0	na::0<cn<8	wt::0<cn<8	p.R1450*::0<cn<8	wt::0<cn<8	wt::0<cn<8	wt::0<cn<8	na::0<cn<8	na::0<cn<8	na::0<cn<8	wt::0<cn<8	na::0<cn<8	na::0<cn<8	wt::0<cn<8	wt::0<cn<8	wt::0<cn<8	wt::0<cn<8	wt::0<cn<8	wt::0<cn<8	wt::0<cn<8	na::0<cn<8	wt::0<cn<8	wt::0<cn<8	wt::0<cn<8	wt::0<cn<8	na::0<cn<8	wt::0<cn<8	wt::0<cn<8	wt::0<cn<8	wt::0<cn<8	wt::0<cn<8	wt::0<cn<8	wt::0<cn<8	wt::0<cn<8	wt::0<cn<8	wt::0<cn<8	wt::0<cn<8	wt::0<cn<8	wt::0<cn<8	na::0<cn<8	wt::0<cn<8	wt::0<cn<8	na::0	wt::0<cn<8	wt::0<cn<8	wt::0<cn<8
ML-2	908141	blood	AML	0	na::0<cn<8	wt::0<cn<8	wt::0<cn<8	wt::0<cn<8	wt::0<cn<8	wt::0<cn<8	na::0<cn<8	na::0<cn<8	na::0<cn<8	wt::0<cn<8	na::0<cn<8	na::0<cn<8	p.0?::0	wt::0<cn<8	p.?::0<cn<8	wt::0<cn<8	wt::0<cn<8	wt::0<cn<8	wt::0<cn<8	na::0<cn<8	wt::0<cn<8	wt::0<cn<8	wt::0<cn<8	wt::0<cn<8	na::0<cn<8	wt::0<cn<8	wt::0<cn<8	wt::0<cn<8	wt::0<cn<8	wt::0<cn<8	wt::0<cn<8	wt::0<cn<8	wt::0<cn<8	wt::0<cn<8	wt::0<cn<8	wt::0<cn<8	p.A146T::0<cn<8	wt::0<cn<8	na::0<cn<8	wt::0<cn<8	wt::0<cn<8	na::0<cn<8	wt::0<cn<8	wt::0<cn<8	wt::0<cn<8
MLMA	908142	blood	hairy_cell_leukaemia	0	na::0<cn<8	wt::0<cn<8	wt::0<cn<8	wt::0<cn<8	wt::0<cn<8	wt::0<cn<8	na::0<cn<8	na::0<cn<8	na::0<cn<8	wt::0<cn<8	na::0<cn<8	na::>=8	wt::0<cn<8	wt::0<cn<8	wt::0<cn<8	wt::0<cn<8	wt::0<cn<8	wt::0<cn<8	wt::0<cn<8	na::0<cn<8	wt::0<cn<8	wt::0<cn<8	wt::0<cn<8	wt::0<cn<8	na::0<cn<8	wt::0<cn<8	wt::0<cn<8	wt::0<cn<8	wt::0<cn<8	wt::0<cn<8	wt::0<cn<8	wt::0<cn<8	wt::0<cn<8	wt::0<cn<8	wt::0<cn<8	wt::0<cn<8	wt::0<cn<8	wt::0<cn<8	na::0<cn<8	wt::0<cn<8	wt::0<cn<8	na::0<cn<8	wt::0<cn<8	wt::0<cn<8	wt::0<cn<8
MN-60	908143	blood	B cell leukemia	1	na::0<cn<8	wt::0<cn<8	wt::0<cn<8	wt::0<cn<8	wt::0<cn<8	wt::0<cn<8	na::0<cn<8	na::0<cn<8	na::0<cn<8	wt::0<cn<8	na::0<cn<8	na::0<cn<8	p.R80*::0<cn<8	wt::0<cn<8	wt::0<cn<8	wt::0<cn<8	wt::0<cn<8	wt::0<cn<8	wt::0<cn<8	na::0<cn<8	wt::0<cn<8	wt::0<cn<8	wt::0<cn<8	wt::0<cn<8	na::0<cn<8	wt::0<cn<8	wt::0<cn<8	wt::0<cn<8	wt::0<cn<8	wt::0<cn<8	wt::0<cn<8	wt::0<cn<8	wt::0<cn<8	wt::0<cn<8	wt::0<cn<8	wt::0<cn<8	wt::0<cn<8	wt::0<cn<8	na::0<cn<8	wt::0<cn<8	p.?::0<cn<8	na::0<cn<8	wt::0<cn<8	wt::0<cn<8	wt::0<cn<8
MOLT-13	908146	blood	lymphoblastic T cell leukaemia	1	na::0<cn<8	wt::0<cn<8	wt::0<cn<8	wt::0<cn<8	wt::0<cn<8	wt::0<cn<8	na::0<cn<8	na::0<cn<8	na::0<cn<8	wt::0<cn<8	na::0<cn<8	na::0<cn<8	p.0?::0	wt::0<cn<8	p.0?::0	wt::0<cn<8	wt::0<cn<8	wt::0<cn<8	wt::0<cn<8	na::0<cn<8	wt::0<cn<8	wt::0<cn<8	wt::0<cn<8	p.R465H::0<cn<8	na::0<cn<8	wt::0<cn<8	wt::0<cn<8	wt::0<cn<8	wt::0<cn<8	wt::0<cn<8	wt::0<cn<8	wt::0<cn<8	wt::0<cn<8	wt::0<cn<8	wt::0<cn<8	wt::0<cn<8	wt::0<cn<8	wt::0<cn<8	na::0<cn<8	wt::0<cn<8	wt::0<cn<8	na::0<cn<8	p.R711*::0<cn<8	wt::0<cn<8	wt::0<cn<8
MOLT-16	908147	blood	lymphoblastic T cell leukaemia	1	na::0<cn<8	wt::0<cn<8	wt::0<cn<8	wt::0<cn<8	wt::0<cn<8	wt::0<cn<8	na::0<cn<8	na::0<cn<8	na::0<cn<8	wt::0<cn<8	na::0<cn<8	na::0<cn<8	p.0?::0	wt::0<cn<8	p.0?::0	wt::0<cn<8	wt::0<cn<8	wt::0<cn<8	wt::0<cn<8	na::0<cn<8	wt::0<cn<8	wt::0<cn<8	wt::0<cn<8	wt::0<cn<8	na::0<cn<8	wt::0<cn<8	wt::0<cn<8	wt::0<cn<8	wt::0<cn<8	wt::0<cn<8	wt::0<cn<8	wt::0<cn<8	wt::0<cn<8	wt::0<cn<8	wt::0<cn<8	wt::0<cn<8	wt::0<cn<8	wt::0<cn<8	na::0<cn<8	wt::0<cn<8	wt::0<cn<8	na::0<cn<8	wt::0<cn<8	wt::0<cn<8	wt::0<cn<8
MONO-MAC-6	908148	blood	AML	0	na::0<cn<8	wt::nci	wt::0<cn<8	wt::0<cn<8	wt::0<cn<8	wt::0<cn<8	na::0<cn<8	na::0<cn<8	na::0<cn<8	wt::0<cn<8	na::0<cn<8	na::0<cn<8	wt::0<cn<8	wt::0<cn<8	wt::0<cn<8	wt::0<cn<8	wt::0<cn<8	wt::0<cn<8	wt::0<cn<8	na::0<cn<8	wt::0<cn<8	wt::0<cn<8	wt::0<cn<8	wt::0<cn<8	na::0<cn<8	wt::0<cn<8	wt::0<cn<8	p.V592A::>=8	wt::0<cn<8	wt::0<cn<8	wt::0<cn<8	wt::0<cn<8	wt::0<cn<8	p.0::0	wt::0<cn<8	wt::0<cn<8	wt::0<cn<8	wt::0<cn<8	na::0<cn<8	wt::0<cn<8	wt::0<cn<8	na::0<cn<8	wt::0<cn<8	wt::0<cn<8	wt::0<cn<8
Mo-T	908149	blood	hairy_cell_leukaemia	0	na::0<cn<8	wt::0<cn<8	wt::0<cn<8	wt::0<cn<8	wt::0<cn<8	wt::0<cn<8	na::0<cn<8	na::0<cn<8	na::0<cn<8	wt::0<cn<8	na::0<cn<8	na::0<cn<8	wt::0<cn<8	wt::0<cn<8	wt::0<cn<8	wt::0<cn<8	wt::0<cn<8	wt::0<cn<8	wt::0<cn<8	na::nci	wt::0<cn<8	wt::0<cn<8	wt::0<cn<8	wt::0<cn<8	na::0<cn<8	wt::0<cn<8	wt::0<cn<8	wt::0<cn<8	wt::0<cn<8	wt::0<cn<8	wt::0<cn<8	wt::0<cn<8	wt::0<cn<8	wt::0<cn<8	wt::0<cn<8	wt::0<cn<8	wt::0<cn<8	wt::0<cn<8	na::0<cn<8	wt::0<cn<8	wt::0<cn<8	na::0<cn<8	wt::0<cn<8	wt::0<cn<8	wt::>=8
MPP-89	908150	lung	mesothelioma	0	na::0<cn<8	wt::0<cn<8	wt::0<cn<8	wt::0<cn<8	wt::0<cn<8	wt::0<cn<8	na::0<cn<8	na::0<cn<8	na::0<cn<8	wt::0<cn<8	na::0<cn<8	na::0<cn<8	wt::0<cn<8	wt::0<cn<8	wt::0<cn<8	wt::0<cn<8	wt::0<cn<8	wt::0<cn<8	wt::0<cn<8	na::0<cn<8	wt::0<cn<8	wt::0<cn<8	wt::0<cn<8	wt::0<cn<8	na::0<cn<8	wt::0<cn<8	wt::0<cn<8	wt::0<cn<8	wt::0<cn<8	wt::0<cn<8	wt::0<cn<8	wt::0<cn<8	wt::0<cn<8	wt::0<cn<8	wt::0<cn<8	wt::0<cn<8	wt::0<cn<8	wt::0<cn<8	na::0<cn<8	wt::0<cn<8	wt::0<cn<8	na::0<cn<8	wt::0<cn<8	wt::0<cn<8	wt::0<cn<8
MRK-nu-1	908151	breast	breast	0	na::0<cn<8	wt::0<cn<8	wt::0<cn<8	wt::0<cn<8	wt::0<cn<8	wt::0<cn<8	na::0<cn<8	na::0<cn<8	na::0<cn<8	p.R74*::0<cn<8	na::0<cn<8	na::0<cn<8	wt::0<cn<8	wt::0<cn<8	wt::0<cn<8	wt::0<cn<8	wt::0<cn<8	wt::0<cn<8	wt::0<cn<8	na::0<cn<8	wt::0<cn<8	wt::0<cn<8	wt::0<cn<8	wt::0<cn<8	na::0<cn<8	wt::0<cn<8	wt::0<cn<8	wt::0<cn<8	wt::0<cn<8	wt::0<cn<8	wt::0<cn<8	wt::0<cn<8	wt::0<cn<8	wt::0<cn<8	wt::0<cn<8	wt::0<cn<8	wt::0<cn<8	wt::0<cn<8	na::0<cn<8	wt::0<cn<8	wt::0<cn<8	na::0<cn<8	wt::0<cn<8	wt::0<cn<8	wt::0<cn<8
MSTO-211H	908152	lung	mesothelioma	0	na::0<cn<8	wt::0<cn<8	wt::nci	wt::0<cn<8	wt::0<cn<8	wt::0<cn<8	na::0<cn<8	na::0<cn<8	na::0<cn<8	wt::0<cn<8	na::0<cn<8	na::0<cn<8	p.?::0	wt::0<cn<8	wt::0<cn<8	wt::0<cn<8	wt::0<cn<8	wt::0<cn<8	wt::nci	na::0<cn<8	wt::0<cn<8	wt::0<cn<8	wt::0<cn<8	wt::0<cn<8	na::0<cn<8	wt::0<cn<8	wt::0<cn<8	wt::0<cn<8	wt::0<cn<8	wt::0<cn<8	wt::0<cn<8	wt::0<cn<8	wt::0<cn<8	wt::0<cn<8	wt::0<cn<8	wt::0<cn<8	wt::0<cn<8	wt::0<cn<8	na::0<cn<8	wt::0<cn<8	wt::0<cn<8	na::0<cn<8	wt::0<cn<8	wt::0<cn<8	wt::>=8
MUTZ-1	908155	blood	haematopoietic_neoplasm other	1	na::0<cn<8	wt::0<cn<8	wt::0<cn<8	wt::0<cn<8	wt::0<cn<8	wt::0<cn<8	na::0<cn<8	na::0<cn<8	na::0<cn<8	wt::0<cn<8	na::0<cn<8	na::0<cn<8	wt::0<cn<8	wt::0<cn<8	wt::0<cn<8	wt::nci	wt::0<cn<8	wt::>=8	wt::0<cn<8	na::0<cn<8	wt::0<cn<8	wt::0<cn<8	wt::0<cn<8	wt::0<cn<8	na::0<cn<8	wt::0<cn<8	wt::0<cn<8	wt::0<cn<8	wt::0<cn<8	wt::0<cn<8	wt::0<cn<8	wt::0<cn<8	wt::0<cn<8	p.0::0	wt::0<cn<8	wt::0<cn<8	wt::0<cn<8	wt::0<cn<8	na::0<cn<8	wt::0<cn<8	wt::0<cn<8	na::0<cn<8	wt::0<cn<8	wt::0<cn<8	wt::0<cn<8
MV-4-11	908156	blood	leukemia	0	na::nci	wt::nci	wt::nci	wt::nci	wt::nci	wt::nci	na::nci	na::nci	na::nci	wt::nci	na::nci	na::nci	wt::nci	wt::nci	wt::nci	wt::nci	wt::nci	wt::nci	wt::nci	na::nci	wt::nci	wt::nci	wt::nci	wt::nci	na::nci	wt::nci	wt::nci	p.D600_L601>HVDFREYEYD::nci	wt::nci	wt::nci	wt::nci	wt::nci	wt::nci	wt::nci	wt::nci	wt::nci	wt::nci	wt::nci	na::nci	wt::nci	wt::nci	na::nci	wt::nci	wt::nci	wt::nci
NB69	908440	CNS	neuroblastoma	0	na::0<cn<8	wt::>=8	wt::0<cn<8	wt::0<cn<8	wt::>=8	wt::0<cn<8	na::0<cn<8	na::0<cn<8	na::0<cn<8	wt::0<cn<8	na::0<cn<8	na::0<cn<8	wt::0<cn<8	wt::0<cn<8	wt::0<cn<8	wt::0<cn<8	wt::0<cn<8	wt::0<cn<8	wt::0<cn<8	na::nci	wt::0<cn<8	wt::0<cn<8	wt::0<cn<8	wt::0<cn<8	na::0<cn<8	wt::0<cn<8	wt::0<cn<8	wt::0<cn<8	wt::0<cn<8	wt::0<cn<8	wt::0<cn<8	wt::0<cn<8	wt::0<cn<8	wt::0<cn<8	wt::0<cn<8	wt::0<cn<8	wt::0<cn<8	wt::0<cn<8	na::0<cn<8	wt::0<cn<8	wt::0<cn<8	na::0<cn<8	wt::0<cn<8	wt::0<cn<8	wt::0<cn<8
NCI-H520	908443	lung	lung: NSCLC: squamous_cell_carcinoma	0	na::0<cn<8	wt::0<cn<8	wt::0<cn<8	wt::0<cn<8	wt::0<cn<8	wt::0<cn<8	na::0<cn<8	na::0<cn<8	na::0<cn<8	wt::0<cn<8	na::0<cn<8	na::0<cn<8	p.G45fs*8::0<cn<8	wt::0<cn<8	wt::0<cn<8	wt::0<cn<8	wt::0<cn<8	wt::0<cn<8	wt::0<cn<8	na::0<cn<8	wt::0<cn<8	wt::0<cn<8	wt::0<cn<8	wt::0<cn<8	na::0<cn<8	wt::0<cn<8	wt::0<cn<8	wt::0<cn<8	wt::0<cn<8	wt::0<cn<8	wt::nci	wt::0<cn<8	wt::0<cn<8	wt::0<cn<8	wt::0<cn<8	wt::0<cn<8	wt::0<cn<8	wt::0<cn<8	na::0<cn<8	wt::0<cn<8	wt::0<cn<8	na::0<cn<8	wt::0<cn<8	wt::0<cn<8	wt::0<cn<8
NCI-SNU-1	908444	GI tract	stomach	1	na::0<cn<8	wt::0<cn<8	wt::0<cn<8	wt::0<cn<8	wt::0<cn<8	wt::0<cn<8	na::0<cn<8	na::0<cn<8	na::0<cn<8	wt::0<cn<8	na::0<cn<8	na::0<cn<8	wt::0<cn<8	wt::0<cn<8	wt::0<cn<8	wt::0<cn<8	wt::0<cn<8	wt::0<cn<8	wt::0<cn<8	na::0<cn<8	wt::0<cn<8	wt::0<cn<8	wt::0<cn<8	wt::0<cn<8	na::0<cn<8	wt::0<cn<8	wt::0<cn<8	wt::0<cn<8	wt::0<cn<8	wt::0<cn<8	wt::0<cn<8	wt::0<cn<8	wt::0<cn<8	wt::0<cn<8	wt::0<cn<8	wt::0<cn<8	p.G12D::0<cn<8	wt::0<cn<8	na::0<cn<8	wt::0<cn<8	p.R226*::0<cn<8	na::0<cn<8	wt::0<cn<8	wt::0<cn<8	wt::0<cn<8
NCI-SNU-5	908445	GI tract	stomach	0	na::0<cn<8	wt::0<cn<8	wt::0<cn<8	wt::0<cn<8	wt::0<cn<8	wt::0<cn<8	na::0<cn<8	na::0<cn<8	na::0<cn<8	p.?::0<cn<8	na::0<cn<8	na::>=8	p.R80*::0<cn<8	wt::0<cn<8	wt::0<cn<8	wt::0<cn<8	wt::0<cn<8	wt::0<cn<8	wt::0<cn<8	na::0<cn<8	wt::0<cn<8	wt::0<cn<8	wt::0<cn<8	wt::0<cn<8	na::0<cn<8	wt::0<cn<8	wt::0<cn<8	wt::0<cn<8	wt::0<cn<8	wt::0<cn<8	wt::0<cn<8	wt::0<cn<8	wt::0<cn<8	wt::0<cn<8	wt::0<cn<8	wt::nci	wt::0<cn<8	wt::0<cn<8	na::0<cn<8	wt::>=8	wt::0<cn<8	na::0<cn<8	wt::0<cn<8	wt::0<cn<8	wt::0<cn<8
NCI-SNU-16	908446	GI tract	stomach	0	na::0<cn<8	wt::0<cn<8	wt::0<cn<8	wt::0<cn<8	wt::0<cn<8	wt::0<cn<8	na::0<cn<8	na::0<cn<8	na::0<cn<8	wt::0<cn<8	na::0<cn<8	na::0<cn<8	p.0?::0	wt::0<cn<8	p.0?::0	wt::0<cn<8	wt::0<cn<8	wt::0<cn<8	wt::0<cn<8	na::0<cn<8	wt::0<cn<8	wt::0<cn<8	wt::0<cn<8	wt::0<cn<8	na::>=8	wt::0<cn<8	wt::0<cn<8	wt::0<cn<8	wt::0<cn<8	wt::0<cn<8	wt::0<cn<8	wt::0<cn<8	wt::0<cn<8	wt::0<cn<8	wt::0<cn<8	wt::0<cn<8	wt::0<cn<8	wt::0<cn<8	na::0<cn<8	wt::0<cn<8	wt::0<cn<8	na::0<cn<8	wt::0<cn<8	wt::0<cn<8	wt::>=8
NH-12	908447	CNS	neuroblastoma	0	na::0<cn<8	wt::0<cn<8	wt::0<cn<8	wt::0<cn<8	wt::0<cn<8	wt::0<cn<8	na::0<cn<8	na::0<cn<8	na::0<cn<8	wt::0<cn<8	na::0<cn<8	na::0<cn<8	wt::0<cn<8	wt::0<cn<8	wt::0<cn<8	wt::0<cn<8	wt::0<cn<8	wt::0<cn<8	wt::0<cn<8	na::0<cn<8	wt::0<cn<8	wt::0<cn<8	wt::0<cn<8	wt::0<cn<8	na::0<cn<8	wt::0<cn<8	wt::0<cn<8	wt::0<cn<8	wt::0<cn<8	wt::0<cn<8	wt::0<cn<8	wt::0<cn<8	wt::0<cn<8	wt::0<cn<8	wt::0<cn<8	wt::0<cn<8	wt::0<cn<8	wt::0<cn<8	na::0<cn<8	wt::0<cn<8	wt::0<cn<8	na::0<cn<8	wt::0<cn<8	wt::0<cn<8	wt::0<cn<8
NKM-1	908448	blood	AML	0	na::0<cn<8	wt::0<cn<8	wt::nci	wt::0<cn<8	wt::0<cn<8	wt::0<cn<8	na::0<cn<8	na::0<cn<8	na::0<cn<8	wt::0<cn<8	na::0<cn<8	na::0<cn<8	p.0?::0	wt::0<cn<8	p.0?::0	wt::0<cn<8	wt::0<cn<8	wt::0<cn<8	wt::0<cn<8	na::0<cn<8	wt::0<cn<8	wt::0<cn<8	wt::0<cn<8	wt::0<cn<8	na::0<cn<8	wt::0<cn<8	wt::0<cn<8	wt::0<cn<8	wt::0<cn<8	wt::0<cn<8	wt::0<cn<8	wt::0<cn<8	wt::0<cn<8	wt::0<cn<8	wt::0<cn<8	wt::0<cn<8	wt::0<cn<8	wt::0<cn<8	na::0<cn<8	wt::0<cn<8	wt::0<cn<8	na::0<cn<8	wt::0<cn<8	wt::0<cn<8	wt::0<cn<8
NMC-G1	908449	CNS	glioma	0	na::0<cn<8	wt::0<cn<8	wt::0<cn<8	p.V600E::0<cn<8	wt::0<cn<8	wt::0<cn<8	na::0<cn<8	na::0<cn<8	na::0<cn<8	wt::0<cn<8	na::0<cn<8	na::0<cn<8	p.?::0	wt::0<cn<8	p.?::0	wt::0<cn<8	wt::0<cn<8	wt::0<cn<8	wt::0<cn<8	na::0<cn<8	wt::0<cn<8	wt::0<cn<8	wt::0<cn<8	wt::0<cn<8	na::0<cn<8	wt::0<cn<8	wt::0<cn<8	wt::0<cn<8	wt::0<cn<8	wt::0<cn<8	wt::0<cn<8	wt::0<cn<8	wt::0<cn<8	wt::0<cn<8	wt::0<cn<8	wt::0<cn<8	wt::0<cn<8	p.?::0	na::0<cn<8	wt::0<cn<8	wt::0<cn<8	na::0<cn<8	wt::0<cn<8	wt::0<cn<8	wt::0<cn<8
no-11	908450	CNS	glioma	0	na::0<cn<8	wt::0<cn<8	wt::0<cn<8	wt::0<cn<8	wt::0<cn<8	wt::0<cn<8	na::0<cn<8	na::0<cn<8	na::0<cn<8	wt::0<cn<8	na::0<cn<8	na::0<cn<8	wt::0<cn<8	wt::0<cn<8	wt::0<cn<8	wt::0<cn<8	wt::0<cn<8	wt::0<cn<8	wt::0<cn<8	na::0<cn<8	wt::0<cn<8	wt::0<cn<8	wt::0<cn<8	wt::0<cn<8	na::0<cn<8	wt::0<cn<8	wt::0<cn<8	wt::0<cn<8	wt::0<cn<8	wt::0<cn<8	wt::0<cn<8	wt::0<cn<8	wt::0<cn<8	wt::0<cn<8	wt::0<cn<8	wt::0<cn<8	wt::0<cn<8	wt::0<cn<8	na::0<cn<8	wt::0<cn<8	wt::0<cn<8	na::0<cn<8	wt::0<cn<8	wt::0<cn<8	wt::0<cn<8
NOMO-1	908451	blood	AML	0	na::0<cn<8	wt::0<cn<8	wt::0<cn<8	wt::0<cn<8	wt::0<cn<8	wt::0<cn<8	na::0<cn<8	na::0<cn<8	na::0<cn<8	wt::0<cn<8	na::0<cn<8	na::nci	p.0?::0	wt::0<cn<8	p.0?::0	wt::0<cn<8	wt::0<cn<8	wt::0<cn<8	wt::0<cn<8	na::0<cn<8	wt::0<cn<8	wt::0<cn<8	wt::0<cn<8	wt::0<cn<8	na::0<cn<8	wt::0<cn<8	wt::0<cn<8	wt::0<cn<8	wt::0<cn<8	wt::0<cn<8	wt::0<cn<8	wt::0<cn<8	wt::0<cn<8	wt::0<cn<8	wt::0<cn<8	wt::0<cn<8	p.G13D::0<cn<8	wt::0<cn<8	na::0<cn<8	wt::0<cn<8	wt::0<cn<8	na::0	wt::0<cn<8	wt::0<cn<8	wt::0<cn<8
no-10	908452	CNS	glioma	0	na::0<cn<8	wt::0<cn<8	wt::0<cn<8	wt::nci	wt::0<cn<8	wt::0<cn<8	na::0<cn<8	na::0<cn<8	na::0<cn<8	wt::0<cn<8	na::0<cn<8	na::0<cn<8	wt::0<cn<8	wt::0<cn<8	wt::0<cn<8	wt::0<cn<8	wt::0<cn<8	wt::0<cn<8	wt::0<cn<8	na::0<cn<8	wt::0<cn<8	wt::0<cn<8	wt::0<cn<8	wt::0<cn<8	na::0<cn<8	wt::0<cn<8	wt::0<cn<8	wt::0<cn<8	wt::0<cn<8	wt::0<cn<8	wt::0<cn<8	wt::0<cn<8	wt::0<cn<8	wt::0<cn<8	wt::0<cn<8	wt::0<cn<8	wt::0<cn<8	wt::0<cn<8	na::0<cn<8	wt::0<cn<8	wt::0<cn<8	na::0<cn<8	wt::0<cn<8	wt::0<cn<8	wt::0<cn<8
NTERA-S-cl-D1	908454	other	other	0	na::nci	wt::nci	wt::nci	wt::nci	wt::nci	wt::nci	na::nci	na::nci	na::nci	wt::nci	na::nci	na::nci	wt::nci	wt::nci	wt::nci	wt::nci	wt::nci	wt::nci	wt::nci	na::nci	wt::nci	wt::nci	wt::nci	wt::nci	na::nci	wt::nci	wt::nci	wt::nci	wt::nci	wt::nci	wt::nci	wt::nci	wt::nci	wt::nci	wt::nci	wt::nci	wt::nci	wt::nci	na::nci	wt::nci	wt::nci	na::nci	wt::nci	wt::nci	wt::nci
NUGC-3	908455	GI tract	stomach	1	na::0<cn<8	wt::0<cn<8	wt::0<cn<8	wt::0<cn<8	wt::0<cn<8	wt::0<cn<8	na::0<cn<8	na::0<cn<8	na::0<cn<8	wt::0<cn<8	na::0<cn<8	na::0<cn<8	wt::0<cn<8	wt::0<cn<8	wt::0<cn<8	wt::0<cn<8	wt::0<cn<8	wt::0<cn<8	wt::nci	na::0<cn<8	wt::0<cn<8	wt::0<cn<8	wt::0<cn<8	wt::0<cn<8	na::0<cn<8	wt::0<cn<8	wt::0<cn<8	wt::0<cn<8	wt::0<cn<8	wt::0<cn<8	wt::0<cn<8	wt::0<cn<8	wt::0<cn<8	wt::0<cn<8	wt::0<cn<8	wt::0<cn<8	wt::0<cn<8	wt::0<cn<8	na::0<cn<8	wt::0<cn<8	wt::0<cn<8	na::0<cn<8	wt::0<cn<8	wt::0<cn<8	wt::0<cn<8
NCI-H747	908457	GI tract	large_intestine	1	na::0<cn<8	wt::0<cn<8	p.Q1429*::0<cn<8	wt::0<cn<8	wt::0<cn<8	wt::0<cn<8	na::0<cn<8	na::0<cn<8	na::0<cn<8	wt::0<cn<8	na::0<cn<8	na::0<cn<8	wt::0<cn<8	wt::0<cn<8	wt::0<cn<8	wt::0<cn<8	wt::0<cn<8	wt::0<cn<8	wt::0<cn<8	na::0<cn<8	wt::0<cn<8	wt::0<cn<8	wt::0<cn<8	wt::0<cn<8	na::0<cn<8	wt::0<cn<8	wt::0<cn<8	wt::0<cn<8	wt::0<cn<8	wt::0<cn<8	wt::0<cn<8	wt::0<cn<8	wt::0<cn<8	wt::0<cn<8	wt::0<cn<8	wt::0<cn<8	p.G13D::0<cn<8	wt::0<cn<8	na::0<cn<8	wt::0<cn<8	wt::0<cn<8	na::0<cn<8	wt::0<cn<8	wt::0<cn<8	wt::0<cn<8
NCI-H716	908458	GI tract	large_intestine	0	na::0<cn<8	wt::0<cn<8	wt::0<cn<8	wt::0<cn<8	wt::0<cn<8	wt::0<cn<8	na::0<cn<8	na::0<cn<8	na::0<cn<8	wt::0<cn<8	na::0<cn<8	na::0<cn<8	wt::0<cn<8	wt::0<cn<8	wt::0<cn<8	wt::0<cn<8	wt::0<cn<8	wt::0<cn<8	wt::0<cn<8	na::0<cn<8	wt::0<cn<8	wt::0<cn<8	wt::0<cn<8	wt::0<cn<8	na::>=8	wt::0<cn<8	wt::0<cn<8	wt::0<cn<8	wt::0<cn<8	wt::0<cn<8	wt::0<cn<8	wt::0<cn<8	wt::0<cn<8	wt::0<cn<8	wt::0<cn<8	wt::0<cn<8	wt::0<cn<8	p.?::0	na::0<cn<8	wt::0<cn<8	wt::0<cn<8	na::0<cn<8	wt::0<cn<8	wt::0<cn<8	wt::>=8
NCI-H596	908459	lung	lung: NSCLC: adenocarcinoma	0	na::0<cn<8	wt::0<cn<8	wt::0<cn<8	wt::0<cn<8	wt::0<cn<8	wt::0<cn<8	na::0<cn<8	na::0<cn<8	na::0<cn<8	wt::0<cn<8	na::0<cn<8	na::0<cn<8	wt::0<cn<8	wt::0<cn<8	wt::0<cn<8	wt::0<cn<8	wt::0<cn<8	wt::0<cn<8	wt::0<cn<8	na::0<cn<8	wt::0<cn<8	wt::0<cn<8	wt::0<cn<8	wt::0<cn<8	na::0<cn<8	wt::0<cn<8	wt::0<cn<8	wt::0<cn<8	wt::0<cn<8	wt::0<cn<8	wt::0<cn<8	wt::0<cn<8	wt::0<cn<8	wt::0<cn<8	wt::0<cn<8	wt::0<cn<8	wt::0<cn<8	wt::0<cn<8	na::0<cn<8	wt::0<cn<8	wt::0<cn<8	na::0<cn<8	wt::0<cn<8	wt::0<cn<8	wt::0<cn<8
NCI-H441	908460	lung	lung: NSCLC: adenocarcinoma	0	na::0<cn<8	wt::0<cn<8	wt::0<cn<8	wt::0<cn<8	wt::0<cn<8	wt::0<cn<8	na::0<cn<8	na::0<cn<8	na::0<cn<8	wt::0<cn<8	na::0<cn<8	na::nci	wt::0<cn<8	wt::0<cn<8	wt::0<cn<8	wt::0<cn<8	wt::0<cn<8	wt::0<cn<8	wt::0<cn<8	na::0<cn<8	wt::0<cn<8	wt::0<cn<8	wt::0<cn<8	wt::0<cn<8	na::0<cn<8	wt::0<cn<8	wt::0<cn<8	wt::0<cn<8	wt::0<cn<8	wt::0<cn<8	wt::0<cn<8	wt::0<cn<8	wt::0<cn<8	wt::0<cn<8	wt::0<cn<8	wt::0<cn<8	p.G12V::0<cn<8	wt::0<cn<8	na::0<cn<8	wt::0<cn<8	wt::0<cn<8	na::0<cn<8	wt::0<cn<8	wt::0<cn<8	wt::0<cn<8
NCI-N87	908461	GI tract	stomach	0	na::0<cn<8	wt::0<cn<8	wt::0<cn<8	wt::nci	wt::0<cn<8	wt::0<cn<8	na::0<cn<8	na::0<cn<8	na::0<cn<8	wt::0<cn<8	na::0<cn<8	na::0<cn<8	wt::0<cn<8	wt::0<cn<8	wt::0<cn<8	wt::0<cn<8	wt::0<cn<8	wt::0<cn<8	wt::0<cn<8	na::0<cn<8	wt::>=8	wt::0<cn<8	wt::0<cn<8	wt::0<cn<8	na::0<cn<8	wt::0<cn<8	wt::0<cn<8	wt::0<cn<8	wt::0<cn<8	wt::0<cn<8	wt::0<cn<8	wt::0<cn<8	wt::0<cn<8	wt::0<cn<8	wt::0<cn<8	wt::0<cn<8	wt::0<cn<8	wt::0<cn<8	na::0<cn<8	wt::0<cn<8	wt::0<cn<8	na::0<cn<8	wt::0<cn<8	wt::0<cn<8	wt::0<cn<8
NCI-H2452	908462	lung	mesothelioma	0	na::0<cn<8	wt::0<cn<8	wt::0<cn<8	wt::0<cn<8	wt::0<cn<8	wt::0<cn<8	na::0<cn<8	na::0<cn<8	na::0<cn<8	wt::0<cn<8	na::0<cn<8	na::0<cn<8	p.0?::0	wt::0<cn<8	p.0?::0	wt::0<cn<8	wt::0<cn<8	wt::0<cn<8	wt::0<cn<8	na::0<cn<8	wt::0<cn<8	wt::0<cn<8	wt::0<cn<8	wt::0<cn<8	na::0<cn<8	wt::0<cn<8	wt::0<cn<8	wt::0<cn<8	wt::0<cn<8	wt::0<cn<8	wt::0<cn<8	wt::0<cn<8	wt::0<cn<8	wt::0<cn<8	wt::0<cn<8	wt::0<cn<8	wt::0<cn<8	wt::0<cn<8	na::0<cn<8	wt::0<cn<8	wt::0<cn<8	na::0<cn<8	wt::0<cn<8	wt::0<cn<8	wt::0<cn<8
NCI-H1793	908463	lung	lung: NSCLC: adenocarcinoma	0	na::0<cn<8	wt::0<cn<8	wt::0<cn<8	wt::0<cn<8	wt::0<cn<8	wt::0<cn<8	na::0<cn<8	na::0<cn<8	na::0<cn<8	wt::0<cn<8	na::0<cn<8	na::0<cn<8	p.?::0	wt::0<cn<8	p.0?::0<cn<8	wt::0<cn<8	wt::0<cn<8	wt::0<cn<8	wt::0<cn<8	na::0<cn<8	wt::0<cn<8	wt::0<cn<8	wt::0<cn<8	wt::0<cn<8	na::0<cn<8	wt::0<cn<8	wt::0<cn<8	wt::0<cn<8	wt::0<cn<8	wt::0<cn<8	wt::0<cn<8	wt::0<cn<8	wt::0<cn<8	wt::0<cn<8	wt::0<cn<8	wt::0<cn<8	wt::0<cn<8	wt::0<cn<8	na::0<cn<8	wt::0<cn<8	wt::0<cn<8	na::0<cn<8	wt::0<cn<8	wt::0<cn<8	wt::0<cn<8
NCI-H358	908465	lung	lung: NSCLC: adenocarcinoma	0	na::0<cn<8	wt::0<cn<8	wt::0<cn<8	wt::0<cn<8	wt::0<cn<8	wt::0<cn<8	na::0<cn<8	na::0<cn<8	na::0<cn<8	wt::0<cn<8	na::0<cn<8	na::0<cn<8	wt::0<cn<8	wt::0<cn<8	wt::0<cn<8	wt::0<cn<8	wt::0<cn<8	wt::0<cn<8	wt::0<cn<8	na::0<cn<8	wt::0<cn<8	wt::0<cn<8	wt::0<cn<8	wt::0<cn<8	na::0<cn<8	wt::0<cn<8	wt::0<cn<8	wt::nci	wt::0<cn<8	wt::0<cn<8	wt::0<cn<8	wt::0<cn<8	wt::0<cn<8	wt::0<cn<8	wt::0<cn<8	wt::0<cn<8	p.G12C::0<cn<8	wt::0<cn<8	na::0<cn<8	wt::0<cn<8	wt::0<cn<8	na::0<cn<8	wt::0<cn<8	wt::0<cn<8	wt::0<cn<8
NCI-H1155	908467	lung	lung: NSCLC: large cell	0	na::0<cn<8	wt::0<cn<8	wt::0<cn<8	wt::0<cn<8	wt::0<cn<8	wt::0<cn<8	na::0<cn<8	na::0<cn<8	na::0<cn<8	wt::0<cn<8	na::0<cn<8	na::0<cn<8	wt::0<cn<8	wt::0<cn<8	wt::0<cn<8	wt::0<cn<8	wt::0<cn<8	wt::0<cn<8	wt::0<cn<8	na::0<cn<8	wt::0<cn<8	wt::0<cn<8	wt::0<cn<8	wt::0<cn<8	na::0<cn<8	wt::0<cn<8	wt::0<cn<8	wt::0<cn<8	wt::0<cn<8	wt::0<cn<8	wt::0<cn<8	wt::0<cn<8	wt::0<cn<8	wt::0<cn<8	wt::0<cn<8	wt::0<cn<8	p.Q61H::0<cn<8	wt::0<cn<8	na::0<cn<8	wt::0<cn<8	wt::0<cn<8	na::0<cn<8	wt::0<cn<8	p.R911*::0<cn<8	wt::0<cn<8
NCI-H28	908470	lung	mesothelioma	1	na::0<cn<8	wt::0<cn<8	wt::0<cn<8	wt::0<cn<8	wt::0<cn<8	wt::0<cn<8	na::0<cn<8	na::0<cn<8	na::0<cn<8	wt::0<cn<8	na::0<cn<8	na::0<cn<8	p.0?::0	wt::0<cn<8	p.0?::0	wt::0	wt::0<cn<8	wt::0<cn<8	wt::0<cn<8	na::0<cn<8	wt::0<cn<8	wt::0<cn<8	wt::0<cn<8	wt::0<cn<8	na::0<cn<8	wt::0<cn<8	wt::0<cn<8	wt::0<cn<8	wt::0<cn<8	wt::0<cn<8	wt::0<cn<8	wt::0<cn<8	wt::0<cn<8	wt::0<cn<8	wt::0<cn<8	wt::0<cn<8	wt::0<cn<8	wt::0<cn<8	na::0<cn<8	wt::0<cn<8	wt::0<cn<8	na::0<cn<8	wt::0<cn<8	wt::0<cn<8	wt::0<cn<8
NCI-H1581	908471	lung	lung: NSCLC: large cell	1	na::0<cn<8	wt::0<cn<8	p.A1107fs*12::0<cn<8	wt::0<cn<8	wt::0<cn<8	wt::0<cn<8	na::0<cn<8	na::0<cn<8	na::0<cn<8	wt::0<cn<8	na::0<cn<8	na::nci	wt::0<cn<8	wt::0<cn<8	wt::0<cn<8	wt::0<cn<8	wt::0<cn<8	wt::0<cn<8	wt::0<cn<8	na::0<cn<8	wt::0<cn<8	wt::0<cn<8	wt::0<cn<8	wt::0<cn<8	na::0<cn<8	wt::0<cn<8	wt::0<cn<8	wt::0<cn<8	wt::0<cn<8	wt::0<cn<8	wt::0<cn<8	wt::0<cn<8	wt::0<cn<8	wt::0<cn<8	wt::0<cn<8	wt::0<cn<8	wt::0<cn<8	wt::0<cn<8	na::0<cn<8	wt::0<cn<8	wt::0<cn<8	na::0<cn<8	wt::0<cn<8	wt::0<cn<8	wt::0<cn<8
NCI-H1573	908472	lung	lung: NSCLC: adenocarcinoma	0	na::0<cn<8	wt::0<cn<8	wt::0<cn<8	wt::0<cn<8	wt::0<cn<8	wt::0<cn<8	na::0<cn<8	na::0<cn<8	na::0<cn<8	wt::0<cn<8	na::0<cn<8	na::0<cn<8	wt::0<cn<8	wt::0<cn<8	wt::0<cn<8	wt::0<cn<8	wt::0<cn<8	wt::0<cn<8	wt::>=8	na::0<cn<8	wt::0<cn<8	wt::0<cn<8	wt::0<cn<8	wt::0<cn<8	na::0<cn<8	wt::0<cn<8	wt::0<cn<8	wt::0<cn<8	wt::0<cn<8	wt::0<cn<8	wt::0<cn<8	wt::0<cn<8	wt::0<cn<8	wt::0<cn<8	wt::0<cn<8	wt::0<cn<8	p.G12A::0<cn<8	wt::0<cn<8	na::0<cn<8	wt::>=8	wt::0<cn<8	na::0<cn<8	wt::0<cn<8	wt::0<cn<8	wt::0<cn<8
NCI-H1666	908473	lung	lung: NSCLC: adenocarcinoma	0	na::0<cn<8	wt::0<cn<8	wt::0<cn<8	p.G466V::0<cn<8	wt::0<cn<8	wt::0<cn<8	na::0<cn<8	na::0<cn<8	na::0<cn<8	wt::0<cn<8	na::0<cn<8	na::0<cn<8	p.0?::0	wt::0<cn<8	p.0?::0	wt::0<cn<8	wt::0<cn<8	wt::0<cn<8	wt::0<cn<8	na::0<cn<8	wt::0<cn<8	wt::0<cn<8	wt::0<cn<8	wt::0<cn<8	na::0<cn<8	wt::0<cn<8	wt::0<cn<8	wt::0<cn<8	wt::0<cn<8	wt::0<cn<8	wt::0<cn<8	wt::0<cn<8	wt::0<cn<8	wt::0<cn<8	wt::0<cn<8	wt::0<cn<8	wt::0<cn<8	wt::0<cn<8	na::0<cn<8	wt::0<cn<8	wt::0<cn<8	na::0<cn<8	wt::0<cn<8	wt::0<cn<8	wt::0<cn<8
NCI-H1703	908474	lung	lung: NSCLC: adenocarcinoma	0	na::0<cn<8	wt::0<cn<8	wt::0<cn<8	wt::0<cn<8	wt::0<cn<8	wt::0<cn<8	na::0<cn<8	na::0<cn<8	na::0<cn<8	wt::0<cn<8	na::0<cn<8	na::0<cn<8	p.D84V::0<cn<8	wt::0<cn<8	wt::0<cn<8	wt::0<cn<8	wt::0<cn<8	wt::0<cn<8	wt::0<cn<8	na::0<cn<8	wt::0<cn<8	wt::0<cn<8	wt::0<cn<8	wt::0<cn<8	na::0<cn<8	wt::0<cn<8	wt::0<cn<8	wt::0<cn<8	wt::0<cn<8	wt::0<cn<8	wt::0<cn<8	wt::0<cn<8	wt::0<cn<8	wt::0<cn<8	wt::0<cn<8	wt::0<cn<8	wt::0<cn<8	wt::0<cn<8	na::0<cn<8	wt::0<cn<8	wt::0<cn<8	na::0<cn<8	wt::0<cn<8	wt::0<cn<8	wt::0<cn<8
NCI-H1755	908475	lung	lung: NSCLC: adenocarcinoma	0	na::0<cn<8	wt::0<cn<8	wt::0<cn<8	p.G469A::0<cn<8	wt::0<cn<8	wt::0<cn<8	na::0<cn<8	na::0<cn<8	na::0<cn<8	wt::0<cn<8	na::0<cn<8	na::0<cn<8	p.0?::0	wt::0<cn<8	p.0?::0	wt::0<cn<8	wt::0<cn<8	wt::0<cn<8	wt::0<cn<8	na::0<cn<8	wt::0<cn<8	wt::0<cn<8	wt::0<cn<8	wt::0<cn<8	na::0<cn<8	wt::0<cn<8	wt::0<cn<8	wt::0<cn<8	wt::0<cn<8	wt::0<cn<8	wt::0<cn<8	wt::0<cn<8	wt::0<cn<8	wt::0<cn<8	wt::0<cn<8	wt::0<cn<8	wt::0<cn<8	wt::0<cn<8	na::0<cn<8	wt::0<cn<8	wt::0<cn<8	na::0	wt::0<cn<8	wt::0<cn<8	wt::0<cn<8
NCI-H1993	908476	lung	lung: NSCLC: adenocarcinoma	0	na::0<cn<8	wt::0<cn<8	wt::0<cn<8	wt::0<cn<8	wt::0<cn<8	wt::0<cn<8	na::0<cn<8	na::0<cn<8	na::0<cn<8	wt::0<cn<8	na::>=8	na::>=8	wt::0<cn<8	wt::0<cn<8	wt::0<cn<8	wt::0<cn<8	wt::0<cn<8	wt::0<cn<8	wt::0<cn<8	na::0<cn<8	wt::0<cn<8	wt::0<cn<8	wt::0<cn<8	wt::0<cn<8	na::0<cn<8	wt::0<cn<8	wt::0<cn<8	wt::0<cn<8	wt::0<cn<8	wt::0<cn<8	wt::0<cn<8	wt::0<cn<8	wt::0<cn<8	wt::0<cn<8	wt::0<cn<8	wt::0<cn<8	wt::nci	wt::0<cn<8	na::>=8	wt::>=8	wt::0<cn<8	na::0<cn<8	wt::0<cn<8	wt::0<cn<8	wt::0<cn<8
NCI-H630	908482	GI tract	large_intestine	1	na::0<cn<8	wt::0<cn<8	p.Q1367*::0<cn<8	wt::0<cn<8	wt::0<cn<8	wt::0<cn<8	na::0<cn<8	na::0<cn<8	na::0<cn<8	wt::0<cn<8	na::0<cn<8	na::0<cn<8	wt::0<cn<8	wt::0<cn<8	wt::0<cn<8	wt::0<cn<8	wt::0<cn<8	wt::0<cn<8	wt::0<cn<8	na::0<cn<8	wt::0<cn<8	wt::0<cn<8	wt::0<cn<8	wt::0<cn<8	na::0<cn<8	wt::0<cn<8	wt::0<cn<8	wt::0<cn<8	wt::0<cn<8	wt::0<cn<8	wt::0<cn<8	wt::0<cn<8	wt::0<cn<8	wt::nci	wt::0<cn<8	wt::0<cn<8	wt::>=8	wt::0<cn<8	na::0<cn<8	wt::0<cn<8	wt::0<cn<8	na::0<cn<8	p.R680*::0<cn<8	wt::0<cn<8	wt::0<cn<8
ONS-76	909248	CNS	medulloblastoma	0	na::0<cn<8	wt::0<cn<8	wt::0<cn<8	wt::0<cn<8	wt::0<cn<8	wt::0<cn<8	na::0<cn<8	na::0<cn<8	na::0<cn<8	wt::0<cn<8	na::0<cn<8	na::0<cn<8	p.0?::0	wt::0<cn<8	p.?::0	wt::0<cn<8	wt::0<cn<8	wt::0<cn<8	wt::0<cn<8	na::0<cn<8	wt::0<cn<8	wt::0<cn<8	wt::0<cn<8	wt::0<cn<8	na::0<cn<8	wt::0<cn<8	wt::0<cn<8	wt::0<cn<8	wt::0<cn<8	wt::0<cn<8	wt::0<cn<8	wt::0<cn<8	wt::0<cn<8	wt::0<cn<8	wt::0<cn<8	wt::0<cn<8	wt::0<cn<8	wt::0<cn<8	na::0<cn<8	wt::0<cn<8	wt::0<cn<8	na::0<cn<8	wt::0<cn<8	wt::0<cn<8	wt::0<cn<8
OPM-2	909249	blood	Myeloma	0	na::0<cn<8	wt::0<cn<8	wt::0<cn<8	wt::0<cn<8	wt::0<cn<8	wt::0<cn<8	na::0<cn<8	na::0<cn<8	na::0<cn<8	wt::0<cn<8	na::0<cn<8	na::0<cn<8	wt::0<cn<8	p.0?::0	wt::0<cn<8	wt::0<cn<8	wt::0<cn<8	wt::0<cn<8	wt::0<cn<8	na::0<cn<8	wt::0<cn<8	wt::0<cn<8	wt::0<cn<8	wt::0<cn<8	na::0<cn<8	p.K650E::0<cn<8	wt::0<cn<8	wt::0<cn<8	wt::0<cn<8	wt::0<cn<8	wt::0<cn<8	wt::0<cn<8	wt::0<cn<8	wt::0<cn<8	wt::0<cn<8	wt::0<cn<8	wt::0<cn<8	wt::0<cn<8	na::0<cn<8	wt::0<cn<8	wt::0<cn<8	na::0<cn<8	wt::0<cn<8	wt::0<cn<8	wt::0<cn<8
OS-RC-2	909250	kidney	Renal cell carcinoma	0	na::0<cn<8	wt::0<cn<8	wt::0<cn<8	wt::0<cn<8	wt::0<cn<8	wt::0<cn<8	na::0<cn<8	na::0<cn<8	na::0<cn<8	wt::0<cn<8	na::0<cn<8	na::0<cn<8	p.0?::0	wt::0<cn<8	p.0?::0	wt::0<cn<8	wt::0<cn<8	wt::0<cn<8	wt::0<cn<8	na::0<cn<8	wt::0<cn<8	wt::0<cn<8	wt::0<cn<8	wt::0<cn<8	na::0<cn<8	wt::0<cn<8	wt::0<cn<8	wt::0<cn<8	wt::0<cn<8	wt::0<cn<8	wt::0<cn<8	wt::0<cn<8	wt::0<cn<8	wt::0<cn<8	wt::0<cn<8	wt::0<cn<8	wt::0<cn<8	wt::0<cn<8	na::0<cn<8	wt::0<cn<8	wt::0<cn<8	na::0<cn<8	wt::0<cn<8	wt::0<cn<8	wt::0<cn<8
P12-ICHIKAWA	909251	blood	lymphoblastic T cell leukaemia	0	na::0<cn<8	wt::0<cn<8	wt::0<cn<8	wt::0<cn<8	wt::0<cn<8	wt::0<cn<8	na::0<cn<8	na::0<cn<8	na::0<cn<8	wt::0<cn<8	na::0<cn<8	na::0<cn<8	p.0?::0	wt::0<cn<8	p.0?::0	wt::0<cn<8	wt::0<cn<8	wt::0<cn<8	wt::0<cn<8	na::0<cn<8	wt::0<cn<8	wt::0<cn<8	wt::0<cn<8	p.R505C::0<cn<8	na::0<cn<8	wt::0<cn<8	wt::0<cn<8	wt::0<cn<8	wt::0<cn<8	wt::0<cn<8	wt::0<cn<8	wt::0<cn<8	wt::0<cn<8	wt::0<cn<8	wt::0<cn<8	wt::0<cn<8	wt::0<cn<8	wt::0<cn<8	na::0<cn<8	wt::0<cn<8	wt::0<cn<8	na::0<cn<8	wt::0<cn<8	wt::0<cn<8	wt::0<cn<8
P30-OHK	909252	blood	lymphoblastic leukemia	1	na::0<cn<8	wt::0<cn<8	wt::0<cn<8	wt::0<cn<8	wt::0<cn<8	wt::0<cn<8	na::0<cn<8	na::0<cn<8	na::0<cn<8	wt::0<cn<8	na::0<cn<8	na::0<cn<8	p.0?::0	wt::0<cn<8	p.0?::0	wt::0<cn<8	wt::0<cn<8	wt::0<cn<8	wt::0<cn<8	na::0<cn<8	wt::0<cn<8	wt::0<cn<8	wt::0<cn<8	wt::0<cn<8	na::0<cn<8	wt::0<cn<8	wt::0<cn<8	wt::0<cn<8	wt::0<cn<8	wt::0<cn<8	wt::0<cn<8	wt::0<cn<8	wt::0<cn<8	wt::0<cn<8	wt::0<cn<8	wt::0<cn<8	wt::0<cn<8	wt::0<cn<8	na::0<cn<8	wt::0<cn<8	p.?::0<cn<8	na::0<cn<8	wt::0<cn<8	wt::0<cn<8	wt::0<cn<8
P31-FUJ	909253	blood	AML	1	na::0<cn<8	wt::0<cn<8	wt::0<cn<8	wt::0<cn<8	wt::0<cn<8	wt::0<cn<8	na::0<cn<8	na::0<cn<8	na::0<cn<8	wt::0<cn<8	na::0<cn<8	na::nci	wt::0<cn<8	wt::0<cn<8	wt::0<cn<8	wt::0<cn<8	wt::0<cn<8	wt::0<cn<8	wt::0<cn<8	na::0<cn<8	wt::0<cn<8	wt::0<cn<8	wt::0<cn<8	wt::0<cn<8	na::0<cn<8	wt::0<cn<8	wt::0<cn<8	wt::0<cn<8	wt::0<cn<8	wt::0<cn<8	wt::0<cn<8	wt::0<cn<8	wt::0<cn<8	wt::0<cn<8	wt::0<cn<8	wt::0<cn<8	wt::0<cn<8	wt::0<cn<8	na::0<cn<8	wt::0<cn<8	wt::0<cn<8	na::0<cn<8	wt::0<cn<8	wt::0<cn<8	wt::0<cn<8
PA-1	909255	ovary	ovary	0	na::0<cn<8	wt::0<cn<8	wt::0<cn<8	wt::0<cn<8	wt::0<cn<8	wt::0<cn<8	na::0<cn<8	na::0<cn<8	na::0<cn<8	wt::0<cn<8	na::0<cn<8	na::0<cn<8	wt::0<cn<8	wt::0<cn<8	wt::0<cn<8	wt::0<cn<8	wt::0<cn<8	wt::0<cn<8	wt::0<cn<8	na::0<cn<8	wt::0<cn<8	wt::0<cn<8	wt::0<cn<8	wt::0<cn<8	na::0<cn<8	wt::0<cn<8	wt::0<cn<8	wt::0<cn<8	wt::0<cn<8	wt::0<cn<8	wt::0<cn<8	wt::0<cn<8	wt::0<cn<8	wt::0<cn<8	wt::0<cn<8	wt::0<cn<8	wt::0<cn<8	wt::0<cn<8	na::0<cn<8	wt::0<cn<8	wt::0<cn<8	na::0<cn<8	wt::0<cn<8	wt::0<cn<8	wt::0<cn<8
OCUB-M	909256	breast	breast	0	na::0<cn<8	wt::0<cn<8	wt::0<cn<8	wt::0<cn<8	wt::0<cn<8	wt::0<cn<8	na::0<cn<8	na::0<cn<8	na::0<cn<8	wt::0<cn<8	na::0<cn<8	na::0<cn<8	wt::0<cn<8	wt::0<cn<8	wt::0<cn<8	wt::0<cn<8	wt::0<cn<8	wt::0<cn<8	wt::0<cn<8	na::0<cn<8	wt::>=8	wt::0<cn<8	wt::0<cn<8	wt::0<cn<8	na::0<cn<8	wt::0<cn<8	wt::0<cn<8	wt::0<cn<8	wt::0<cn<8	wt::0<cn<8	wt::0<cn<8	wt::0<cn<8	wt::0<cn<8	wt::0<cn<8	wt::0<cn<8	wt::0<cn<8	wt::0<cn<8	wt::0<cn<8	na::0<cn<8	wt::0<cn<8	wt::0<cn<8	na::0<cn<8	wt::0<cn<8	wt::0<cn<8	wt::>=8
Raji	909262	blood	Burkitt lymphoma	0	na::0<cn<8	wt::0<cn<8	wt::0<cn<8	wt::0<cn<8	wt::0<cn<8	wt::0<cn<8	na::0<cn<8	na::0<cn<8	na::0<cn<8	wt::0<cn<8	na::0<cn<8	na::0<cn<8	wt::0<cn<8	wt::0<cn<8	wt::0<cn<8	wt::0<cn<8	wt::0<cn<8	wt::0<cn<8	wt::0<cn<8	na::0<cn<8	wt::0<cn<8	wt::0<cn<8	wt::0<cn<8	wt::0<cn<8	na::0<cn<8	wt::0<cn<8	wt::0<cn<8	wt::0<cn<8	wt::0<cn<8	wt::0<cn<8	wt::0<cn<8	wt::0<cn<8	wt::0<cn<8	wt::0<cn<8	wt::0<cn<8	wt::0<cn<8	wt::0<cn<8	wt::0<cn<8	na::0<cn<8	wt::0<cn<8	wt::0<cn<8	na::0<cn<8	wt::0<cn<8	wt::0<cn<8	wt::0<cn<8
RCM-1	909263	GI tract	large_intestine	1	na::0<cn<8	wt::0<cn<8	wt::nci	wt::0<cn<8	wt::0<cn<8	wt::0<cn<8	na::0<cn<8	na::0<cn<8	na::0<cn<8	wt::0<cn<8	na::0<cn<8	na::0<cn<8	wt::0<cn<8	wt::0<cn<8	wt::0<cn<8	wt::0<cn<8	wt::0<cn<8	wt::0<cn<8	wt::nci	na::0<cn<8	wt::0<cn<8	wt::0<cn<8	wt::0<cn<8	p.R505C::0<cn<8	na::0<cn<8	wt::0<cn<8	wt::0<cn<8	wt::0<cn<8	wt::0<cn<8	wt::0<cn<8	wt::0<cn<8	wt::0<cn<8	wt::0<cn<8	wt::0<cn<8	wt::0<cn<8	wt::0<cn<8	p.G12V::0<cn<8	wt::0<cn<8	na::0<cn<8	wt::0<cn<8	wt::0<cn<8	na::0<cn<8	wt::0<cn<8	wt::0<cn<8	wt::0<cn<8
RD	909264	soft tissue	rhabdomyosarcoma	1	na::0<cn<8	wt::0<cn<8	wt::0<cn<8	wt::0<cn<8	wt::0<cn<8	wt::0<cn<8	na::0<cn<8	na::0<cn<8	na::0<cn<8	wt::0<cn<8	na::0<cn<8	na::0<cn<8	wt::0<cn<8	wt::0<cn<8	wt::0<cn<8	wt::0<cn<8	wt::0<cn<8	wt::0<cn<8	wt::0<cn<8	na::0<cn<8	wt::0<cn<8	wt::0<cn<8	wt::0<cn<8	wt::0<cn<8	na::0<cn<8	wt::0<cn<8	wt::0<cn<8	wt::0<cn<8	wt::0<cn<8	wt::0<cn<8	wt::0<cn<8	wt::0<cn<8	wt::0<cn<8	wt::0<cn<8	wt::0<cn<8	wt::0<cn<8	wt::0<cn<8	wt::0<cn<8	na::0<cn<8	wt::0<cn<8	wt::0<cn<8	na::0<cn<8	wt::0<cn<8	wt::0<cn<8	wt::0<cn<8
REH	909696	blood	B cell leukemia	1	na::0<cn<8	wt::0<cn<8	wt::0<cn<8	wt::0<cn<8	wt::0<cn<8	wt::0<cn<8	na::0<cn<8	na::0<cn<8	na::0<cn<8	wt::0<cn<8	na::0<cn<8	na::0<cn<8	p.0?::0	wt::0<cn<8	p.0?::0	wt::0<cn<8	wt::0<cn<8	wt::0<cn<8	wt::0<cn<8	na::0<cn<8	wt::0<cn<8	wt::0<cn<8	wt::0<cn<8	wt::0<cn<8	na::0<cn<8	wt::0<cn<8	wt::0<cn<8	wt::0<cn<8	wt::0<cn<8	wt::0<cn<8	wt::0<cn<8	wt::0<cn<8	wt::0<cn<8	wt::0<cn<8	wt::0<cn<8	wt::0<cn<8	wt::0<cn<8	wt::0<cn<8	na::0<cn<8	wt::0<cn<8	p.?::0<cn<8	na::0<cn<8	wt::0<cn<8	wt::0<cn<8	wt::0<cn<8
RKO	909698	GI tract	large_intestine	1	na::0<cn<8	wt::0<cn<8	wt::0<cn<8	p.V600E::0<cn<8	wt::0<cn<8	wt::0<cn<8	na::0<cn<8	na::0<cn<8	na::0<cn<8	wt::0<cn<8	na::0<cn<8	na::0<cn<8	wt::0<cn<8	wt::0<cn<8	wt::0<cn<8	wt::0<cn<8	wt::0<cn<8	wt::0<cn<8	wt::0<cn<8	na::0<cn<8	wt::0<cn<8	wt::0<cn<8	wt::0<cn<8	wt::0<cn<8	na::0<cn<8	wt::0<cn<8	wt::0<cn<8	wt::0<cn<8	wt::0<cn<8	wt::0<cn<8	wt::0<cn<8	wt::0<cn<8	wt::0<cn<8	wt::0<cn<8	wt::0<cn<8	wt::0<cn<8	wt::0<cn<8	wt::0<cn<8	na::0<cn<8	wt::0<cn<8	wt::0<cn<8	na::0<cn<8	wt::0<cn<8	wt::0<cn<8	wt::0<cn<8
RMG-I	909699	ovary	ovary	0	na::0<cn<8	wt::0<cn<8	wt::0<cn<8	wt::0<cn<8	wt::0<cn<8	wt::0<cn<8	na::0<cn<8	na::0<cn<8	na::0<cn<8	wt::0<cn<8	na::0<cn<8	na::0<cn<8	p.0?::0	wt::0<cn<8	p.?::0	wt::0<cn<8	wt::0<cn<8	wt::0<cn<8	wt::0<cn<8	na::0<cn<8	wt::0<cn<8	wt::0<cn<8	wt::0<cn<8	wt::0<cn<8	na::0<cn<8	wt::0<cn<8	wt::0<cn<8	wt::0<cn<8	wt::0<cn<8	wt::0<cn<8	wt::0<cn<8	wt::0<cn<8	wt::0<cn<8	wt::0<cn<8	wt::0<cn<8	wt::0<cn<8	wt::0<cn<8	wt::0<cn<8	na::0<cn<8	wt::0<cn<8	wt::0<cn<8	na::0<cn<8	wt::0<cn<8	wt::0<cn<8	wt::0<cn<8
RPMI-2650	909700	upper aerodigestive	upper_aerodigestive_tract	0	na::0<cn<8	wt::0<cn<8	wt::0<cn<8	wt::0<cn<8	wt::0<cn<8	wt::0<cn<8	na::0<cn<8	na::0<cn<8	na::0<cn<8	wt::0<cn<8	na::0<cn<8	na::0<cn<8	wt::0<cn<8	wt::0<cn<8	wt::0<cn<8	wt::0<cn<8	wt::0<cn<8	wt::0<cn<8	wt::0<cn<8	na::0<cn<8	wt::0<cn<8	wt::0<cn<8	wt::0<cn<8	wt::0<cn<8	na::0<cn<8	wt::0<cn<8	wt::0<cn<8	wt::0<cn<8	wt::0<cn<8	wt::0<cn<8	wt::0<cn<8	wt::0<cn<8	wt::0<cn<8	wt::0<cn<8	wt::0<cn<8	wt::0<cn<8	wt::0<cn<8	wt::0<cn<8	na::0<cn<8	wt::0<cn<8	wt::0<cn<8	na::0<cn<8	wt::0<cn<8	wt::0<cn<8	wt::0<cn<8
RPMI-6666	909701	blood	Hodgkin lymphoma	0	na::0<cn<8	wt::0<cn<8	wt::0<cn<8	wt::0<cn<8	wt::0<cn<8	wt::0<cn<8	na::0<cn<8	na::0<cn<8	na::0<cn<8	wt::0<cn<8	na::0<cn<8	na::0<cn<8	wt::0<cn<8	wt::0<cn<8	wt::0<cn<8	wt::0<cn<8	wt::0<cn<8	wt::0<cn<8	wt::0<cn<8	na::0<cn<8	wt::0<cn<8	wt::0<cn<8	wt::0<cn<8	wt::0<cn<8	na::0<cn<8	wt::0<cn<8	wt::0<cn<8	wt::0<cn<8	wt::0<cn<8	wt::0<cn<8	wt::0<cn<8	wt::0<cn<8	wt::0<cn<8	wt::0<cn<8	wt::0<cn<8	wt::0<cn<8	wt::0<cn<8	wt::0<cn<8	na::0<cn<8	wt::0<cn<8	wt::0<cn<8	na::0<cn<8	wt::0<cn<8	wt::0<cn<8	wt::0<cn<8
RPMI-8402	909702	blood	lymphoblastic T cell leukaemia	0	na::0<cn<8	wt::0<cn<8	wt::0<cn<8	wt::0<cn<8	wt::0<cn<8	wt::0<cn<8	na::0<cn<8	na::0<cn<8	na::0<cn<8	wt::0<cn<8	na::0<cn<8	na::0<cn<8	p.0?::0	wt::0<cn<8	p.0?::0	wt::0<cn<8	wt::0<cn<8	wt::0<cn<8	wt::0<cn<8	na::0<cn<8	wt::0<cn<8	wt::nci	wt::0<cn<8	p.R465H::0<cn<8	na::0<cn<8	wt::0<cn<8	wt::0<cn<8	wt::0<cn<8	wt::0<cn<8	wt::0<cn<8	wt::0<cn<8	wt::0<cn<8	wt::0<cn<8	wt::0<cn<8	wt::0<cn<8	wt::0<cn<8	wt::0<cn<8	wt::0<cn<8	na::0<cn<8	wt::0<cn<8	wt::0<cn<8	na::0<cn<8	wt::0<cn<8	wt::0<cn<8	wt::0<cn<8
RS4-11	909703	blood	leukemia	1	na::0<cn<8	wt::0<cn<8	wt::0<cn<8	wt::0<cn<8	wt::0<cn<8	wt::0<cn<8	na::0<cn<8	na::0<cn<8	na::0<cn<8	wt::0<cn<8	na::0<cn<8	na::0<cn<8	p.0?::0	wt::0<cn<8	p.0?::0	wt::0<cn<8	wt::0<cn<8	wt::0<cn<8	wt::0<cn<8	na::0<cn<8	wt::0<cn<8	wt::0<cn<8	wt::0<cn<8	wt::0<cn<8	na::0<cn<8	wt::0<cn<8	wt::0<cn<8	wt::0<cn<8	wt::0<cn<8	wt::0<cn<8	wt::0<cn<8	wt::0<cn<8	wt::0<cn<8	wt::0<cn<8	wt::0<cn<8	wt::0<cn<8	wt::0<cn<8	wt::0<cn<8	na::0<cn<8	wt::0<cn<8	wt::0<cn<8	na::0	wt::0<cn<8	wt::0<cn<8	wt::0<cn<8
RT-112	909704	bladder	bladder	0	na::0<cn<8	wt::0<cn<8	wt::0<cn<8	wt::0<cn<8	wt::0<cn<8	wt::0<cn<8	na::0<cn<8	na::0<cn<8	na::0<cn<8	wt::0<cn<8	na::0<cn<8	na::0<cn<8	p.0?::0	wt::0<cn<8	p.0?::0	wt::0<cn<8	wt::0<cn<8	wt::0<cn<8	wt::0<cn<8	na::0<cn<8	wt::0<cn<8	wt::0<cn<8	wt::0<cn<8	wt::0<cn<8	na::0<cn<8	wt::0<cn<8	wt::0<cn<8	wt::0<cn<8	wt::0<cn<8	wt::0<cn<8	wt::0<cn<8	wt::0<cn<8	wt::0<cn<8	wt::0<cn<8	wt::0<cn<8	wt::0<cn<8	wt::0<cn<8	wt::0<cn<8	na::0<cn<8	wt::0<cn<8	wt::0<cn<8	na::0<cn<8	wt::0<cn<8	wt::0<cn<8	wt::0<cn<8
RVH-421	909706	skin	malignant_melanoma	0	na::0<cn<8	wt::0<cn<8	wt::0<cn<8	p.V600E::0<cn<8	wt::0<cn<8	wt::0<cn<8	na::0<cn<8	na::0<cn<8	na::0<cn<8	wt::0<cn<8	na::0<cn<8	na::0<cn<8	p.0?::0	wt::0<cn<8	p.?::0<cn<8	wt::0<cn<8	wt::0<cn<8	wt::0<cn<8	wt::0<cn<8	na::0<cn<8	wt::0<cn<8	wt::0<cn<8	wt::0<cn<8	wt::0<cn<8	na::0<cn<8	wt::0<cn<8	wt::0<cn<8	wt::0<cn<8	wt::0<cn<8	wt::0<cn<8	wt::0<cn<8	wt::0<cn<8	wt::0<cn<8	wt::0<cn<8	wt::0<cn<8	wt::0<cn<8	wt::0<cn<8	wt::0<cn<8	na::0<cn<8	wt::0<cn<8	wt::0<cn<8	na::0<cn<8	wt::0<cn<8	wt::0<cn<8	wt::0<cn<8
Saos-2	909707	bone	osteosarcoma	0	na::0<cn<8	wt::0<cn<8	wt::0<cn<8	wt::0<cn<8	wt::0<cn<8	wt::0<cn<8	na::0<cn<8	na::0<cn<8	na::0<cn<8	wt::0<cn<8	na::0<cn<8	na::0<cn<8	wt::0<cn<8	wt::0<cn<8	wt::0<cn<8	wt::0<cn<8	wt::0<cn<8	wt::0<cn<8	wt::0<cn<8	na::0<cn<8	wt::0<cn<8	wt::0<cn<8	wt::0<cn<8	wt::0<cn<8	na::0<cn<8	wt::0<cn<8	wt::0<cn<8	wt::0<cn<8	wt::0<cn<8	wt::0<cn<8	wt::0<cn<8	wt::0<cn<8	wt::0<cn<8	wt::0<cn<8	wt::0<cn<8	wt::0<cn<8	wt::0<cn<8	wt::0<cn<8	na::0<cn<8	wt::0<cn<8	wt::0<cn<8	na::0<cn<8	wt::0<cn<8	wt::0<cn<8	wt::0<cn<8
SAS	909708	upper aerodigestive	upper_aerodigestive_tract	1	na::0<cn<8	wt::0<cn<8	wt::0<cn<8	wt::0<cn<8	wt::0<cn<8	wt::0<cn<8	na::0<cn<8	na::0<cn<8	na::0<cn<8	wt::0<cn<8	na::0<cn<8	na::0<cn<8	wt::0<cn<8	wt::0<cn<8	wt::0<cn<8	wt::0<cn<8	wt::0<cn<8	wt::0<cn<8	wt::0<cn<8	na::0<cn<8	wt::0<cn<8	wt::0<cn<8	wt::0<cn<8	wt::0<cn<8	na::0<cn<8	wt::0<cn<8	wt::0<cn<8	wt::0<cn<8	wt::0<cn<8	wt::0<cn<8	wt::0<cn<8	wt::0<cn<8	wt::0<cn<8	wt::0<cn<8	wt::0<cn<8	wt::0<cn<8	wt::>=8	wt::0<cn<8	na::0<cn<8	wt::0<cn<8	wt::0<cn<8	na::0<cn<8	wt::0<cn<8	wt::0<cn<8	wt::0<cn<8
SCC-9	909709	upper aerodigestive	upper_aerodigestive_tract	0	na::0<cn<8	wt::0<cn<8	wt::0<cn<8	wt::0<cn<8	wt::nci	wt::0<cn<8	na::0<cn<8	na::0<cn<8	na::0<cn<8	wt::0<cn<8	na::0<cn<8	na::0<cn<8	p.?::0	wt::0<cn<8	p.?::0	wt::0<cn<8	wt::0<cn<8	wt::0<cn<8	wt::0<cn<8	na::0<cn<8	wt::0<cn<8	wt::0<cn<8	wt::0<cn<8	wt::0<cn<8	na::0<cn<8	wt::0<cn<8	wt::0<cn<8	wt::0<cn<8	wt::0<cn<8	wt::0<cn<8	wt::0<cn<8	wt::0<cn<8	wt::0<cn<8	wt::0<cn<8	wt::0<cn<8	wt::0<cn<8	wt::nci	wt::0<cn<8	na::0<cn<8	wt::0<cn<8	wt::0<cn<8	na::0<cn<8	wt::0<cn<8	wt::0<cn<8	wt::0<cn<8
SCH	909711	GI tract	stomach	0	na::0<cn<8	wt::0<cn<8	wt::0<cn<8	wt::0<cn<8	wt::0<cn<8	wt::0<cn<8	na::0<cn<8	na::0<cn<8	na::0<cn<8	wt::0<cn<8	na::0<cn<8	na::0<cn<8	wt::0<cn<8	wt::0<cn<8	wt::0<cn<8	wt::0<cn<8	wt::0<cn<8	wt::0<cn<8	wt::0<cn<8	na::0<cn<8	wt::0<cn<8	wt::0<cn<8	wt::0<cn<8	wt::0<cn<8	na::0<cn<8	wt::0<cn<8	wt::0<cn<8	wt::0<cn<8	wt::0<cn<8	wt::0<cn<8	wt::0<cn<8	wt::0<cn<8	wt::0<cn<8	wt::0<cn<8	wt::0<cn<8	wt::0<cn<8	wt::0<cn<8	wt::0<cn<8	na::0<cn<8	wt::nci	wt::0<cn<8	na::0<cn<8	wt::0<cn<8	wt::0<cn<8	wt::0<cn<8
SF126	909712	CNS	glioma	0	na::0<cn<8	wt::0<cn<8	wt::0<cn<8	wt::0<cn<8	wt::0<cn<8	wt::0<cn<8	na::0<cn<8	na::0<cn<8	na::0<cn<8	wt::0<cn<8	na::0<cn<8	na::0<cn<8	p.0?::0	wt::0<cn<8	p.0?::0	wt::0<cn<8	wt::0<cn<8	wt::0<cn<8	wt::0<cn<8	na::0<cn<8	wt::0<cn<8	wt::0<cn<8	wt::0<cn<8	wt::0<cn<8	na::0<cn<8	wt::0<cn<8	wt::0<cn<8	wt::0<cn<8	wt::0<cn<8	wt::0<cn<8	wt::0<cn<8	wt::0<cn<8	wt::0<cn<8	wt::0<cn<8	wt::0<cn<8	wt::0<cn<8	wt::0<cn<8	wt::0<cn<8	na::0<cn<8	wt::0<cn<8	wt::0<cn<8	na::0<cn<8	wt::0<cn<8	wt::0<cn<8	wt::0<cn<8
SH-4	909713	skin	malignant_melanoma	0	na::0<cn<8	wt::0<cn<8	wt::0<cn<8	p.V600E::0<cn<8	wt::0<cn<8	wt::0<cn<8	na::0<cn<8	na::0<cn<8	na::0<cn<8	wt::0<cn<8	na::0<cn<8	na::0<cn<8	p.0?::0	wt::0<cn<8	p.0?::0	wt::0<cn<8	wt::0<cn<8	wt::0<cn<8	wt::0<cn<8	na::0<cn<8	wt::0<cn<8	wt::0<cn<8	wt::0<cn<8	wt::0<cn<8	na::0<cn<8	wt::0<cn<8	wt::0<cn<8	wt::0<cn<8	wt::0<cn<8	wt::0<cn<8	wt::0<cn<8	wt::0<cn<8	wt::0<cn<8	wt::0<cn<8	wt::0<cn<8	wt::0<cn<8	wt::0<cn<8	wt::0<cn<8	na::0<cn<8	wt::0<cn<8	wt::0<cn<8	na::0<cn<8	wt::0<cn<8	wt::0<cn<8	wt::0<cn<8
SIG-M5	909715	blood	AML	0	na::0<cn<8	wt::0<cn<8	wt::0<cn<8	p.V600E::0<cn<8	wt::0<cn<8	wt::0<cn<8	na::0<cn<8	na::0<cn<8	na::0<cn<8	wt::0<cn<8	na::0<cn<8	na::0<cn<8	wt::0<cn<8	wt::0<cn<8	wt::0<cn<8	wt::0<cn<8	wt::0<cn<8	wt::0<cn<8	wt::0<cn<8	na::0<cn<8	wt::0<cn<8	wt::0<cn<8	wt::0<cn<8	wt::0<cn<8	na::0<cn<8	wt::0<cn<8	wt::0<cn<8	wt::0<cn<8	wt::0<cn<8	wt::0<cn<8	wt::0<cn<8	wt::0<cn<8	wt::0<cn<8	wt::0<cn<8	wt::0<cn<8	wt::0<cn<8	wt::0<cn<8	wt::0<cn<8	na::0<cn<8	wt::0<cn<8	wt::0<cn<8	na::0<cn<8	wt::0<cn<8	wt::0<cn<8	wt::0<cn<8
SJRH30	909716	soft tissue	rhabdomyosarcoma	0	na::0<cn<8	wt::0<cn<8	wt::0<cn<8	wt::0<cn<8	wt::0<cn<8	wt::0<cn<8	na::0<cn<8	na::0<cn<8	na::0<cn<8	wt::0<cn<8	na::>=8	na::0<cn<8	wt::0<cn<8	wt::0<cn<8	wt::0<cn<8	wt::0<cn<8	wt::0<cn<8	wt::0<cn<8	wt::0<cn<8	na::0<cn<8	wt::0<cn<8	wt::0<cn<8	wt::0<cn<8	wt::0<cn<8	na::nci	wt::0<cn<8	wt::>=8	wt::0<cn<8	wt::>=8	wt::0<cn<8	wt::0<cn<8	wt::0<cn<8	wt::0<cn<8	wt::0<cn<8	wt::0<cn<8	wt::0<cn<8	wt::0<cn<8	wt::nci	na::0<cn<8	wt::0<cn<8	wt::0<cn<8	na::0<cn<8	wt::0<cn<8	wt::0<cn<8	wt::0<cn<8
SJSA-1	909717	bone	other	1	na::0<cn<8	wt::0<cn<8	wt::0<cn<8	wt::0<cn<8	wt::0<cn<8	wt::0<cn<8	na::0<cn<8	na::0<cn<8	na::0<cn<8	wt::0<cn<8	na::>=8	na::0<cn<8	wt::0<cn<8	wt::0<cn<8	wt::0<cn<8	wt::0<cn<8	wt::0<cn<8	wt::0<cn<8	wt::0<cn<8	na::0<cn<8	wt::0<cn<8	wt::0<cn<8	wt::0<cn<8	wt::0<cn<8	na::0<cn<8	wt::0<cn<8	wt::0<cn<8	wt::0<cn<8	wt::0<cn<8	wt::0<cn<8	wt::0<cn<8	wt::0<cn<8	wt::0<cn<8	wt::0<cn<8	wt::0<cn<8	wt::0<cn<8	wt::0<cn<8	wt::0<cn<8	na::>=8	wt::0<cn<8	wt::0<cn<8	na::0<cn<8	wt::0<cn<8	wt::0<cn<8	wt::0<cn<8
SK-HEP-1	909719	other	liver	0	na::0<cn<8	wt::0<cn<8	wt::0<cn<8	p.V600E::0<cn<8	wt::0<cn<8	wt::0<cn<8	na::0<cn<8	na::0<cn<8	na::0<cn<8	wt::0<cn<8	na::0<cn<8	na::0<cn<8	p.0?::0	wt::0<cn<8	p.0?::0	wt::0<cn<8	wt::0<cn<8	wt::0<cn<8	wt::nci	na::0<cn<8	wt::0<cn<8	wt::0<cn<8	wt::0<cn<8	wt::0<cn<8	na::0<cn<8	wt::0<cn<8	wt::0<cn<8	wt::0<cn<8	wt::0<cn<8	wt::0<cn<8	wt::0<cn<8	wt::0<cn<8	wt::0<cn<8	wt::0<cn<8	wt::0<cn<8	wt::0<cn<8	wt::0<cn<8	wt::0<cn<8	na::0<cn<8	wt::nci	wt::0<cn<8	na::0<cn<8	wt::0<cn<8	wt::0<cn<8	wt::0<cn<8
SK-LMS-1	909720	soft tissue	soft tissue other	0	na::0<cn<8	wt::0<cn<8	wt::0<cn<8	wt::0<cn<8	wt::nci	wt::0<cn<8	na::0<cn<8	na::0<cn<8	na::0<cn<8	wt::0<cn<8	na::0<cn<8	na::0<cn<8	wt::0<cn<8	wt::0<cn<8	wt::0<cn<8	wt::0<cn<8	wt::0<cn<8	wt::0<cn<8	wt::nci	na::0<cn<8	wt::0<cn<8	wt::0<cn<8	wt::0<cn<8	wt::0<cn<8	na::0<cn<8	wt::0<cn<8	wt::0<cn<8	wt::0<cn<8	wt::0<cn<8	wt::0<cn<8	wt::0<cn<8	wt::0<cn<8	wt::0<cn<8	wt::0<cn<8	wt::0<cn<8	wt::0<cn<8	wt::0<cn<8	wt::0<cn<8	na::0<cn<8	wt::0<cn<8	wt::0<cn<8	na::0<cn<8	wt::0<cn<8	wt::0<cn<8	wt::0<cn<8
SK-LU-1	909721	lung	lung: NSCLC: adenocarcinoma	0	na::0<cn<8	wt::0<cn<8	wt::0<cn<8	wt::0<cn<8	wt::0<cn<8	wt::0<cn<8	na::0<cn<8	na::0<cn<8	na::nci	wt::0<cn<8	na::0<cn<8	na::0<cn<8	p.0?::0	wt::0<cn<8	p.0?::0	wt::0<cn<8	wt::0<cn<8	wt::0<cn<8	wt::0<cn<8	na::0<cn<8	wt::0<cn<8	wt::0<cn<8	wt::0<cn<8	wt::0<cn<8	na::0<cn<8	wt::0<cn<8	wt::0<cn<8	wt::0<cn<8	wt::0<cn<8	wt::0<cn<8	wt::0<cn<8	wt::0<cn<8	wt::0<cn<8	wt::0<cn<8	wt::0<cn<8	wt::0<cn<8	p.G12D::0<cn<8	wt::0<cn<8	na::0<cn<8	wt::0<cn<8	wt::0<cn<8	na::0<cn<8	wt::0<cn<8	wt::0<cn<8	wt::0<cn<8
SKM-1	909722	blood	haematopoietic_neoplasm other	0	na::0<cn<8	wt::0<cn<8	wt::0<cn<8	wt::0<cn<8	wt::0<cn<8	wt::0<cn<8	na::0<cn<8	na::0<cn<8	na::0<cn<8	wt::0<cn<8	na::0<cn<8	na::0<cn<8	wt::0<cn<8	wt::0<cn<8	wt::0<cn<8	wt::0<cn<8	wt::0<cn<8	wt::0<cn<8	wt::0<cn<8	na::0<cn<8	wt::0<cn<8	p.Y646C::0<cn<8	wt::0<cn<8	wt::0<cn<8	na::0<cn<8	wt::0<cn<8	wt::0<cn<8	wt::0<cn<8	wt::0<cn<8	wt::0<cn<8	wt::0<cn<8	wt::0<cn<8	wt::0<cn<8	wt::nci	wt::0<cn<8	wt::0<cn<8	wt::0<cn<8	wt::0<cn<8	na::0<cn<8	wt::0<cn<8	wt::0<cn<8	na::0<cn<8	wt::0<cn<8	wt::0<cn<8	wt::>=8
SK-MEL-1	909723	skin	malignant_melanoma	0	na::0<cn<8	wt::0<cn<8	wt::0<cn<8	p.V600E::nci	wt::0<cn<8	wt::0<cn<8	na::0<cn<8	na::>=8	na::0<cn<8	wt::0<cn<8	na::>=8	na::0<cn<8	wt::0<cn<8	wt::0<cn<8	wt::0<cn<8	p.S33C::0<cn<8	wt::0<cn<8	wt::0<cn<8	wt::0<cn<8	na::0<cn<8	wt::0<cn<8	wt::0<cn<8	wt::0<cn<8	wt::0<cn<8	na::0<cn<8	wt::0<cn<8	wt::0<cn<8	wt::0<cn<8	wt::0<cn<8	wt::0<cn<8	wt::0<cn<8	wt::0<cn<8	wt::0<cn<8	wt::0<cn<8	wt::0<cn<8	wt::0<cn<8	wt::0<cn<8	wt::0<cn<8	na::0<cn<8	wt::0<cn<8	wt::0<cn<8	na::0<cn<8	wt::0<cn<8	wt::0<cn<8	wt::0<cn<8
SK-MEL-24	909725	skin	malignant_melanoma	0	na::0<cn<8	wt::0<cn<8	wt::0<cn<8	p.V600E::0<cn<8	wt::0<cn<8	wt::0<cn<8	na::0<cn<8	na::0<cn<8	na::0<cn<8	wt::0<cn<8	na::0<cn<8	na::0<cn<8	p.0?::0	wt::0<cn<8	p.0?::0	wt::0<cn<8	wt::0<cn<8	wt::0<cn<8	wt::0<cn<8	na::0<cn<8	wt::0<cn<8	wt::0<cn<8	wt::0<cn<8	wt::0<cn<8	na::0<cn<8	wt::0<cn<8	wt::0<cn<8	wt::0<cn<8	wt::0<cn<8	wt::0<cn<8	wt::0<cn<8	wt::0<cn<8	wt::0<cn<8	wt::0<cn<8	wt::0<cn<8	wt::0<cn<8	wt::0<cn<8	wt::0<cn<8	na::0<cn<8	wt::0<cn<8	wt::0<cn<8	na::0<cn<8	wt::0<cn<8	wt::0<cn<8	wt::0<cn<8
SK-MEL-30	909726	skin	malignant_melanoma	0	na::0<cn<8	wt::0<cn<8	wt::0<cn<8	wt::0<cn<8	wt::0<cn<8	wt::0<cn<8	na::>=8	na::0<cn<8	na::0<cn<8	wt::0<cn<8	na::0<cn<8	na::0<cn<8	wt::0<cn<8	wt::0<cn<8	wt::0<cn<8	wt::0<cn<8	wt::0<cn<8	wt::0<cn<8	wt::0<cn<8	na::0<cn<8	wt::0<cn<8	wt::0<cn<8	wt::0<cn<8	wt::0<cn<8	na::0<cn<8	wt::0<cn<8	wt::0<cn<8	wt::0<cn<8	wt::0<cn<8	wt::0<cn<8	wt::0<cn<8	wt::0<cn<8	wt::0<cn<8	wt::0<cn<8	wt::0<cn<8	wt::0<cn<8	wt::0<cn<8	wt::0<cn<8	na::0<cn<8	wt::0<cn<8	wt::0<cn<8	na::0<cn<8	wt::0<cn<8	wt::0<cn<8	wt::0<cn<8
SK-MES-1	909728	lung	lung: NSCLC: squamous_cell_carcinoma	0	na::0<cn<8	wt::0<cn<8	wt::0<cn<8	wt::0<cn<8	wt::0<cn<8	wt::0<cn<8	na::0<cn<8	na::0<cn<8	na::0<cn<8	wt::0<cn<8	na::0<cn<8	na::0<cn<8	p.0?::0	wt::0<cn<8	p.0?::0	wt::0<cn<8	wt::0<cn<8	wt::0<cn<8	wt::0<cn<8	na::0<cn<8	wt::0<cn<8	wt::0<cn<8	wt::0<cn<8	wt::0<cn<8	na::0<cn<8	wt::0<cn<8	wt::0<cn<8	wt::0<cn<8	wt::0<cn<8	wt::0<cn<8	wt::0<cn<8	wt::0<cn<8	wt::0<cn<8	wt::0<cn<8	wt::0<cn<8	wt::0<cn<8	wt::0<cn<8	wt::0<cn<8	na::0<cn<8	wt::0<cn<8	wt::0<cn<8	na::0<cn<8	wt::0<cn<8	wt::0<cn<8	wt::0<cn<8
SK-NEP-1	909730	kidney	Renal other (putative Ewing's)	0	na::0<cn<8	wt::0<cn<8	wt::0<cn<8	wt::0<cn<8	wt::0<cn<8	wt::0<cn<8	na::0<cn<8	na::0<cn<8	na::0<cn<8	wt::0<cn<8	na::0<cn<8	na::0<cn<8	p.0?::0	wt::0<cn<8	p.0?::0	wt::0<cn<8	wt::0<cn<8	wt::0<cn<8	wt::0<cn<8	na::0<cn<8	wt::0<cn<8	wt::0<cn<8	wt::0<cn<8	wt::0<cn<8	na::0<cn<8	wt::0<cn<8	wt::0<cn<8	wt::0<cn<8	wt::0<cn<8	wt::0<cn<8	wt::0<cn<8	wt::0<cn<8	wt::0<cn<8	wt::0<cn<8	wt::0<cn<8	wt::0<cn<8	wt::0<cn<8	wt::0<cn<8	na::0<cn<8	wt::0<cn<8	wt::0<cn<8	na::0<cn<8	wt::0<cn<8	wt::0<cn<8	wt::0<cn<8
SK-PN-DW	909731	bone	Ewings sarcoma	0	na::0<cn<8	wt::0<cn<8	wt::0<cn<8	wt::0<cn<8	wt::0<cn<8	wt::0<cn<8	na::0<cn<8	na::0<cn<8	na::0<cn<8	wt::0<cn<8	na::0<cn<8	na::0<cn<8	wt::0<cn<8	wt::0<cn<8	wt::0<cn<8	wt::0<cn<8	wt::0<cn<8	wt::0<cn<8	wt::0<cn<8	na::0<cn<8	wt::0<cn<8	wt::0<cn<8	wt::0<cn<8	wt::0<cn<8	na::0<cn<8	wt::0<cn<8	wt::0<cn<8	wt::0<cn<8	wt::0<cn<8	wt::0<cn<8	wt::0<cn<8	wt::0<cn<8	wt::0<cn<8	wt::0<cn<8	wt::0<cn<8	wt::0<cn<8	wt::0<cn<8	wt::0<cn<8	na::0<cn<8	wt::0<cn<8	wt::0<cn<8	na::0<cn<8	wt::0<cn<8	wt::0<cn<8	wt::>=8
SK-UT-1	909732	soft tissue	soft tissue other	1	na::0<cn<8	wt::0<cn<8	p.Q1096*::0<cn<8	wt::0<cn<8	wt::0<cn<8	wt::0<cn<8	na::0<cn<8	na::0<cn<8	na::0<cn<8	wt::0<cn<8	na::0<cn<8	na::0<cn<8	wt::0<cn<8	wt::0<cn<8	wt::0<cn<8	wt::0<cn<8	wt::0<cn<8	wt::0<cn<8	wt::0<cn<8	na::0<cn<8	wt::0<cn<8	wt::0<cn<8	wt::0<cn<8	wt::0<cn<8	na::0<cn<8	wt::0<cn<8	wt::0<cn<8	wt::0<cn<8	wt::0<cn<8	wt::0<cn<8	wt::0<cn<8	wt::0<cn<8	wt::0<cn<8	wt::0<cn<8	wt::0<cn<8	wt::0<cn<8	wt::0<cn<8	wt::0<cn<8	na::0<cn<8	wt::0<cn<8	wt::0<cn<8	na::0<cn<8	wt::0<cn<8	wt::0<cn<8	wt::0<cn<8
SNU-387	909736	other	liver	0	na::0<cn<8	wt::nci	wt::0<cn<8	wt::0<cn<8	wt::0<cn<8	wt::0<cn<8	na::>=8	na::0<cn<8	na::0<cn<8	wt::0<cn<8	na::0<cn<8	na::0<cn<8	p.0?::0	wt::0<cn<8	p.0?::0	wt::0<cn<8	wt::0<cn<8	wt::0<cn<8	wt::0<cn<8	na::0<cn<8	wt::0<cn<8	wt::0<cn<8	wt::0<cn<8	wt::0<cn<8	na::0<cn<8	wt::0<cn<8	wt::0<cn<8	wt::0<cn<8	wt::0<cn<8	wt::0<cn<8	wt::0<cn<8	wt::0<cn<8	wt::0<cn<8	wt::0<cn<8	wt::0<cn<8	wt::0<cn<8	wt::0<cn<8	wt::0<cn<8	na::0<cn<8	wt::0<cn<8	wt::0<cn<8	na::0<cn<8	wt::0<cn<8	wt::0<cn<8	wt::0<cn<8
SNU-423	909737	other	liver	0	na::0<cn<8	wt::0<cn<8	wt::0<cn<8	wt::0<cn<8	wt::0<cn<8	wt::0<cn<8	na::0<cn<8	na::0<cn<8	na::0<cn<8	wt::0<cn<8	na::0<cn<8	na::0<cn<8	wt::0<cn<8	wt::0<cn<8	wt::0<cn<8	wt::0<cn<8	wt::0<cn<8	wt::0<cn<8	wt::0<cn<8	na::0<cn<8	wt::0<cn<8	wt::0<cn<8	wt::0<cn<8	wt::0<cn<8	na::0<cn<8	wt::0<cn<8	wt::0<cn<8	wt::0<cn<8	wt::0<cn<8	wt::0<cn<8	wt::0<cn<8	wt::0<cn<8	wt::0<cn<8	wt::0<cn<8	wt::0<cn<8	wt::0<cn<8	wt::0<cn<8	wt::0<cn<8	na::0<cn<8	wt::0<cn<8	wt::0<cn<8	na::0<cn<8	wt::0<cn<8	wt::0<cn<8	wt::0<cn<8
SNU-449	909738	other	liver	0	na::0<cn<8	wt::0<cn<8	wt::0<cn<8	wt::0<cn<8	wt::nci	wt::0<cn<8	na::0<cn<8	na::0<cn<8	na::0<cn<8	wt::0<cn<8	na::0<cn<8	na::0<cn<8	p.0?::0	wt::0<cn<8	p.0?::0	wt::0<cn<8	wt::0<cn<8	wt::0<cn<8	wt::0<cn<8	na::0<cn<8	wt::0<cn<8	wt::0<cn<8	wt::0<cn<8	wt::0<cn<8	na::0<cn<8	wt::0<cn<8	wt::0<cn<8	wt::0<cn<8	wt::0<cn<8	wt::0<cn<8	wt::0<cn<8	wt::0<cn<8	wt::0<cn<8	wt::0<cn<8	wt::0<cn<8	wt::0<cn<8	wt::0<cn<8	wt::0<cn<8	na::0<cn<8	wt::0<cn<8	wt::0<cn<8	na::0	wt::0<cn<8	wt::0<cn<8	wt::0<cn<8
SNU-C2B	909740	GI tract	large_intestine	1	na::0<cn<8	wt::0<cn<8	wt::0<cn<8	wt::0<cn<8	wt::0<cn<8	wt::0<cn<8	na::0<cn<8	na::0<cn<8	na::0<cn<8	wt::nci	na::0<cn<8	na::0<cn<8	wt::0<cn<8	wt::0<cn<8	wt::0<cn<8	wt::0<cn<8	wt::0<cn<8	wt::0<cn<8	wt::0<cn<8	na::0<cn<8	wt::0<cn<8	wt::0<cn<8	wt::0<cn<8	wt::0<cn<8	na::0<cn<8	wt::0<cn<8	wt::0<cn<8	wt::0<cn<8	wt::0<cn<8	wt::0<cn<8	wt::0<cn<8	wt::0<cn<8	wt::0<cn<8	p.W1174fs*6::0<cn<8	wt::0<cn<8	wt::0<cn<8	p.G12D::0<cn<8	wt::0<cn<8	na::0<cn<8	wt::0<cn<8	wt::0<cn<8	na::0<cn<8	wt::0<cn<8	wt::nci	wt::0<cn<8
SUP-T1	909743	blood	lymphoblastic T cell leukaemia	0	na::0<cn<8	wt::0<cn<8	wt::0<cn<8	wt::0<cn<8	wt::0<cn<8	wt::0<cn<8	na::0<cn<8	na::0<cn<8	na::0<cn<8	wt::0<cn<8	na::0<cn<8	na::0<cn<8	p.0?::0	wt::0<cn<8	p.0?::0	wt::0<cn<8	wt::0<cn<8	wt::0<cn<8	wt::0<cn<8	na::0<cn<8	wt::0<cn<8	wt::0<cn<8	wt::0<cn<8	wt::0<cn<8	na::0<cn<8	wt::0<cn<8	wt::0<cn<8	wt::0<cn<8	wt::0<cn<8	wt::0<cn<8	wt::0<cn<8	wt::0<cn<8	wt::0<cn<8	wt::0<cn<8	wt::0<cn<8	wt::0<cn<8	wt::0<cn<8	wt::0<cn<8	na::0<cn<8	wt::0<cn<8	wt::0<cn<8	na::0<cn<8	p.?::0<cn<8	wt::0<cn<8	wt::0<cn<8
SW13	909744	other	other	0	na::0<cn<8	wt::0<cn<8	wt::0<cn<8	wt::0<cn<8	wt::0<cn<8	wt::0<cn<8	na::0<cn<8	na::0<cn<8	na::0<cn<8	wt::0<cn<8	na::0<cn<8	na::0<cn<8	wt::0<cn<8	wt::0<cn<8	wt::0<cn<8	wt::0<cn<8	wt::0<cn<8	wt::0<cn<8	wt::0<cn<8	na::0<cn<8	wt::0<cn<8	wt::0<cn<8	wt::0<cn<8	wt::0<cn<8	na::0<cn<8	wt::0<cn<8	wt::0<cn<8	wt::0<cn<8	wt::0<cn<8	wt::0<cn<8	wt::0<cn<8	wt::0<cn<8	wt::0<cn<8	wt::0<cn<8	wt::0<cn<8	wt::0<cn<8	wt::0<cn<8	wt::0<cn<8	na::0<cn<8	wt::0<cn<8	wt::0<cn<8	na::0<cn<8	wt::0<cn<8	wt::0<cn<8	wt::0<cn<8
SW1088	909745	CNS	glioma	0	na::0<cn<8	wt::0<cn<8	wt::0<cn<8	wt::0<cn<8	wt::0<cn<8	wt::0<cn<8	na::0<cn<8	na::0<cn<8	na::0<cn<8	wt::0<cn<8	na::0<cn<8	na::0<cn<8	p.0?::0	wt::0<cn<8	p.0?::0	wt::0<cn<8	wt::0<cn<8	wt::0<cn<8	wt::0<cn<8	na::0<cn<8	wt::0<cn<8	wt::0<cn<8	wt::0<cn<8	wt::0<cn<8	na::0<cn<8	wt::0<cn<8	wt::0<cn<8	wt::0<cn<8	wt::0<cn<8	wt::0<cn<8	wt::0<cn<8	wt::0<cn<8	wt::0<cn<8	wt::0<cn<8	wt::0<cn<8	wt::0<cn<8	wt::0<cn<8	wt::0<cn<8	na::0<cn<8	wt::0<cn<8	wt::0<cn<8	na::0<cn<8	wt::0<cn<8	wt::0<cn<8	wt::0<cn<8
SW1116	909746	GI tract	large_intestine	0	na::0<cn<8	wt::0<cn<8	p.Q1429fs*41::0<cn<8	wt::0<cn<8	wt::0<cn<8	wt::0<cn<8	na::0<cn<8	na::0<cn<8	na::0<cn<8	wt::0<cn<8	na::0<cn<8	na::0<cn<8	wt::0<cn<8	wt::0<cn<8	wt::0<cn<8	wt::0<cn<8	wt::0<cn<8	wt::0<cn<8	wt::0<cn<8	na::0<cn<8	wt::0<cn<8	wt::0<cn<8	wt::0<cn<8	wt::0<cn<8	na::0<cn<8	wt::0<cn<8	wt::0<cn<8	wt::0<cn<8	wt::0<cn<8	wt::0<cn<8	wt::0<cn<8	wt::0<cn<8	wt::0<cn<8	wt::0<cn<8	wt::0<cn<8	wt::0<cn<8	p.G12A::0<cn<8	wt::0<cn<8	na::0<cn<8	wt::0<cn<8	wt::0<cn<8	na::0<cn<8	wt::0<cn<8	wt::0<cn<8	wt::0<cn<8
SW1417	909747	GI tract	large_intestine	1	na::0<cn<8	wt::0<cn<8	p.R1450*::0<cn<8	p.V600E::0<cn<8	wt::0<cn<8	wt::0<cn<8	na::0<cn<8	na::0<cn<8	na::0<cn<8	wt::0<cn<8	na::0<cn<8	na::0<cn<8	wt::0<cn<8	wt::0<cn<8	wt::0<cn<8	wt::0<cn<8	wt::0<cn<8	wt::0<cn<8	wt::0<cn<8	na::0<cn<8	wt::0<cn<8	wt::0<cn<8	wt::0<cn<8	wt::0<cn<8	na::0<cn<8	wt::0<cn<8	wt::0<cn<8	wt::0<cn<8	wt::0<cn<8	wt::0<cn<8	wt::0<cn<8	wt::0<cn<8	wt::0<cn<8	wt::nci	wt::0<cn<8	wt::0<cn<8	wt::0<cn<8	wt::0<cn<8	na::0<cn<8	wt::0<cn<8	wt::0<cn<8	na::0<cn<8	wt::0<cn<8	wt::0<cn<8	wt::0<cn<8
SW1463	909748	GI tract	large_intestine	0	na::0<cn<8	wt::0<cn<8	p.V452fs*7::0<cn<8	wt::0<cn<8	wt::0<cn<8	wt::0<cn<8	na::0<cn<8	na::0<cn<8	na::0<cn<8	wt::0<cn<8	na::0<cn<8	na::0<cn<8	wt::0<cn<8	wt::0<cn<8	wt::0<cn<8	wt::0<cn<8	wt::0<cn<8	wt::0<cn<8	wt::0<cn<8	na::0<cn<8	wt::0<cn<8	wt::0<cn<8	wt::0<cn<8	p.R479Q::0<cn<8	na::0<cn<8	wt::0<cn<8	wt::0<cn<8	wt::0<cn<8	wt::0<cn<8	wt::0<cn<8	wt::0<cn<8	wt::0<cn<8	wt::0<cn<8	wt::0<cn<8	wt::0<cn<8	wt::0<cn<8	p.G12C::0<cn<8	wt::0<cn<8	na::0<cn<8	wt::0<cn<8	wt::0<cn<8	na::0<cn<8	wt::0<cn<8	wt::0<cn<8	wt::0<cn<8
SW1710	909749	bladder	bladder	0	na::0<cn<8	wt::0<cn<8	wt::0<cn<8	wt::0<cn<8	wt::0<cn<8	wt::0<cn<8	na::0<cn<8	na::0<cn<8	na::0<cn<8	wt::0<cn<8	na::0<cn<8	na::0<cn<8	p.0?::0	wt::0<cn<8	p.?::0<cn<8	wt::0<cn<8	wt::0<cn<8	wt::0<cn<8	wt::0<cn<8	na::0<cn<8	wt::0<cn<8	wt::0<cn<8	wt::0<cn<8	wt::0<cn<8	na::0<cn<8	wt::0<cn<8	wt::0<cn<8	wt::0<cn<8	wt::0<cn<8	wt::0<cn<8	wt::0<cn<8	wt::0<cn<8	wt::0<cn<8	wt::0<cn<8	wt::0<cn<8	wt::0<cn<8	wt::0<cn<8	wt::0<cn<8	na::0<cn<8	wt::0<cn<8	wt::0<cn<8	na::0<cn<8	wt::0<cn<8	wt::0<cn<8	wt::0<cn<8
SW1783	909750	CNS	glioma	0	na::0<cn<8	wt::0<cn<8	wt::0<cn<8	wt::0<cn<8	wt::0<cn<8	wt::0<cn<8	na::0<cn<8	na::0<cn<8	na::0<cn<8	wt::0<cn<8	na::0<cn<8	na::0<cn<8	wt::0<cn<8	wt::0<cn<8	wt::0<cn<8	wt::0<cn<8	wt::0<cn<8	wt::0<cn<8	wt::0<cn<8	na::0<cn<8	wt::0<cn<8	wt::0<cn<8	wt::0<cn<8	wt::0<cn<8	na::0<cn<8	wt::0<cn<8	wt::0<cn<8	wt::0<cn<8	wt::0<cn<8	wt::0<cn<8	wt::0<cn<8	wt::0<cn<8	wt::0<cn<8	wt::0<cn<8	wt::>=8	wt::>=8	wt::0<cn<8	wt::0<cn<8	na::0<cn<8	wt::0<cn<8	wt::0<cn<8	na::0<cn<8	wt::0<cn<8	wt::0<cn<8	wt::0<cn<8
SW48	909751	GI tract	large_intestine	1	na::0<cn<8	wt::0<cn<8	wt::0<cn<8	wt::0<cn<8	wt::0<cn<8	wt::0<cn<8	na::0<cn<8	na::0<cn<8	na::0<cn<8	wt::0<cn<8	na::0<cn<8	na::0<cn<8	wt::0<cn<8	wt::0<cn<8	wt::0<cn<8	p.S33Y::0<cn<8	wt::0<cn<8	wt::0<cn<8	p.G719S::0<cn<8	na::0<cn<8	wt::0<cn<8	wt::0<cn<8	wt::0<cn<8	p.S668fs*39::0<cn<8	na::0<cn<8	wt::0<cn<8	wt::0<cn<8	wt::0<cn<8	wt::0<cn<8	wt::0<cn<8	wt::0<cn<8	wt::0<cn<8	wt::0<cn<8	wt::0<cn<8	wt::0<cn<8	wt::0<cn<8	wt::0<cn<8	wt::0<cn<8	na::0<cn<8	wt::0<cn<8	wt::0<cn<8	na::0<cn<8	wt::0<cn<8	wt::0<cn<8	wt::0<cn<8
SW626	909753	ovary	ovary	0	na::0<cn<8	wt::0<cn<8	p.R976fs*9::0<cn<8	wt::0<cn<8	wt::0<cn<8	wt::0<cn<8	na::0<cn<8	na::0<cn<8	na::0<cn<8	wt::0<cn<8	na::0<cn<8	na::0<cn<8	wt::0<cn<8	wt::0<cn<8	wt::0<cn<8	wt::0<cn<8	wt::0<cn<8	wt::0<cn<8	wt::0<cn<8	na::0<cn<8	wt::0<cn<8	wt::0<cn<8	wt::0<cn<8	wt::0<cn<8	na::0<cn<8	wt::0<cn<8	wt::0<cn<8	wt::0<cn<8	wt::0<cn<8	wt::0<cn<8	wt::0<cn<8	wt::0<cn<8	wt::0<cn<8	wt::0<cn<8	wt::0<cn<8	wt::0<cn<8	p.G12V::0<cn<8	wt::0<cn<8	na::0<cn<8	wt::0<cn<8	wt::0<cn<8	na::0<cn<8	wt::0<cn<8	wt::0<cn<8	wt::0<cn<8
SW684	909754	soft tissue	soft tissue other	0	na::0<cn<8	wt::0<cn<8	wt::0<cn<8	wt::0<cn<8	wt::0<cn<8	wt::0<cn<8	na::0<cn<8	na::0<cn<8	na::0<cn<8	wt::0<cn<8	na::0<cn<8	na::0<cn<8	wt::0<cn<8	wt::0<cn<8	wt::0<cn<8	wt::0<cn<8	wt::0<cn<8	wt::0<cn<8	wt::0<cn<8	na::0<cn<8	wt::0<cn<8	wt::0<cn<8	wt::0<cn<8	wt::0<cn<8	na::0<cn<8	wt::0<cn<8	wt::0<cn<8	wt::0<cn<8	wt::0<cn<8	wt::0<cn<8	wt::0<cn<8	wt::0<cn<8	wt::0<cn<8	wt::0<cn<8	wt::0<cn<8	wt::0<cn<8	wt::0<cn<8	wt::0<cn<8	na::0<cn<8	wt::0<cn<8	wt::0<cn<8	na::0<cn<8	wt::0<cn<8	wt::0<cn<8	wt::0<cn<8
SW837	909755	GI tract	large_intestine	0	na::0<cn<8	wt::0<cn<8	p.R213*::0<cn<8	wt::0<cn<8	wt::0<cn<8	wt::0<cn<8	na::0<cn<8	na::0<cn<8	na::0<cn<8	wt::0<cn<8	na::0<cn<8	na::0<cn<8	wt::0<cn<8	wt::0<cn<8	wt::0<cn<8	wt::0<cn<8	wt::0<cn<8	wt::0<cn<8	wt::0<cn<8	na::0<cn<8	wt::0<cn<8	wt::0<cn<8	p.R497*::0<cn<8	p.L403fs*34::0<cn<8	na::0<cn<8	wt::0<cn<8	wt::0<cn<8	wt::0<cn<8	wt::0<cn<8	wt::0<cn<8	wt::0<cn<8	wt::0<cn<8	wt::0<cn<8	wt::0<cn<8	wt::0<cn<8	wt::0<cn<8	p.G12C::0<cn<8	wt::0<cn<8	na::0<cn<8	wt::0<cn<8	wt::0<cn<8	na::0<cn<8	wt::0<cn<8	wt::0<cn<8	wt::0<cn<8
SW872	909756	soft tissue	soft tissue other	0	na::0<cn<8	wt::0<cn<8	wt::0<cn<8	p.V600E::0<cn<8	wt::0<cn<8	wt::0<cn<8	na::0<cn<8	na::0<cn<8	na::0<cn<8	wt::0<cn<8	na::0<cn<8	na::0<cn<8	p.R80*::0<cn<8	wt::0<cn<8	wt::0<cn<8	wt::0<cn<8	wt::0<cn<8	wt::0<cn<8	wt::0<cn<8	na::0<cn<8	wt::0<cn<8	wt::0<cn<8	wt::0<cn<8	wt::0<cn<8	na::0<cn<8	wt::0<cn<8	wt::0<cn<8	wt::0<cn<8	wt::0<cn<8	wt::0<cn<8	wt::0<cn<8	wt::0<cn<8	wt::0<cn<8	wt::0<cn<8	wt::0<cn<8	wt::0<cn<8	wt::0<cn<8	wt::0<cn<8	na::0<cn<8	wt::0<cn<8	wt::0<cn<8	na::0<cn<8	wt::0<cn<8	wt::0<cn<8	wt::0<cn<8
SW948	909757	GI tract	large_intestine	0	na::0<cn<8	wt::0<cn<8	p.Q1429*::0<cn<8	wt::0<cn<8	wt::0<cn<8	wt::0<cn<8	na::0<cn<8	na::0<cn<8	na::0<cn<8	wt::0<cn<8	na::0<cn<8	na::0<cn<8	wt::0<cn<8	wt::0<cn<8	wt::0<cn<8	wt::0<cn<8	wt::0<cn<8	wt::0<cn<8	wt::0<cn<8	na::0<cn<8	wt::0<cn<8	wt::0<cn<8	wt::0<cn<8	wt::0<cn<8	na::0<cn<8	wt::0<cn<8	wt::0<cn<8	wt::0<cn<8	wt::0<cn<8	wt::0<cn<8	wt::0<cn<8	wt::0<cn<8	wt::0<cn<8	wt::0<cn<8	wt::0<cn<8	wt::0<cn<8	p.Q61L::0<cn<8	wt::0<cn<8	na::0<cn<8	wt::0<cn<8	wt::0<cn<8	na::0<cn<8	wt::0<cn<8	wt::0<cn<8	wt::0<cn<8
SW962	909758	uterus	vulva	0	na::0<cn<8	wt::0<cn<8	wt::0<cn<8	wt::0<cn<8	wt::0<cn<8	wt::0<cn<8	na::0<cn<8	na::0<cn<8	na::0<cn<8	wt::0<cn<8	na::0<cn<8	na::0<cn<8	wt::0<cn<8	wt::0<cn<8	wt::0<cn<8	wt::0<cn<8	wt::0<cn<8	wt::0<cn<8	wt::0<cn<8	na::0<cn<8	wt::0<cn<8	wt::0<cn<8	wt::0<cn<8	wt::0<cn<8	na::0<cn<8	wt::0<cn<8	wt::0<cn<8	wt::0<cn<8	wt::>=8	wt::0<cn<8	wt::0<cn<8	wt::0<cn<8	wt::0<cn<8	wt::0<cn<8	wt::0<cn<8	wt::0<cn<8	wt::0<cn<8	wt::0<cn<8	na::>=8	wt::0<cn<8	wt::0<cn<8	na::0<cn<8	wt::0<cn<8	wt::0<cn<8	wt::0<cn<8
SW982	909759	soft tissue	soft tissue other	0	na::0<cn<8	wt::0<cn<8	wt::0<cn<8	p.V600E::0<cn<8	wt::0<cn<8	wt::0<cn<8	na::0<cn<8	na::0<cn<8	na::0<cn<8	wt::0<cn<8	na::0<cn<8	na::0<cn<8	p.0?::0	wt::0<cn<8	p.0?::0	wt::0<cn<8	wt::0<cn<8	wt::0<cn<8	wt::0<cn<8	na::0<cn<8	wt::0<cn<8	wt::0<cn<8	wt::0<cn<8	wt::0<cn<8	na::0<cn<8	wt::0<cn<8	wt::0<cn<8	wt::0<cn<8	wt::0<cn<8	wt::0<cn<8	wt::0<cn<8	wt::0<cn<8	wt::0<cn<8	wt::0<cn<8	wt::0<cn<8	wt::0<cn<8	wt::0<cn<8	wt::0<cn<8	na::0<cn<8	wt::0<cn<8	wt::0<cn<8	na::0<cn<8	wt::0<cn<8	wt::0<cn<8	wt::0<cn<8
T84	909761	GI tract	large_intestine	0	na::0<cn<8	wt::0<cn<8	p.L1488fs*19::0<cn<8	wt::0<cn<8	wt::0<cn<8	wt::0<cn<8	na::0<cn<8	na::0<cn<8	na::0<cn<8	wt::0<cn<8	na::0<cn<8	na::0<cn<8	wt::0<cn<8	wt::0<cn<8	wt::0<cn<8	wt::nci	wt::0<cn<8	wt::0<cn<8	wt::0<cn<8	na::0<cn<8	wt::0<cn<8	wt::0<cn<8	wt::0<cn<8	wt::0<cn<8	na::0<cn<8	wt::0<cn<8	wt::0<cn<8	wt::0<cn<8	wt::0<cn<8	wt::0<cn<8	wt::0<cn<8	wt::0<cn<8	wt::0<cn<8	wt::0<cn<8	wt::0<cn<8	wt::0<cn<8	p.G13D::0<cn<8	wt::0<cn<8	na::0<cn<8	wt::0<cn<8	wt::0<cn<8	na::0<cn<8	wt::0<cn<8	wt::0<cn<8	wt::0<cn<8
TGBC1TKB	909769	GI tract	biliary_tract	0	na::0<cn<8	wt::0<cn<8	wt::0<cn<8	wt::0<cn<8	wt::0<cn<8	wt::0<cn<8	na::0<cn<8	na::0<cn<8	na::0<cn<8	wt::0<cn<8	na::0<cn<8	na::0<cn<8	wt::0<cn<8	wt::0<cn<8	wt::0<cn<8	wt::0<cn<8	wt::0<cn<8	wt::0<cn<8	wt::0<cn<8	na::0<cn<8	wt::0<cn<8	wt::0<cn<8	wt::0<cn<8	wt::0<cn<8	na::0<cn<8	wt::0<cn<8	wt::0<cn<8	wt::0<cn<8	wt::0<cn<8	wt::0<cn<8	wt::0<cn<8	wt::0<cn<8	wt::0<cn<8	wt::0<cn<8	wt::0<cn<8	wt::0<cn<8	wt::0<cn<8	wt::0<cn<8	na::0<cn<8	wt::0<cn<8	wt::0<cn<8	na::0<cn<8	wt::0<cn<8	wt::0<cn<8	wt::0<cn<8
TGBC11TKB	909770	GI tract	stomach	1	na::0<cn<8	wt::0<cn<8	p.T1556fs*3::0<cn<8	wt::0<cn<8	wt::0<cn<8	wt::0<cn<8	na::0<cn<8	na::0<cn<8	na::0<cn<8	wt::0<cn<8	na::0<cn<8	na::0<cn<8	wt::0<cn<8	wt::0<cn<8	wt::0<cn<8	wt::0<cn<8	wt::0<cn<8	wt::0<cn<8	wt::0<cn<8	na::0<cn<8	wt::0<cn<8	wt::0<cn<8	wt::0<cn<8	p.R393*::0<cn<8	na::0<cn<8	wt::0<cn<8	wt::0<cn<8	wt::0<cn<8	wt::0<cn<8	wt::0<cn<8	wt::0<cn<8	wt::0<cn<8	wt::0<cn<8	wt::0<cn<8	wt::0<cn<8	wt::0<cn<8	p.G12D::0<cn<8	wt::0<cn<8	na::0<cn<8	wt::0<cn<8	wt::0<cn<8	na::0<cn<8	wt::0<cn<8	wt::0<cn<8	wt::0<cn<8
THP-1	909771	blood	AML	0	na::nci	wt::nci	wt::nci	wt::nci	wt::nci	wt::nci	na::nci	na::nci	na::nci	wt::nci	na::nci	na::nci	p.0?::nci	wt::nci	p.0?::nci	wt::nci	wt::nci	wt::nci	wt::nci	na::nci	wt::nci	wt::nci	wt::nci	wt::nci	na::nci	wt::nci	wt::nci	wt::nci	wt::nci	wt::nci	wt::nci	wt::nci	wt::nci	p.0::nci	wt::nci	wt::nci	wt::nci	wt::nci	na::nci	wt::nci	wt::nci	na::nci	wt::nci	wt::nci	wt::nci
TUR	909773	blood	B cell lymphoma	1	na::0<cn<8	wt::0<cn<8	wt::0<cn<8	wt::0<cn<8	wt::0<cn<8	wt::0<cn<8	na::0<cn<8	na::0<cn<8	na::0<cn<8	wt::0<cn<8	na::0<cn<8	na::0<cn<8	wt::0<cn<8	wt::0<cn<8	wt::0<cn<8	wt::0<cn<8	wt::0<cn<8	wt::0<cn<8	wt::0<cn<8	na::0<cn<8	wt::0<cn<8	wt::0<cn<8	wt::0<cn<8	wt::0<cn<8	na::0<cn<8	wt::0<cn<8	wt::0<cn<8	wt::0<cn<8	wt::0<cn<8	wt::0<cn<8	wt::0<cn<8	wt::0<cn<8	wt::0<cn<8	wt::0<cn<8	wt::0<cn<8	wt::0<cn<8	wt::0<cn<8	wt::0<cn<8	na::0<cn<8	wt::0<cn<8	wt::0<cn<8	na::0<cn<8	wt::0<cn<8	wt::0<cn<8	wt::0<cn<8
TYK-nu	909774	ovary	ovary	0	na::0<cn<8	wt::0<cn<8	wt::0<cn<8	wt::0<cn<8	wt::0<cn<8	wt::0<cn<8	na::0<cn<8	na::0<cn<8	na::0<cn<8	wt::0<cn<8	na::0<cn<8	na::0<cn<8	p.0?::0	wt::0<cn<8	p.0?::0	wt::0<cn<8	wt::0<cn<8	wt::0<cn<8	wt::0<cn<8	na::0<cn<8	wt::0<cn<8	wt::0<cn<8	wt::0<cn<8	wt::0<cn<8	na::0<cn<8	wt::0<cn<8	wt::0<cn<8	wt::0<cn<8	wt::0<cn<8	wt::0<cn<8	wt::0<cn<8	wt::0<cn<8	wt::0<cn<8	wt::0<cn<8	wt::0<cn<8	wt::0<cn<8	wt::0<cn<8	wt::0<cn<8	na::0<cn<8	wt::0<cn<8	wt::0<cn<8	na::0<cn<8	wt::0<cn<8	wt::0<cn<8	wt::0<cn<8
U-2-OS	909776	bone	osteosarcoma	0	na::0<cn<8	wt::0<cn<8	wt::0<cn<8	wt::0<cn<8	wt::0<cn<8	wt::0<cn<8	na::0<cn<8	na::0<cn<8	na::0<cn<8	wt::0<cn<8	na::0<cn<8	na::0<cn<8	wt::0<cn<8	wt::0<cn<8	wt::0<cn<8	wt::0<cn<8	wt::0<cn<8	wt::0<cn<8	wt::0<cn<8	na::0<cn<8	wt::0<cn<8	wt::0<cn<8	wt::0<cn<8	wt::0<cn<8	na::0<cn<8	wt::0<cn<8	wt::0<cn<8	wt::0<cn<8	wt::0<cn<8	wt::0<cn<8	wt::0<cn<8	wt::0<cn<8	wt::0<cn<8	wt::0<cn<8	wt::0<cn<8	wt::0<cn<8	wt::0<cn<8	wt::0<cn<8	na::0<cn<8	wt::0<cn<8	wt::0<cn<8	na::0<cn<8	wt::0<cn<8	wt::0<cn<8	wt::0<cn<8
U-698-M	909777	blood	B cell leukemia	0	na::0<cn<8	wt::0<cn<8	wt::0<cn<8	wt::0<cn<8	wt::0<cn<8	wt::0<cn<8	na::0<cn<8	na::0<cn<8	na::0<cn<8	wt::0<cn<8	na::0<cn<8	na::0<cn<8	wt::0<cn<8	wt::0<cn<8	wt::0<cn<8	wt::0<cn<8	wt::0<cn<8	wt::0<cn<8	wt::0<cn<8	na::0<cn<8	wt::0<cn<8	wt::0<cn<8	wt::0<cn<8	wt::0<cn<8	na::0<cn<8	wt::0<cn<8	wt::0<cn<8	wt::0<cn<8	wt::0<cn<8	wt::0<cn<8	wt::0<cn<8	wt::0<cn<8	wt::0<cn<8	wt::0<cn<8	wt::0<cn<8	wt::0<cn<8	wt::0<cn<8	wt::0<cn<8	na::0<cn<8	wt::0<cn<8	wt::0<cn<8	na::0<cn<8	wt::0<cn<8	wt::0<cn<8	wt::0<cn<8
UACC-893	909778	breast	breast	0	na::0<cn<8	wt::nci	wt::0<cn<8	wt::0<cn<8	wt::0<cn<8	wt::0<cn<8	na::0<cn<8	na::0<cn<8	na::0<cn<8	wt::0<cn<8	na::0<cn<8	na::0<cn<8	wt::0<cn<8	wt::0<cn<8	wt::0<cn<8	wt::0<cn<8	wt::0<cn<8	wt::0<cn<8	wt::0<cn<8	na::0<cn<8	wt::>=8	wt::0<cn<8	wt::0<cn<8	wt::0<cn<8	na::0<cn<8	wt::0<cn<8	wt::0<cn<8	wt::0<cn<8	wt::0<cn<8	wt::0<cn<8	wt::0<cn<8	wt::0<cn<8	wt::0<cn<8	wt::0<cn<8	wt::0<cn<8	wt::0<cn<8	wt::0<cn<8	wt::0<cn<8	na::0<cn<8	wt::0<cn<8	wt::0<cn<8	na::0<cn<8	wt::0<cn<8	wt::0<cn<8	wt::0<cn<8
UMC-11	909779	lung	lung: NSCLC: carcinoid	0	na::0<cn<8	wt::0<cn<8	wt::0<cn<8	wt::0<cn<8	wt::0<cn<8	wt::0<cn<8	na::0<cn<8	na::0<cn<8	na::0<cn<8	wt::0<cn<8	na::0<cn<8	na::0<cn<8	p.0?::0	wt::0<cn<8	p.0?::0	wt::0<cn<8	wt::0<cn<8	wt::0<cn<8	wt::nci	na::0<cn<8	wt::0<cn<8	wt::0<cn<8	wt::0<cn<8	wt::0<cn<8	na::0<cn<8	wt::0<cn<8	wt::0<cn<8	wt::0<cn<8	wt::0<cn<8	wt::0<cn<8	wt::0<cn<8	wt::0	wt::0<cn<8	wt::0<cn<8	wt::0<cn<8	wt::0<cn<8	wt::>=8	wt::0<cn<8	na::0<cn<8	wt::0<cn<8	wt::0<cn<8	na::0<cn<8	wt::0<cn<8	wt::0<cn<8	wt::0<cn<8
VM-CUB-1	909780	bladder	bladder	0	na::0<cn<8	wt::0<cn<8	wt::0<cn<8	wt::0<cn<8	wt::0<cn<8	wt::0<cn<8	na::0<cn<8	na::0<cn<8	na::0<cn<8	wt::0<cn<8	na::0<cn<8	na::0<cn<8	p.D108H::0<cn<8	wt::0<cn<8	wt::0<cn<8	wt::0<cn<8	wt::0<cn<8	wt::0<cn<8	wt::0<cn<8	na::0<cn<8	wt::0<cn<8	wt::0<cn<8	wt::0<cn<8	wt::0<cn<8	na::0<cn<8	wt::0<cn<8	wt::0<cn<8	wt::0<cn<8	wt::0<cn<8	p.G12V::0<cn<8	wt::0<cn<8	wt::0<cn<8	wt::0<cn<8	wt::0<cn<8	wt::0<cn<8	wt::0<cn<8	wt::0<cn<8	wt::0<cn<8	na::0<cn<8	wt::0<cn<8	wt::0<cn<8	na::0<cn<8	wt::0<cn<8	wt::0<cn<8	wt::0<cn<8
VMRC-RCZ	909781	kidney	Renal cell carcinoma	0	na::0<cn<8	wt::0<cn<8	wt::0<cn<8	wt::0<cn<8	wt::0<cn<8	wt::0<cn<8	na::0<cn<8	na::0<cn<8	na::0<cn<8	wt::0<cn<8	na::0<cn<8	na::0<cn<8	p.0?::0	wt::0<cn<8	p.0?::0	wt::0<cn<8	wt::0<cn<8	wt::0<cn<8	wt::0<cn<8	na::0<cn<8	wt::0<cn<8	wt::0<cn<8	wt::0<cn<8	wt::0<cn<8	na::0<cn<8	wt::0<cn<8	wt::0<cn<8	wt::0<cn<8	wt::0<cn<8	wt::0<cn<8	wt::0<cn<8	wt::0<cn<8	wt::0<cn<8	wt::0<cn<8	wt::0<cn<8	wt::0<cn<8	wt::0<cn<8	wt::0<cn<8	na::0<cn<8	wt::0<cn<8	wt::0<cn<8	na::0<cn<8	wt::0<cn<8	wt::0<cn<8	wt::0<cn<8
WM-115	909784	skin	malignant_melanoma	0	na::0<cn<8	wt::0<cn<8	wt::0<cn<8	p.V600D::0<cn<8	wt::0<cn<8	wt::0<cn<8	na::0<cn<8	na::0<cn<8	na::0<cn<8	wt::0<cn<8	na::0<cn<8	na::0<cn<8	p.?::0	wt::0<cn<8	p.?::0	wt::0<cn<8	wt::0<cn<8	wt::0<cn<8	wt::0<cn<8	na::0<cn<8	wt::0<cn<8	wt::0<cn<8	wt::0<cn<8	wt::0<cn<8	na::0<cn<8	wt::0<cn<8	wt::0<cn<8	wt::0<cn<8	wt::0<cn<8	wt::0<cn<8	wt::0<cn<8	wt::0<cn<8	wt::0<cn<8	wt::0<cn<8	wt::0<cn<8	wt::0<cn<8	wt::0<cn<8	wt::0<cn<8	na::0<cn<8	wt::0<cn<8	wt::0<cn<8	na::0<cn<8	wt::0<cn<8	wt::0<cn<8	wt::0<cn<8
WSU-NHL	909785	blood	lymphoid_neoplasm other	1	na::0<cn<8	wt::0<cn<8	wt::0<cn<8	wt::0<cn<8	wt::0<cn<8	wt::0<cn<8	na::0<cn<8	na::0<cn<8	na::0<cn<8	wt::0<cn<8	na::0<cn<8	na::0<cn<8	wt::nci	wt::0<cn<8	wt::nci	wt::0<cn<8	wt::0<cn<8	wt::0<cn<8	wt::0<cn<8	na::0<cn<8	wt::0<cn<8	wt::0<cn<8	wt::0<cn<8	wt::0<cn<8	na::0<cn<8	wt::0<cn<8	wt::0<cn<8	wt::0<cn<8	wt::0<cn<8	wt::0<cn<8	wt::0<cn<8	wt::0<cn<8	wt::0<cn<8	wt::0<cn<8	wt::0<cn<8	wt::0<cn<8	wt::0<cn<8	wt::0<cn<8	na::0<cn<8	wt::0<cn<8	wt::0<cn<8	na::0<cn<8	wt::0<cn<8	wt::0<cn<8	wt::0<cn<8
YAPC	909904	pancreas	pancreas	0	na::0<cn<8	wt::0<cn<8	wt::0<cn<8	wt::0<cn<8	wt::0<cn<8	wt::0<cn<8	na::0<cn<8	na::0<cn<8	na::>=8	wt::0<cn<8	na::0<cn<8	na::0<cn<8	p.0?::0	wt::0<cn<8	p.0?::0	wt::0<cn<8	wt::0<cn<8	wt::0<cn<8	wt::0<cn<8	na::0<cn<8	wt::0<cn<8	wt::0<cn<8	wt::0<cn<8	wt::0<cn<8	na::0<cn<8	wt::0<cn<8	wt::0<cn<8	wt::0<cn<8	wt::0<cn<8	wt::0<cn<8	wt::0<cn<8	wt::0<cn<8	wt::0<cn<8	wt::0<cn<8	wt::0<cn<8	wt::0<cn<8	p.G12V::0<cn<8	wt::0<cn<8	na::0<cn<8	wt::0<cn<8	wt::0<cn<8	na::0<cn<8	wt::0<cn<8	wt::0<cn<8	wt::0<cn<8
ZR-75-30	909907	breast	breast	1	na::0<cn<8	wt::0<cn<8	wt::0<cn<8	wt::0<cn<8	wt::0<cn<8	wt::0<cn<8	na::0<cn<8	na::0<cn<8	na::0<cn<8	p.E243*::0<cn<8	na::0<cn<8	na::0<cn<8	wt::0<cn<8	wt::0<cn<8	wt::0<cn<8	wt::0<cn<8	wt::0<cn<8	wt::0<cn<8	wt::0<cn<8	na::0<cn<8	wt::>=8	wt::0<cn<8	wt::0<cn<8	wt::0<cn<8	na::0<cn<8	wt::0<cn<8	wt::0<cn<8	wt::0<cn<8	wt::0<cn<8	wt::0<cn<8	wt::0<cn<8	wt::0<cn<8	wt::0<cn<8	wt::0<cn<8	wt::0<cn<8	wt::0<cn<8	wt::0<cn<8	wt::0<cn<8	na::0<cn<8	wt::0<cn<8	wt::0<cn<8	na::0<cn<8	wt::0<cn<8	wt::0<cn<8	wt::>=8
RCC10RGB	909974	kidney	Renal cell carcinoma	0	na::0<cn<8	wt::0<cn<8	wt::0<cn<8	wt::0<cn<8	wt::0<cn<8	wt::0<cn<8	na::0<cn<8	na::0<cn<8	na::0<cn<8	wt::0<cn<8	na::0<cn<8	na::0<cn<8	p.?::0	wt::0<cn<8	p.0?::0	wt::0<cn<8	wt::0<cn<8	wt::0<cn<8	wt::0<cn<8	na::0<cn<8	wt::0<cn<8	wt::0<cn<8	wt::0<cn<8	wt::0<cn<8	na::0<cn<8	wt::0<cn<8	wt::0<cn<8	wt::0<cn<8	wt::0<cn<8	wt::0<cn<8	wt::0<cn<8	wt::0<cn<8	wt::0<cn<8	wt::0<cn<8	wt::0<cn<8	wt::0<cn<8	wt::0<cn<8	wt::0<cn<8	na::0<cn<8	wt::0<cn<8	wt::0<cn<8	na::0<cn<8	wt::0<cn<8	wt::0<cn<8	wt::0<cn<8
KURAMOCHI	909975	ovary	ovary	0	na::0<cn<8	wt::nci	wt::0<cn<8	wt::0<cn<8	wt::0<cn<8	wt::0<cn<8	na::0<cn<8	na::0<cn<8	na::0<cn<8	wt::0<cn<8	na::0<cn<8	na::0<cn<8	wt::0<cn<8	wt::0<cn<8	wt::0<cn<8	wt::0<cn<8	wt::0<cn<8	wt::0<cn<8	wt::0<cn<8	na::0<cn<8	wt::0<cn<8	wt::0<cn<8	wt::0<cn<8	wt::0<cn<8	na::0<cn<8	wt::0<cn<8	wt::0<cn<8	wt::0<cn<8	wt::0<cn<8	wt::0<cn<8	wt::0<cn<8	wt::0<cn<8	wt::0<cn<8	wt::0<cn<8	wt::0<cn<8	wt::0<cn<8	wt::>=8	wt::0<cn<8	na::0<cn<8	wt::0<cn<8	wt::0<cn<8	na::0<cn<8	wt::0<cn<8	wt::0<cn<8	wt::0<cn<8
KM-H2	909976	blood	Hodgkin lymphoma	0	na::0<cn<8	wt::0<cn<8	wt::0<cn<8	wt::0<cn<8	wt::0<cn<8	wt::0<cn<8	na::0<cn<8	na::0<cn<8	na::0<cn<8	wt::0<cn<8	na::0<cn<8	na::0<cn<8	wt::0<cn<8	wt::0<cn<8	wt::0<cn<8	wt::0<cn<8	p.?::0<cn<8	wt::0<cn<8	wt::0<cn<8	na::0<cn<8	wt::0<cn<8	wt::0<cn<8	wt::0<cn<8	wt::0<cn<8	na::0<cn<8	wt::0<cn<8	wt::0<cn<8	wt::0<cn<8	wt::0<cn<8	wt::0<cn<8	wt::0<cn<8	wt::0<cn<8	wt::0<cn<8	wt::0<cn<8	wt::0<cn<8	wt::0<cn<8	wt::0<cn<8	wt::0<cn<8	na::0<cn<8	wt::0<cn<8	wt::0<cn<8	na::0<cn<8	wt::0<cn<8	wt::0<cn<8	wt::0<cn<8
HuO-3N1	909977	bone	osteosarcoma	0	na::0<cn<8	wt::0<cn<8	wt::0<cn<8	wt::0<cn<8	wt::0<cn<8	wt::0<cn<8	na::0<cn<8	na::0<cn<8	na::0<cn<8	wt::0<cn<8	na::0<cn<8	na::0<cn<8	wt::0<cn<8	wt::0<cn<8	wt::0<cn<8	wt::0<cn<8	wt::0<cn<8	wt::0<cn<8	wt::0<cn<8	na::0<cn<8	wt::0<cn<8	wt::0<cn<8	wt::0<cn<8	wt::0<cn<8	na::0<cn<8	wt::0<cn<8	wt::0<cn<8	wt::0<cn<8	wt::0<cn<8	wt::0<cn<8	wt::0<cn<8	wt::0<cn<8	wt::0<cn<8	wt::0<cn<8	wt::0<cn<8	wt::0<cn<8	wt::0<cn<8	wt::0<cn<8	na::0<cn<8	wt::0<cn<8	wt::0<cn<8	na::0<cn<8	wt::0<cn<8	wt::0<cn<8	wt::0<cn<8
OE19	910079	upper aerodigestive	oesophagus	1	na::0<cn<8	wt::0<cn<8	wt::0<cn<8	wt::0<cn<8	wt::0<cn<8	wt::0<cn<8	na::0<cn<8	na::0<cn<8	na::0<cn<8	wt::0<cn<8	na::0<cn<8	na::0<cn<8	wt::0<cn<8	wt::0<cn<8	wt::0<cn<8	wt::0<cn<8	wt::0<cn<8	wt::0<cn<8	wt::0<cn<8	na::0<cn<8	wt::>=8	wt::0<cn<8	wt::0<cn<8	wt::0<cn<8	na::0<cn<8	wt::0<cn<8	wt::0<cn<8	wt::0<cn<8	wt::0<cn<8	wt::0<cn<8	wt::0<cn<8	wt::0<cn<8	wt::0<cn<8	wt::0<cn<8	wt::0<cn<8	wt::0<cn<8	wt::0<cn<8	wt::0<cn<8	na::0<cn<8	wt::0<cn<8	wt::0<cn<8	na::0<cn<8	wt::0<cn<8	wt::0<cn<8	wt::0<cn<8
Ramos-2G6-4C10	910401	blood	Burkitt lymphoma	0	na::0<cn<8	wt::0<cn<8	wt::0<cn<8	wt::0<cn<8	wt::0<cn<8	wt::0<cn<8	na::0<cn<8	na::0<cn<8	na::0<cn<8	wt::0<cn<8	na::0<cn<8	na::0<cn<8	wt::0<cn<8	wt::0<cn<8	wt::0<cn<8	wt::0<cn<8	wt::0<cn<8	wt::0<cn<8	wt::0<cn<8	na::0<cn<8	wt::0<cn<8	wt::0<cn<8	wt::0<cn<8	wt::0<cn<8	na::0<cn<8	wt::0<cn<8	wt::0<cn<8	wt::0<cn<8	wt::0<cn<8	wt::0<cn<8	wt::0<cn<8	wt::0<cn<8	wt::0<cn<8	wt::0<cn<8	wt::0<cn<8	wt::0<cn<8	wt::0<cn<8	wt::0<cn<8	na::0<cn<8	wt::0<cn<8	wt::0<cn<8	na::0<cn<8	wt::0<cn<8	wt::0<cn<8	wt::0<cn<8
RPMI-8866	910544	blood	CML	0	na::0<cn<8	wt::0<cn<8	wt::0<cn<8	wt::0<cn<8	wt::0<cn<8	wt::0<cn<8	na::0<cn<8	na::0<cn<8	na::0<cn<8	wt::0<cn<8	na::0<cn<8	na::0<cn<8	wt::0<cn<8	wt::0<cn<8	wt::0<cn<8	wt::0<cn<8	wt::0<cn<8	wt::0<cn<8	wt::0<cn<8	na::0<cn<8	wt::0<cn<8	wt::0<cn<8	wt::0<cn<8	wt::0<cn<8	na::0<cn<8	wt::0<cn<8	wt::0<cn<8	wt::0<cn<8	wt::0<cn<8	wt::0<cn<8	wt::0<cn<8	wt::0<cn<8	wt::0<cn<8	wt::0<cn<8	wt::0<cn<8	wt::0<cn<8	wt::0<cn<8	wt::0<cn<8	na::0<cn<8	wt::0<cn<8	wt::0<cn<8	na::0<cn<8	wt::0<cn<8	wt::0<cn<8	wt::0<cn<8
QIMR-WIL	910545	blood	AML	0	na::0<cn<8	wt::0<cn<8	wt::0<cn<8	wt::0<cn<8	wt::0<cn<8	wt::0<cn<8	na::0<cn<8	na::0<cn<8	na::0<cn<8	wt::0<cn<8	na::0<cn<8	na::0<cn<8	wt::0<cn<8	wt::0<cn<8	wt::0<cn<8	wt::0<cn<8	wt::0<cn<8	wt::0<cn<8	wt::0<cn<8	na::0<cn<8	wt::0<cn<8	wt::0<cn<8	wt::0<cn<8	wt::0<cn<8	na::0<cn<8	wt::0<cn<8	wt::0<cn<8	wt::0<cn<8	wt::0<cn<8	wt::0<cn<8	wt::0<cn<8	wt::0<cn<8	wt::0<cn<8	wt::0<cn<8	wt::0<cn<8	wt::0<cn<8	wt::0<cn<8	wt::0<cn<8	na::0<cn<8	wt::0<cn<8	wt::0<cn<8	na::0<cn<8	wt::0<cn<8	wt::0<cn<8	wt::0<cn<8
PSN1	910546	pancreas	pancreas	0	na::0<cn<8	wt::0<cn<8	wt::0<cn<8	wt::0<cn<8	wt::0<cn<8	wt::0<cn<8	na::0<cn<8	na::0<cn<8	na::0<cn<8	wt::0<cn<8	na::0<cn<8	na::0<cn<8	p.0?::0	wt::0<cn<8	p.?::0<cn<8	wt::0<cn<8	wt::0<cn<8	wt::0<cn<8	wt::0<cn<8	na::0<cn<8	wt::0<cn<8	wt::0<cn<8	wt::0<cn<8	wt::0<cn<8	na::nci	wt::0<cn<8	wt::0<cn<8	wt::0<cn<8	wt::0<cn<8	wt::0<cn<8	wt::0<cn<8	wt::0<cn<8	wt::0<cn<8	wt::0<cn<8	wt::0<cn<8	wt::0<cn<8	p.G12R::nci	wt::0<cn<8	na::0<cn<8	wt::0<cn<8	wt::0<cn<8	na::0<cn<8	wt::0<cn<8	wt::0<cn<8	wt::>=8
OAW-42	910548	ovary	ovary	0	na::0<cn<8	wt::0<cn<8	wt::0<cn<8	wt::0<cn<8	wt::0<cn<8	wt::0<cn<8	na::0<cn<8	na::0<cn<8	na::0<cn<8	wt::0<cn<8	na::0<cn<8	na::0<cn<8	wt::0<cn<8	wt::0<cn<8	wt::0<cn<8	wt::0<cn<8	wt::0<cn<8	wt::0<cn<8	wt::0<cn<8	na::0<cn<8	wt::0<cn<8	wt::0<cn<8	wt::0<cn<8	wt::0<cn<8	na::0<cn<8	wt::0<cn<8	wt::0<cn<8	wt::0<cn<8	wt::0<cn<8	wt::0<cn<8	wt::0<cn<8	wt::0<cn<8	wt::0<cn<8	wt::0<cn<8	wt::0<cn<8	wt::0<cn<8	wt::0<cn<8	wt::0<cn<8	na::0<cn<8	wt::0<cn<8	wt::0<cn<8	na::0<cn<8	wt::0<cn<8	wt::0<cn<8	wt::0<cn<8
OE33	910549	upper aerodigestive	oesophagus	0	na::0<cn<8	wt::0<cn<8	wt::0<cn<8	wt::0<cn<8	wt::0<cn<8	wt::0<cn<8	na::0<cn<8	na::0<cn<8	na::0<cn<8	wt::0<cn<8	na::0<cn<8	na::>=8	p.A76fs*70::0<cn<8	wt::0<cn<8	p.R131fs*44::0<cn<8	wt::0<cn<8	wt::0<cn<8	wt::0<cn<8	wt::0<cn<8	na::0<cn<8	wt::>=8	wt::0<cn<8	wt::0<cn<8	wt::0<cn<8	na::0<cn<8	wt::0<cn<8	wt::0<cn<8	wt::0<cn<8	wt::0<cn<8	wt::0<cn<8	wt::0<cn<8	wt::0<cn<8	wt::0<cn<8	wt::0<cn<8	wt::0<cn<8	wt::0<cn<8	wt::0<cn<8	wt::0<cn<8	na::0<cn<8	wt::>=8	wt::0<cn<8	na::0<cn<8	wt::0<cn<8	wt::0<cn<8	wt::0<cn<8
CW-2	910554	GI tract	large_intestine	1	na::0<cn<8	wt::0<cn<8	p.R302*::0<cn<8	wt::0<cn<8	wt::0<cn<8	p.N1287fs*6::0<cn<8	na::0<cn<8	na::0<cn<8	na::0<cn<8	wt::0<cn<8	na::0<cn<8	na::0<cn<8	wt::0<cn<8	wt::0<cn<8	wt::0<cn<8	wt::0<cn<8	wt::0<cn<8	wt::0<cn<8	wt::0<cn<8	na::0<cn<8	wt::0<cn<8	wt::0<cn<8	wt::0<cn<8	wt::0<cn<8	na::0<cn<8	wt::0<cn<8	wt::0<cn<8	wt::0<cn<8	wt::0<cn<8	wt::0<cn<8	wt::0<cn<8	wt::0<cn<8	wt::0<cn<8	wt::0<cn<8	wt::0<cn<8	wt::0<cn<8	wt::0<cn<8	wt::0<cn<8	na::0<cn<8	wt::0<cn<8	p.Y130fs*6::0<cn<8	na::0<cn<8	wt::0<cn<8	wt::0<cn<8	wt::0<cn<8
CHP-126	910567	CNS	neuroblastoma	0	na::0<cn<8	wt::0<cn<8	wt::0<cn<8	wt::0<cn<8	wt::nci	wt::0<cn<8	na::0<cn<8	na::0<cn<8	na::0<cn<8	wt::0<cn<8	na::0<cn<8	na::0<cn<8	wt::0<cn<8	wt::0<cn<8	wt::0<cn<8	wt::0<cn<8	wt::0<cn<8	wt::0<cn<8	wt::0<cn<8	na::0<cn<8	wt::0<cn<8	wt::0<cn<8	wt::0<cn<8	wt::0<cn<8	na::0<cn<8	wt::0<cn<8	wt::0<cn<8	wt::0<cn<8	wt::0<cn<8	wt::0<cn<8	wt::0<cn<8	wt::0<cn<8	wt::0<cn<8	wt::0<cn<8	wt::0<cn<8	wt::0<cn<8	wt::0<cn<8	wt::0<cn<8	na::0<cn<8	wt::0<cn<8	wt::0<cn<8	na::0<cn<8	wt::0<cn<8	wt::0<cn<8	wt::0<cn<8
CGTH-W-1	910568	thyroid	thyroid	0	na::0<cn<8	wt::0<cn<8	wt::0<cn<8	wt::0<cn<8	wt::0<cn<8	wt::0<cn<8	na::0<cn<8	na::0<cn<8	na::0<cn<8	wt::0<cn<8	na::0<cn<8	na::0<cn<8	p.0?::0	wt::0<cn<8	p.0?::0	wt::0<cn<8	wt::0<cn<8	wt::0<cn<8	wt::0<cn<8	na::0<cn<8	wt::0<cn<8	wt::0<cn<8	wt::0<cn<8	wt::0<cn<8	na::0<cn<8	wt::0<cn<8	wt::0<cn<8	wt::0<cn<8	wt::0<cn<8	wt::0<cn<8	wt::0<cn<8	wt::0<cn<8	wt::0<cn<8	wt::0<cn<8	wt::>=8	wt::>=8	wt::0<cn<8	wt::0<cn<8	na::0<cn<8	wt::0<cn<8	wt::0<cn<8	na::0<cn<8	wt::0<cn<8	wt::0<cn<8	wt::0<cn<8
COLO-320-HSR	910569	GI tract	large_intestine	0	na::0<cn<8	wt::0<cn<8	p.S811*::0<cn<8	wt::0<cn<8	wt::0<cn<8	wt::nci	na::0<cn<8	na::0<cn<8	na::0<cn<8	wt::0<cn<8	na::0<cn<8	na::0<cn<8	wt::0<cn<8	wt::0<cn<8	wt::0<cn<8	wt::0<cn<8	wt::0<cn<8	wt::0<cn<8	wt::0<cn<8	na::0<cn<8	wt::0<cn<8	wt::0<cn<8	wt::0<cn<8	wt::0<cn<8	na::0<cn<8	wt::0<cn<8	wt::0<cn<8	wt::0<cn<8	wt::0<cn<8	wt::0<cn<8	wt::0<cn<8	wt::0<cn<8	wt::0<cn<8	wt::0<cn<8	wt::0<cn<8	wt::0<cn<8	wt::0<cn<8	wt::0<cn<8	na::0<cn<8	wt::0<cn<8	wt::0<cn<8	na::0<cn<8	wt::0<cn<8	wt::0<cn<8	wt::>=8
ATN-1	910687	blood	lymphoblastic T cell leukaemia	0	na::0<cn<8	wt::0<cn<8	wt::0<cn<8	wt::0<cn<8	wt::0<cn<8	wt::0<cn<8	na::0<cn<8	na::0<cn<8	na::0<cn<8	wt::0<cn<8	na::0<cn<8	na::0<cn<8	wt::0<cn<8	wt::0<cn<8	wt::0<cn<8	wt::0<cn<8	wt::0<cn<8	wt::0<cn<8	wt::0<cn<8	na::0<cn<8	wt::0<cn<8	wt::0<cn<8	wt::0<cn<8	wt::0<cn<8	na::0<cn<8	wt::0<cn<8	wt::0<cn<8	wt::0<cn<8	wt::0<cn<8	wt::0<cn<8	wt::0<cn<8	wt::0<cn<8	wt::0<cn<8	wt::0<cn<8	wt::0<cn<8	wt::0<cn<8	wt::0<cn<8	wt::0<cn<8	na::0<cn<8	wt::0<cn<8	wt::0<cn<8	na::0<cn<8	wt::0<cn<8	wt::0<cn<8	wt::0<cn<8
CESS	910688	blood	AML	0	na::0<cn<8	wt::0<cn<8	wt::0<cn<8	wt::0<cn<8	wt::0<cn<8	wt::0<cn<8	na::0<cn<8	na::0<cn<8	na::0<cn<8	wt::0<cn<8	na::0<cn<8	na::0<cn<8	wt::0<cn<8	wt::0<cn<8	wt::0<cn<8	wt::0<cn<8	wt::0<cn<8	wt::0<cn<8	wt::0<cn<8	na::0<cn<8	wt::0<cn<8	wt::0<cn<8	wt::0<cn<8	wt::0<cn<8	na::0<cn<8	wt::0<cn<8	wt::0<cn<8	wt::0<cn<8	wt::0<cn<8	wt::0<cn<8	wt::0<cn<8	wt::0<cn<8	wt::0<cn<8	wt::0<cn<8	wt::0<cn<8	wt::0<cn<8	wt::0<cn<8	wt::0<cn<8	na::0<cn<8	wt::0<cn<8	wt::0<cn<8	na::0<cn<8	wt::0<cn<8	wt::0<cn<8	wt::0<cn<8
COLO-678	910689	GI tract	large_intestine	0	na::0<cn<8	wt::0<cn<8	p.T1556fs*3::0<cn<8	wt::0<cn<8	wt::0<cn<8	wt::0<cn<8	na::0<cn<8	na::0<cn<8	na::0<cn<8	wt::0<cn<8	na::0<cn<8	na::0<cn<8	p.0?::0	wt::0<cn<8	p.0?::0	wt::0<cn<8	wt::0<cn<8	wt::0<cn<8	wt::0<cn<8	na::0<cn<8	wt::0<cn<8	wt::0<cn<8	p.0?::0	wt::0<cn<8	na::0<cn<8	wt::0<cn<8	wt::0<cn<8	wt::0<cn<8	wt::0<cn<8	wt::0<cn<8	wt::0<cn<8	wt::0<cn<8	wt::0<cn<8	wt::0<cn<8	wt::0<cn<8	wt::nci	p.G12D::0<cn<8	wt::0<cn<8	na::0<cn<8	wt::0<cn<8	wt::0<cn<8	na::0<cn<8	wt::0<cn<8	wt::0<cn<8	wt::0<cn<8
COLO-684	910691	uterus	endometrium	1	na::0<cn<8	wt::0<cn<8	wt::0<cn<8	wt::0<cn<8	wt::0<cn<8	wt::0<cn<8	na::0<cn<8	na::0<cn<8	na::0<cn<8	wt::0<cn<8	na::0<cn<8	na::0<cn<8	wt::0<cn<8	wt::0<cn<8	wt::0<cn<8	wt::0<cn<8	wt::0<cn<8	wt::0<cn<8	wt::0<cn<8	na::0<cn<8	wt::0<cn<8	wt::0<cn<8	wt::0<cn<8	wt::0<cn<8	na::0<cn<8	wt::0<cn<8	wt::0<cn<8	wt::0<cn<8	wt::0<cn<8	wt::0<cn<8	wt::0<cn<8	wt::0<cn<8	wt::0<cn<8	wt::0<cn<8	wt::0<cn<8	wt::0<cn<8	wt::0<cn<8	wt::0<cn<8	na::0<cn<8	wt::0<cn<8	wt::0<cn<8	na::0<cn<8	wt::0<cn<8	wt::0<cn<8	wt::0<cn<8
COLO-668	910692	lung	lung: small_cell_carcinoma	0	na::0<cn<8	wt::0<cn<8	wt::0<cn<8	wt::0<cn<8	wt::0<cn<8	wt::0<cn<8	na::0<cn<8	na::0<cn<8	na::0<cn<8	wt::0<cn<8	na::0<cn<8	na::0<cn<8	wt::0<cn<8	wt::0<cn<8	wt::0<cn<8	wt::0<cn<8	wt::0<cn<8	wt::0<cn<8	wt::0<cn<8	na::0<cn<8	wt::0<cn<8	wt::0<cn<8	wt::0<cn<8	wt::0<cn<8	na::0<cn<8	wt::0<cn<8	wt::0<cn<8	wt::nci	wt::0<cn<8	wt::0<cn<8	wt::0<cn<8	wt::0<cn<8	wt::0<cn<8	wt::0<cn<8	wt::0<cn<8	wt::0<cn<8	p.G12V::0<cn<8	wt::0<cn<8	na::0<cn<8	wt::0<cn<8	wt::0<cn<8	na::0<cn<8	wt::0<cn<8	wt::0<cn<8	wt::0<cn<8
LN-405	910694	CNS	glioma	0	na::0<cn<8	wt::0<cn<8	wt::0<cn<8	wt::0<cn<8	wt::0<cn<8	wt::0<cn<8	na::0<cn<8	na::0<cn<8	na::0<cn<8	wt::0<cn<8	na::0<cn<8	na::0<cn<8	wt::0<cn<8	wt::0<cn<8	wt::0<cn<8	wt::0<cn<8	wt::0<cn<8	wt::0<cn<8	wt::0<cn<8	na::0<cn<8	wt::0<cn<8	wt::0<cn<8	wt::0<cn<8	wt::0<cn<8	na::0<cn<8	wt::0<cn<8	wt::0<cn<8	wt::0<cn<8	wt::0<cn<8	wt::0<cn<8	wt::0<cn<8	wt::0<cn<8	wt::0<cn<8	wt::0<cn<8	wt::0<cn<8	wt::0<cn<8	wt::0<cn<8	wt::0<cn<8	na::0<cn<8	wt::0<cn<8	wt::0<cn<8	na::0<cn<8	wt::0<cn<8	wt::0<cn<8	wt::0<cn<8
TGBC24TKB	910695	GI tract	biliary_tract	0	na::0<cn<8	wt::0<cn<8	p.E1547*::0<cn<8	wt::0<cn<8	wt::0<cn<8	wt::0<cn<8	na::0<cn<8	na::0<cn<8	na::0<cn<8	wt::0<cn<8	na::0<cn<8	na::0<cn<8	wt::0<cn<8	wt::0<cn<8	wt::0<cn<8	wt::0<cn<8	wt::0<cn<8	wt::0<cn<8	wt::0<cn<8	na::0<cn<8	wt::0<cn<8	wt::0<cn<8	wt::0<cn<8	wt::0<cn<8	na::0<cn<8	wt::0<cn<8	wt::0<cn<8	wt::0<cn<8	wt::0<cn<8	wt::0<cn<8	wt::0<cn<8	wt::0<cn<8	wt::0<cn<8	wt::0<cn<8	wt::0<cn<8	wt::0<cn<8	wt::0<cn<8	wt::0<cn<8	na::0<cn<8	wt::0<cn<8	wt::0<cn<8	na::0<cn<8	wt::0<cn<8	wt::0<cn<8	wt::0<cn<8
TI-73	910696	bone	osteosarcoma	0	na::0<cn<8	wt::0<cn<8	wt::0<cn<8	wt::0<cn<8	wt::0<cn<8	wt::0<cn<8	na::0<cn<8	na::0<cn<8	na::0<cn<8	wt::0<cn<8	na::0<cn<8	na::0<cn<8	wt::0<cn<8	wt::0<cn<8	wt::0<cn<8	wt::0<cn<8	wt::0<cn<8	wt::0<cn<8	wt::0<cn<8	na::0<cn<8	wt::0<cn<8	wt::0<cn<8	wt::0<cn<8	wt::0<cn<8	na::0<cn<8	wt::0<cn<8	wt::0<cn<8	wt::0<cn<8	wt::0<cn<8	wt::0<cn<8	wt::0<cn<8	wt::0<cn<8	wt::0<cn<8	wt::0<cn<8	wt::0<cn<8	wt::0<cn<8	wt::0<cn<8	wt::0<cn<8	na::0<cn<8	wt::0<cn<8	wt::0<cn<8	na::0<cn<8	wt::0<cn<8	wt::0<cn<8	wt::0<cn<8
A388	910697	other	other	0	na::0<cn<8	wt::0<cn<8	wt::0<cn<8	wt::0<cn<8	wt::0<cn<8	wt::0<cn<8	na::0<cn<8	na::0<cn<8	na::0<cn<8	wt::0<cn<8	na::0<cn<8	na::0<cn<8	wt::0<cn<8	wt::0<cn<8	wt::0<cn<8	wt::0<cn<8	wt::0<cn<8	wt::0<cn<8	p.R832C::0<cn<8	na::0<cn<8	wt::0<cn<8	wt::0<cn<8	wt::0<cn<8	wt::0<cn<8	na::0<cn<8	wt::0<cn<8	wt::0<cn<8	wt::0<cn<8	wt::0<cn<8	wt::0<cn<8	wt::0<cn<8	wt::0<cn<8	wt::0<cn<8	wt::0<cn<8	wt::0<cn<8	wt::0<cn<8	wt::0<cn<8	wt::0<cn<8	na::0<cn<8	wt::0<cn<8	wt::0<cn<8	na::0<cn<8	wt::0<cn<8	wt::0<cn<8	wt::0<cn<8
BFTC-909	910698	kidney	Renal other	0	na::0<cn<8	wt::0<cn<8	wt::0<cn<8	wt::0<cn<8	wt::0<cn<8	wt::0<cn<8	na::0<cn<8	na::0<cn<8	na::>=8	wt::0<cn<8	na::0<cn<8	na::0<cn<8	p.0?::0	wt::0<cn<8	p.0?::0	wt::0<cn<8	wt::0<cn<8	wt::0<cn<8	wt::0<cn<8	na::0<cn<8	wt::0<cn<8	wt::0<cn<8	wt::0<cn<8	wt::0<cn<8	na::0<cn<8	wt::0<cn<8	wt::0<cn<8	wt::0<cn<8	wt::0<cn<8	wt::0<cn<8	wt::0<cn<8	wt::>=8	wt::0<cn<8	wt::0<cn<8	wt::0<cn<8	wt::0<cn<8	wt::0<cn<8	wt::0<cn<8	na::0<cn<8	wt::0<cn<8	wt::0<cn<8	na::0<cn<8	wt::0<cn<8	wt::0<cn<8	wt::0<cn<8
C2BBe1	910700	GI tract	large_intestine	0	na::0<cn<8	wt::0<cn<8	p.Q1367*::0<cn<8	wt::0<cn<8	wt::0<cn<8	wt::0<cn<8	na::0<cn<8	na::0<cn<8	na::0<cn<8	wt::0<cn<8	na::0<cn<8	na::0<cn<8	wt::0<cn<8	wt::0<cn<8	wt::0<cn<8	wt::0<cn<8	wt::0<cn<8	wt::0<cn<8	wt::0<cn<8	na::nci	wt::0<cn<8	wt::0<cn<8	wt::0<cn<8	wt::0<cn<8	na::0<cn<8	wt::0<cn<8	wt::0<cn<8	wt::0<cn<8	wt::0<cn<8	wt::0<cn<8	wt::0<cn<8	wt::0<cn<8	wt::0<cn<8	wt::0<cn<8	wt::0<cn<8	wt::0<cn<8	wt::0<cn<8	wt::0<cn<8	na::0<cn<8	wt::0<cn<8	wt::0<cn<8	na::0<cn<8	wt::0<cn<8	wt::0<cn<8	wt::0<cn<8
SCC-25	910701	upper aerodigestive	upper_aerodigestive_tract	0	na::0<cn<8	wt::0<cn<8	wt::0<cn<8	wt::0<cn<8	wt::0<cn<8	wt::0<cn<8	na::0<cn<8	na::0<cn<8	na::0<cn<8	wt::0<cn<8	na::0<cn<8	na::0<cn<8	p.0?::0	wt::0<cn<8	p.?::0<cn<8	wt::0<cn<8	wt::0<cn<8	wt::0<cn<8	wt::0<cn<8	na::0<cn<8	wt::0<cn<8	wt::0<cn<8	wt::0<cn<8	wt::0<cn<8	na::0<cn<8	wt::0<cn<8	wt::0<cn<8	wt::0<cn<8	wt::0<cn<8	wt::0<cn<8	wt::0<cn<8	wt::0<cn<8	wt::0<cn<8	wt::0<cn<8	wt::0<cn<8	wt::0<cn<8	wt::0<cn<8	wt::0<cn<8	na::0<cn<8	wt::0<cn<8	wt::0<cn<8	na::0<cn<8	wt::0<cn<8	wt::0<cn<8	wt::0<cn<8
AsPC-1	910702	pancreas	pancreas	0	na::0<cn<8	wt::0<cn<8	wt::0<cn<8	wt::0<cn<8	wt::0<cn<8	wt::0<cn<8	na::0<cn<8	na::0<cn<8	na::0<cn<8	wt::0<cn<8	na::0<cn<8	na::0<cn<8	p.L78fs*41::0<cn<8	wt::0<cn<8	p.H134fs*41::0<cn<8	wt::0<cn<8	wt::0<cn<8	wt::0<cn<8	wt::0<cn<8	na::0<cn<8	wt::0<cn<8	wt::0<cn<8	wt::0<cn<8	p.R465C::0<cn<8	na::0<cn<8	wt::0<cn<8	wt::0<cn<8	wt::0<cn<8	wt::0<cn<8	wt::0<cn<8	wt::0<cn<8	wt::0<cn<8	wt::0<cn<8	wt::0<cn<8	wt::0<cn<8	wt::0<cn<8	p.G12D::0<cn<8	p.?::0	na::0<cn<8	wt::0<cn<8	wt::0<cn<8	na::0<cn<8	wt::0<cn<8	wt::0<cn<8	wt::0<cn<8
CA46	910703	blood	Burkitt lymphoma	0	na::0<cn<8	wt::0<cn<8	wt::0<cn<8	wt::0<cn<8	wt::0<cn<8	wt::0<cn<8	na::0<cn<8	na::0<cn<8	na::0<cn<8	wt::0<cn<8	na::0<cn<8	na::0<cn<8	wt::0<cn<8	wt::0<cn<8	wt::0<cn<8	wt::0<cn<8	wt::0<cn<8	wt::0<cn<8	wt::0<cn<8	na::0<cn<8	wt::0<cn<8	wt::0<cn<8	wt::0<cn<8	wt::0<cn<8	na::0<cn<8	wt::0<cn<8	wt::0<cn<8	wt::0<cn<8	wt::0<cn<8	wt::0<cn<8	wt::0<cn<8	wt::0<cn<8	wt::0<cn<8	wt::0<cn<8	wt::0<cn<8	wt::0<cn<8	wt::0<cn<8	wt::0<cn<8	na::0<cn<8	wt::0<cn<8	wt::0<cn<8	na::0<cn<8	wt::0<cn<8	wt::0<cn<8	wt::0<cn<8
AU565	910704	breast	breast	0	na::0<cn<8	wt::0<cn<8	wt::0<cn<8	wt::0<cn<8	wt::0<cn<8	wt::0<cn<8	na::0<cn<8	na::0<cn<8	na::0<cn<8	p.?::0	na::0<cn<8	na::0<cn<8	wt::0<cn<8	wt::0<cn<8	wt::0<cn<8	wt::0<cn<8	wt::0<cn<8	wt::0<cn<8	wt::0<cn<8	na::0<cn<8	wt::>=8	wt::0<cn<8	wt::0<cn<8	wt::0<cn<8	na::0<cn<8	wt::0<cn<8	wt::0<cn<8	wt::0<cn<8	wt::0<cn<8	wt::0<cn<8	wt::0<cn<8	wt::0<cn<8	wt::0<cn<8	wt::0<cn<8	wt::0<cn<8	wt::0<cn<8	wt::0<cn<8	wt::0<cn<8	na::0<cn<8	wt::0<cn<8	wt::0<cn<8	na::0<cn<8	wt::0<cn<8	wt::0<cn<8	wt::>=8
BALL-1	910705	blood	B cell leukemia	0	na::0<cn<8	wt::0<cn<8	wt::0<cn<8	wt::0<cn<8	wt::0<cn<8	wt::0<cn<8	na::0<cn<8	na::0<cn<8	na::0<cn<8	wt::0<cn<8	na::0<cn<8	na::0<cn<8	p.?::0	p.0?::0	p.?::0<cn<8	wt::0<cn<8	wt::0<cn<8	wt::0<cn<8	wt::0<cn<8	na::0<cn<8	wt::0<cn<8	wt::0<cn<8	wt::0<cn<8	wt::0<cn<8	na::0<cn<8	wt::0<cn<8	wt::0<cn<8	wt::0<cn<8	wt::0<cn<8	wt::0<cn<8	wt::0<cn<8	wt::0<cn<8	wt::0<cn<8	wt::0<cn<8	wt::0<cn<8	wt::0<cn<8	wt::0<cn<8	wt::0<cn<8	na::0<cn<8	wt::0<cn<8	wt::0<cn<8	na::0<cn<8	wt::0<cn<8	wt::0<cn<8	wt::0<cn<8
BL-41	910706	blood	Burkitt lymphoma	0	na::0<cn<8	wt::0<cn<8	wt::0<cn<8	wt::0<cn<8	wt::0<cn<8	wt::0<cn<8	na::0<cn<8	na::0<cn<8	na::0<cn<8	wt::0<cn<8	na::0<cn<8	na::0<cn<8	wt::0<cn<8	wt::0<cn<8	wt::0<cn<8	wt::0<cn<8	wt::0<cn<8	wt::0<cn<8	wt::0<cn<8	na::0<cn<8	wt::0<cn<8	wt::0<cn<8	wt::0<cn<8	wt::0<cn<8	na::0<cn<8	wt::0<cn<8	wt::0<cn<8	wt::0<cn<8	wt::0<cn<8	wt::0<cn<8	wt::0<cn<8	wt::0<cn<8	wt::0<cn<8	wt::0<cn<8	wt::0<cn<8	wt::0<cn<8	wt::0<cn<8	wt::0<cn<8	na::0<cn<8	wt::0<cn<8	wt::0<cn<8	na::0<cn<8	wt::0<cn<8	wt::0<cn<8	wt::0<cn<8
BL-70	910707	blood	Burkitt lymphoma	0	na::0<cn<8	wt::0<cn<8	wt::0<cn<8	wt::0<cn<8	wt::0<cn<8	wt::0<cn<8	na::0<cn<8	na::0<cn<8	na::0<cn<8	wt::0<cn<8	na::0<cn<8	na::0<cn<8	wt::0<cn<8	wt::0<cn<8	wt::0<cn<8	wt::0<cn<8	wt::0<cn<8	wt::0<cn<8	wt::0<cn<8	na::0<cn<8	wt::0<cn<8	wt::0<cn<8	wt::0<cn<8	wt::0<cn<8	na::0<cn<8	wt::0<cn<8	wt::0<cn<8	wt::0<cn<8	wt::0<cn<8	wt::0<cn<8	wt::0<cn<8	wt::0<cn<8	wt::0<cn<8	wt::0<cn<8	wt::0<cn<8	wt::0<cn<8	wt::0<cn<8	wt::0<cn<8	na::0<cn<8	wt::0<cn<8	wt::0<cn<8	na::0<cn<8	wt::0<cn<8	wt::0<cn<8	wt::0<cn<8
BV-173	910710	blood	CML	0	na::0<cn<8	wt::0<cn<8	wt::0<cn<8	wt::0<cn<8	wt::0<cn<8	wt::0<cn<8	na::0<cn<8	na::0<cn<8	na::0<cn<8	wt::0<cn<8	na::0<cn<8	na::0<cn<8	p.?::0	wt::0<cn<8	p.?::0	wt::0<cn<8	wt::0<cn<8	wt::0<cn<8	wt::0<cn<8	na::0<cn<8	wt::0<cn<8	wt::0<cn<8	wt::0<cn<8	wt::0<cn<8	na::0<cn<8	wt::0<cn<8	wt::0<cn<8	wt::0<cn<8	wt::0<cn<8	wt::0<cn<8	wt::0<cn<8	wt::0<cn<8	wt::0<cn<8	p.0::0<cn<8	wt::0<cn<8	wt::0<cn<8	wt::0<cn<8	wt::0<cn<8	na::0<cn<8	wt::0<cn<8	wt::0<cn<8	na::0<cn<8	wt::0<cn<8	wt::0<cn<8	wt::0<cn<8
IA-LM	910779	lung	lung: NSCLC: large cell	0	na::0<cn<8	wt::0<cn<8	wt::0<cn<8	wt::nci	wt::0<cn<8	wt::0<cn<8	na::0<cn<8	na::0<cn<8	na::0<cn<8	wt::0<cn<8	na::0<cn<8	na::0<cn<8	wt::0<cn<8	wt::0<cn<8	wt::0<cn<8	wt::0<cn<8	wt::0<cn<8	wt::0<cn<8	wt::0<cn<8	na::0<cn<8	wt::0<cn<8	wt::0<cn<8	wt::0<cn<8	wt::0<cn<8	na::0<cn<8	wt::0<cn<8	wt::0<cn<8	wt::0<cn<8	wt::0<cn<8	wt::0<cn<8	wt::0<cn<8	wt::0<cn<8	wt::0<cn<8	wt::0	wt::0<cn<8	wt::0<cn<8	p.G12C::0<cn<8	wt::0<cn<8	na::0<cn<8	wt::0<cn<8	wt::0<cn<8	na::0<cn<8	wt::0<cn<8	wt::0<cn<8	wt::0<cn<8
AN3-CA	910781	uterus	endometrium	1	na::0<cn<8	wt::0<cn<8	wt::0<cn<8	wt::0<cn<8	wt::0<cn<8	wt::0<cn<8	na::0<cn<8	na::0<cn<8	na::0<cn<8	wt::0<cn<8	na::0<cn<8	na::0<cn<8	wt::0<cn<8	wt::0<cn<8	wt::0<cn<8	wt::0<cn<8	wt::0<cn<8	wt::0<cn<8	wt::0<cn<8	na::0<cn<8	wt::0<cn<8	wt::0<cn<8	wt::0<cn<8	p.R441W::0<cn<8	na::0<cn<8	wt::0<cn<8	wt::0<cn<8	wt::0<cn<8	wt::0<cn<8	wt::0<cn<8	wt::0<cn<8	wt::0<cn<8	wt::0<cn<8	wt::0<cn<8	wt::0<cn<8	wt::0<cn<8	wt::0<cn<8	wt::0<cn<8	na::0<cn<8	wt::0<cn<8	wt::0<cn<8	na::0<cn<8	wt::0<cn<8	wt::0<cn<8	wt::0<cn<8
A204	910784	soft tissue	rhabdomyosarcoma	0	na::0<cn<8	wt::0<cn<8	wt::0<cn<8	wt::0<cn<8	wt::0<cn<8	wt::0<cn<8	na::0<cn<8	na::0<cn<8	na::0<cn<8	wt::0<cn<8	na::0<cn<8	na::0<cn<8	wt::0<cn<8	wt::0<cn<8	wt::0<cn<8	wt::0<cn<8	wt::0<cn<8	wt::0<cn<8	wt::0<cn<8	na::0<cn<8	wt::0<cn<8	wt::0<cn<8	wt::0<cn<8	wt::0<cn<8	na::0<cn<8	wt::0<cn<8	wt::0<cn<8	wt::0<cn<8	wt::0<cn<8	wt::0<cn<8	wt::0<cn<8	wt::0<cn<8	wt::0<cn<8	wt::0<cn<8	wt::0<cn<8	wt::0<cn<8	wt::0<cn<8	wt::0<cn<8	na::0<cn<8	wt::0<cn<8	wt::0<cn<8	na::0<cn<8	wt::0<cn<8	wt::0<cn<8	wt::0<cn<8
NY	910849	bone	osteosarcoma	0	na::0<cn<8	wt::0<cn<8	wt::0<cn<8	wt::0<cn<8	wt::0<cn<8	wt::0<cn<8	na::0<cn<8	na::0<cn<8	na::0<cn<8	wt::0<cn<8	na::0<cn<8	na::0<cn<8	wt::0<cn<8	wt::0<cn<8	wt::0<cn<8	wt::0<cn<8	wt::0<cn<8	wt::0<cn<8	wt::0<cn<8	na::0<cn<8	wt::0<cn<8	wt::0<cn<8	wt::0<cn<8	wt::0<cn<8	na::0<cn<8	wt::0<cn<8	wt::0<cn<8	wt::0<cn<8	wt::0<cn<8	wt::0<cn<8	wt::0<cn<8	wt::0<cn<8	wt::0<cn<8	wt::0<cn<8	wt::0<cn<8	wt::0<cn<8	wt::0<cn<8	wt::0<cn<8	na::0<cn<8	wt::0<cn<8	wt::0<cn<8	na::0<cn<8	wt::0<cn<8	wt::0<cn<8	wt::0<cn<8
C3A	910850	other	liver	0	na::0<cn<8	wt::0<cn<8	wt::0<cn<8	wt::0<cn<8	wt::0<cn<8	wt::0<cn<8	na::0<cn<8	na::0<cn<8	na::0<cn<8	wt::0<cn<8	na::0<cn<8	na::0<cn<8	wt::0<cn<8	wt::0<cn<8	wt::0<cn<8	p.A5_A80del::0	wt::0<cn<8	wt::0<cn<8	wt::0<cn<8	na::0<cn<8	wt::0<cn<8	wt::0<cn<8	wt::0<cn<8	wt::0<cn<8	na::0<cn<8	wt::0<cn<8	wt::0<cn<8	wt::0<cn<8	wt::0<cn<8	wt::0<cn<8	wt::0<cn<8	wt::0<cn<8	wt::0<cn<8	wt::0<cn<8	wt::0<cn<8	wt::0<cn<8	wt::0<cn<8	wt::0<cn<8	na::0<cn<8	wt::0<cn<8	wt::0<cn<8	na::0<cn<8	wt::0<cn<8	wt::0<cn<8	wt::0<cn<8
CAL-85-1	910852	breast	breast	0	na::0<cn<8	wt::0<cn<8	wt::0<cn<8	wt::0<cn<8	wt::0<cn<8	wt::0<cn<8	na::0<cn<8	na::0<cn<8	na::0<cn<8	wt::0<cn<8	na::0<cn<8	na::0<cn<8	wt::0<cn<8	wt::0<cn<8	wt::0<cn<8	wt::0<cn<8	wt::0<cn<8	wt::0<cn<8	wt::0<cn<8	na::0<cn<8	wt::0<cn<8	wt::0<cn<8	wt::0<cn<8	wt::0<cn<8	na::0<cn<8	wt::0<cn<8	wt::0<cn<8	wt::0<cn<8	wt::0<cn<8	wt::0<cn<8	wt::0<cn<8	wt::0<cn<8	wt::0<cn<8	wt::0<cn<8	wt::0<cn<8	wt::0<cn<8	wt::0<cn<8	wt::0<cn<8	na::0<cn<8	wt::0<cn<8	wt::0<cn<8	na::0<cn<8	wt::0<cn<8	wt::0<cn<8	wt::0<cn<8
CHL-1	910853	skin	malignant_melanoma	0	na::0<cn<8	wt::0<cn<8	wt::0<cn<8	wt::0<cn<8	wt::0<cn<8	wt::0<cn<8	na::0<cn<8	na::0<cn<8	na::0<cn<8	wt::0<cn<8	na::0<cn<8	na::0<cn<8	p.W110*::0<cn<8	wt::0<cn<8	wt::0<cn<8	wt::0<cn<8	wt::0<cn<8	wt::0<cn<8	wt::0<cn<8	na::0<cn<8	wt::0<cn<8	wt::0<cn<8	wt::0<cn<8	wt::0<cn<8	na::0<cn<8	wt::0<cn<8	wt::0<cn<8	wt::0<cn<8	wt::0<cn<8	wt::0<cn<8	wt::0<cn<8	wt::0<cn<8	wt::0<cn<8	wt::0<cn<8	wt::0<cn<8	wt::0<cn<8	wt::>=8	wt::0<cn<8	na::0<cn<8	wt::0<cn<8	wt::0<cn<8	na::0<cn<8	wt::0<cn<8	wt::0<cn<8	wt::0<cn<8
NCI-H1651	910900	lung	lung: NSCLC: adenocarcinoma	0	na::nci	wt::nci	wt::nci	wt::nci	wt::nci	wt::nci	na::nci	na::nci	na::nci	wt::nci	na::nci	na::nci	p.0?::nci	wt::nci	p.0?::nci	wt::nci	wt::nci	wt::nci	wt::nci	na::nci	wt::nci	wt::nci	wt::nci	wt::nci	na::nci	wt::nci	wt::nci	wt::nci	wt::nci	wt::nci	wt::nci	wt::nci	wt::nci	wt::nci	wt::nci	wt::nci	wt::nci	wt::nci	na::nci	wt::nci	wt::nci	na::nci	wt::nci	wt::nci	wt::nci
RPMI-7951	910903	skin	malignant_melanoma	0	na::0<cn<8	wt::0<cn<8	wt::0<cn<8	p.V600E::0<cn<8	wt::0<cn<8	wt::0<cn<8	na::0<cn<8	na::0<cn<8	na::0<cn<8	wt::0<cn<8	na::0<cn<8	na::0<cn<8	p.L16R::0<cn<8	wt::0<cn<8	wt::0<cn<8	wt::0<cn<8	wt::0<cn<8	wt::0<cn<8	wt::0<cn<8	na::0<cn<8	wt::0<cn<8	wt::0<cn<8	wt::0<cn<8	wt::0<cn<8	na::0<cn<8	wt::0<cn<8	wt::0<cn<8	wt::0<cn<8	wt::0<cn<8	wt::0<cn<8	wt::0<cn<8	wt::0<cn<8	wt::0<cn<8	wt::0<cn<8	wt::0<cn<8	wt::0<cn<8	wt::0<cn<8	wt::0<cn<8	na::0<cn<8	wt::0<cn<8	wt::0<cn<8	na::0<cn<8	wt::0<cn<8	wt::0<cn<8	wt::0<cn<8
SCC-4	910904	upper aerodigestive	upper_aerodigestive_tract	0	na::0<cn<8	wt::0<cn<8	wt::0<cn<8	wt::0<cn<8	wt::nci	wt::0<cn<8	na::>=8	na::0<cn<8	na::0<cn<8	wt::0<cn<8	na::0<cn<8	na::>=8	p.?::0<cn<8	wt::0<cn<8	wt::0<cn<8	wt::0<cn<8	wt::0<cn<8	wt::0<cn<8	wt::0<cn<8	na::0<cn<8	wt::0<cn<8	wt::0<cn<8	wt::0<cn<8	wt::0<cn<8	na::0<cn<8	wt::0<cn<8	wt::0<cn<8	wt::0<cn<8	wt::0<cn<8	wt::0<cn<8	wt::0<cn<8	wt::0<cn<8	wt::0<cn<8	wt::0<cn<8	wt::0<cn<8	wt::0<cn<8	wt::0<cn<8	wt::0<cn<8	na::0<cn<8	wt::0<cn<8	wt::0<cn<8	na::0<cn<8	wt::0<cn<8	wt::0<cn<8	wt::0<cn<8
SNU-C1	910905	GI tract	large_intestine	0	na::0<cn<8	wt::0<cn<8	wt::0<cn<8	wt::0<cn<8	wt::0<cn<8	wt::0<cn<8	na::0<cn<8	na::0<cn<8	na::0<cn<8	wt::0<cn<8	na::0<cn<8	na::0<cn<8	wt::0<cn<8	wt::0<cn<8	wt::0<cn<8	wt::0<cn<8	wt::0<cn<8	wt::0<cn<8	wt::0<cn<8	na::0<cn<8	wt::0<cn<8	wt::0<cn<8	wt::0<cn<8	wt::0<cn<8	na::0<cn<8	wt::0<cn<8	wt::0<cn<8	wt::0<cn<8	wt::0<cn<8	wt::0<cn<8	wt::0<cn<8	wt::0<cn<8	wt::0<cn<8	wt::0<cn<8	wt::0<cn<8	wt::0<cn<8	wt::0<cn<8	wt::0<cn<8	na::0<cn<8	wt::0<cn<8	wt::0<cn<8	na::0<cn<8	wt::0<cn<8	wt::0<cn<8	wt::0<cn<8
ST486	910906	blood	Burkitt lymphoma	0	na::0<cn<8	wt::0<cn<8	wt::0<cn<8	wt::0<cn<8	wt::0<cn<8	wt::0<cn<8	na::0<cn<8	na::0<cn<8	na::0<cn<8	wt::0<cn<8	na::0<cn<8	na::0<cn<8	wt::0<cn<8	wt::0<cn<8	wt::0<cn<8	wt::0<cn<8	wt::0<cn<8	wt::0<cn<8	wt::0<cn<8	na::0<cn<8	wt::0<cn<8	wt::0<cn<8	wt::0<cn<8	wt::0<cn<8	na::0<cn<8	wt::0<cn<8	wt::0<cn<8	wt::0<cn<8	wt::0<cn<8	wt::0<cn<8	wt::0<cn<8	wt::0<cn<8	wt::0<cn<8	wt::0<cn<8	wt::0<cn<8	wt::0<cn<8	wt::0<cn<8	wt::0<cn<8	na::0<cn<8	wt::0<cn<8	wt::0<cn<8	na::0<cn<8	wt::0<cn<8	wt::0<cn<8	wt::nci
SW1990	910907	pancreas	pancreas	0	na::0<cn<8	wt::0<cn<8	wt::0<cn<8	wt::0<cn<8	wt::0<cn<8	wt::0<cn<8	na::0<cn<8	na::0<cn<8	na::0<cn<8	wt::0<cn<8	na::0<cn<8	na::0<cn<8	p.0?::0	wt::0<cn<8	p.0?::0	wt::0<cn<8	wt::0<cn<8	wt::0<cn<8	wt::0<cn<8	na::0<cn<8	wt::0<cn<8	wt::0<cn<8	wt::0<cn<8	wt::0<cn<8	na::0<cn<8	wt::0<cn<8	wt::0<cn<8	wt::0<cn<8	wt::0<cn<8	wt::0<cn<8	wt::0<cn<8	wt::0<cn<8	wt::0<cn<8	wt::0<cn<8	wt::0<cn<8	wt::0<cn<8	p.G12D::0<cn<8	wt::0<cn<8	na::0<cn<8	wt::0<cn<8	wt::0<cn<8	na::0<cn<8	wt::0<cn<8	wt::0<cn<8	wt::0<cn<8
UACC-812	910910	breast	breast	0	na::0<cn<8	wt::0<cn<8	wt::0<cn<8	wt::0<cn<8	wt::0<cn<8	wt::0<cn<8	na::0<cn<8	na::nci	na::0<cn<8	wt::0<cn<8	na::0<cn<8	na::0<cn<8	wt::0<cn<8	wt::0<cn<8	wt::0<cn<8	wt::0<cn<8	wt::0<cn<8	wt::0<cn<8	wt::0<cn<8	na::0<cn<8	wt::>=8	wt::0<cn<8	wt::0<cn<8	wt::0<cn<8	na::0<cn<8	wt::0<cn<8	wt::0<cn<8	wt::0<cn<8	wt::0<cn<8	wt::0<cn<8	wt::0<cn<8	wt::0<cn<8	wt::0<cn<8	wt::0<cn<8	wt::0<cn<8	wt::0<cn<8	wt::0<cn<8	wt::0<cn<8	na::0<cn<8	wt::0<cn<8	wt::0<cn<8	na::0<cn<8	wt::0<cn<8	wt::0<cn<8	wt::0<cn<8
SCC-15	910911	upper aerodigestive	upper_aerodigestive_tract	0	na::0<cn<8	wt::0<cn<8	wt::0<cn<8	wt::0<cn<8	wt::0<cn<8	wt::0<cn<8	na::>=8	na::0<cn<8	na::0<cn<8	wt::0<cn<8	na::0<cn<8	na::0<cn<8	wt::0<cn<8	wt::0<cn<8	wt::0<cn<8	wt::0<cn<8	wt::0<cn<8	wt::0<cn<8	wt::>=8	na::0<cn<8	wt::0<cn<8	wt::0<cn<8	wt::0<cn<8	wt::0<cn<8	na::0<cn<8	wt::0<cn<8	wt::0<cn<8	wt::0<cn<8	wt::0<cn<8	wt::0<cn<8	wt::0<cn<8	wt::0<cn<8	wt::0<cn<8	wt::0<cn<8	wt::0<cn<8	wt::0<cn<8	wt::0<cn<8	wt::0<cn<8	na::0<cn<8	wt::0<cn<8	wt::0<cn<8	na::0<cn<8	wt::0<cn<8	wt::0<cn<8	wt::>=8
Capan-2	910915	pancreas	pancreas	0	na::0<cn<8	wt::0<cn<8	wt::0<cn<8	wt::0<cn<8	wt::0<cn<8	wt::0<cn<8	na::0<cn<8	na::0<cn<8	na::0<cn<8	wt::0<cn<8	na::0<cn<8	na::0<cn<8	wt::0<cn<8	wt::0<cn<8	wt::0<cn<8	wt::0<cn<8	wt::0<cn<8	wt::0<cn<8	wt::0<cn<8	na::0<cn<8	wt::0<cn<8	wt::0<cn<8	wt::0<cn<8	wt::0<cn<8	na::0<cn<8	wt::0<cn<8	wt::0<cn<8	wt::0<cn<8	wt::0<cn<8	wt::0<cn<8	wt::0<cn<8	wt::0<cn<8	wt::0<cn<8	wt::0<cn<8	wt::0<cn<8	wt::0<cn<8	p.G12V::0<cn<8	wt::0<cn<8	na::0<cn<8	wt::0<cn<8	wt::0<cn<8	na::0<cn<8	wt::0<cn<8	wt::0<cn<8	wt::0<cn<8
CAL-27	910916	upper aerodigestive	upper_aerodigestive_tract	0	na::0<cn<8	wt::0<cn<8	wt::0<cn<8	wt::0<cn<8	wt::0<cn<8	wt::0<cn<8	na::0<cn<8	na::0<cn<8	na::0<cn<8	wt::0<cn<8	na::0<cn<8	na::0<cn<8	p.E69*::0<cn<8	wt::0<cn<8	wt::0<cn<8	wt::0<cn<8	wt::0<cn<8	wt::0<cn<8	wt::0<cn<8	na::0<cn<8	wt::0<cn<8	wt::0<cn<8	wt::0<cn<8	wt::0<cn<8	na::0<cn<8	wt::0<cn<8	wt::0<cn<8	wt::0<cn<8	wt::0<cn<8	wt::0<cn<8	wt::0<cn<8	wt::0<cn<8	wt::0<cn<8	wt::0<cn<8	wt::0<cn<8	wt::0<cn<8	wt::0<cn<8	wt::0<cn<8	na::0<cn<8	wt::0<cn<8	wt::0<cn<8	na::0<cn<8	wt::0<cn<8	wt::0<cn<8	wt::0<cn<8
BC-1	910919	blood	B cell lymphoma	0	na::0<cn<8	wt::0<cn<8	wt::0<cn<8	wt::0<cn<8	wt::0<cn<8	wt::0<cn<8	na::0<cn<8	na::0<cn<8	na::0<cn<8	wt::0<cn<8	na::0<cn<8	na::0<cn<8	wt::0<cn<8	wt::0<cn<8	wt::0<cn<8	wt::0<cn<8	wt::0<cn<8	wt::0<cn<8	wt::0<cn<8	na::0<cn<8	wt::0<cn<8	wt::0<cn<8	wt::0<cn<8	wt::0<cn<8	na::0<cn<8	wt::0<cn<8	wt::0<cn<8	wt::0<cn<8	wt::0<cn<8	wt::0<cn<8	wt::0<cn<8	wt::0<cn<8	wt::0<cn<8	wt::0<cn<8	wt::0<cn<8	wt::0<cn<8	wt::0<cn<8	wt::0<cn<8	na::0<cn<8	wt::0<cn<8	wt::0<cn<8	na::0<cn<8	wt::0<cn<8	wt::0<cn<8	wt::0<cn<8
A704	910920	kidney	Renal cell carcinoma	1	na::0<cn<8	wt::0<cn<8	wt::0<cn<8	wt::0<cn<8	wt::0<cn<8	wt::0<cn<8	na::0<cn<8	na::0<cn<8	na::0<cn<8	wt::0<cn<8	na::0<cn<8	na::0<cn<8	wt::0<cn<8	wt::0<cn<8	wt::0<cn<8	wt::0<cn<8	wt::0<cn<8	wt::0<cn<8	wt::0<cn<8	na::0<cn<8	wt::0<cn<8	wt::0<cn<8	wt::0<cn<8	wt::0<cn<8	na::0<cn<8	wt::0<cn<8	wt::0<cn<8	wt::0<cn<8	wt::0<cn<8	wt::0<cn<8	wt::0<cn<8	wt::0<cn<8	wt::0<cn<8	wt::0<cn<8	wt::0<cn<8	wt::0<cn<8	wt::0<cn<8	wt::0<cn<8	na::0<cn<8	wt::0<cn<8	wt::0<cn<8	na::0<cn<8	wt::0<cn<8	wt::0<cn<8	wt::0<cn<8
A101D	910921	skin	malignant_melanoma	0	na::0<cn<8	wt::0<cn<8	wt::0<cn<8	p.V600E::0<cn<8	wt::0<cn<8	wt::0<cn<8	na::0<cn<8	na::0<cn<8	na::0<cn<8	wt::0<cn<8	na::0<cn<8	na::0<cn<8	p.0?::0	wt::0<cn<8	p.0?::0	wt::0<cn<8	wt::0<cn<8	wt::0<cn<8	wt::0<cn<8	na::0<cn<8	wt::0<cn<8	wt::0<cn<8	wt::0<cn<8	wt::0<cn<8	na::0<cn<8	wt::0<cn<8	wt::0<cn<8	wt::0<cn<8	wt::0<cn<8	wt::0<cn<8	wt::0<cn<8	wt::0<cn<8	wt::0<cn<8	wt::0<cn<8	wt::0<cn<8	wt::0<cn<8	wt::0<cn<8	wt::0<cn<8	na::0<cn<8	wt::0<cn<8	wt::0<cn<8	na::0<cn<8	wt::0<cn<8	wt::0<cn<8	wt::0<cn<8
769-P	910922	kidney	clear cell carcinoma	1	na::nci	wt::nci	wt::nci	wt::nci	wt::nci	wt::nci	na::nci	na::nci	na::nci	wt::nci	na::nci	na::nci	p.0?::nci	wt::nci	p.0?::nci	wt::nci	wt::nci	wt::nci	wt::nci	na::nci	wt::nci	wt::nci	wt::nci	wt::nci	na::nci	wt::nci	wt::nci	wt::nci	wt::nci	wt::nci	wt::nci	wt::nci	wt::nci	wt::nci	wt::nci	wt::nci	wt::nci	wt::nci	na::nci	wt::nci	wt::nci	na::nci	wt::nci	wt::nci	wt::nci
23132-87	910924	GI tract	stomach	1	na::0<cn<8	wt::0<cn<8	wt::0<cn<8	wt::0<cn<8	wt::0<cn<8	wt::0<cn<8	na::0<cn<8	na::0<cn<8	na::0<cn<8	wt::0<cn<8	na::0<cn<8	na::0<cn<8	wt::0<cn<8	wt::0<cn<8	wt::0<cn<8	wt::0<cn<8	wt::0<cn<8	wt::0<cn<8	wt::0<cn<8	na::0<cn<8	wt::0<cn<8	wt::0<cn<8	wt::0<cn<8	wt::0<cn<8	na::0<cn<8	wt::0<cn<8	wt::0<cn<8	wt::0<cn<8	wt::0<cn<8	wt::0<cn<8	wt::0<cn<8	wt::0<cn<8	wt::0<cn<8	wt::0<cn<8	wt::0<cn<8	wt::0<cn<8	wt::0<cn<8	wt::0<cn<8	na::0<cn<8	wt::0<cn<8	wt::0<cn<8	na::0<cn<8	wt::0<cn<8	wt::0<cn<8	wt::0<cn<8
A431	910925	skin	other	0	na::0<cn<8	wt::0<cn<8	wt::0<cn<8	wt::0<cn<8	wt::0<cn<8	wt::0<cn<8	na::>=8	na::0<cn<8	na::0<cn<8	wt::0<cn<8	na::0<cn<8	na::0<cn<8	wt::0	wt::0<cn<8	p.?::0	wt::0<cn<8	wt::0<cn<8	wt::0<cn<8	wt::>=8	na::0<cn<8	wt::0<cn<8	wt::0<cn<8	wt::0<cn<8	wt::0<cn<8	na::0<cn<8	wt::0<cn<8	wt::0<cn<8	wt::0<cn<8	wt::0<cn<8	wt::0<cn<8	wt::0<cn<8	wt::0<cn<8	wt::0<cn<8	wt::0<cn<8	wt::0<cn<8	wt::0<cn<8	wt::0<cn<8	wt::0<cn<8	na::0<cn<8	wt::0<cn<8	wt::0<cn<8	na::0<cn<8	wt::0<cn<8	wt::0<cn<8	wt::0<cn<8
BFTC-905	910926	bladder	bladder	1	na::0<cn<8	wt::nci	wt::0<cn<8	wt::0<cn<8	wt::0<cn<8	wt::0<cn<8	na::0<cn<8	na::0<cn<8	na::0<cn<8	wt::0<cn<8	na::0<cn<8	na::0<cn<8	p.0?::0	wt::0<cn<8	p.0?::0	wt::0<cn<8	wt::0<cn<8	wt::0<cn<8	wt::0<cn<8	na::0<cn<8	wt::0<cn<8	wt::0<cn<8	wt::0<cn<8	wt::0<cn<8	na::0<cn<8	wt::0<cn<8	wt::0<cn<8	wt::0<cn<8	wt::0<cn<8	wt::0<cn<8	wt::0<cn<8	wt::0<cn<8	wt::0<cn<8	wt::0<cn<8	wt::0<cn<8	wt::0<cn<8	wt::0<cn<8	wt::0<cn<8	na::0<cn<8	wt::0<cn<8	wt::0<cn<8	na::0<cn<8	wt::0<cn<8	wt::0<cn<8	wt::>=8
CAL-51	910927	breast	breast	1	na::0<cn<8	wt::0<cn<8	wt::0<cn<8	wt::0<cn<8	wt::0<cn<8	wt::0<cn<8	na::0<cn<8	na::0<cn<8	na::0<cn<8	wt::0<cn<8	na::0<cn<8	na::0<cn<8	wt::0<cn<8	wt::0<cn<8	wt::0<cn<8	wt::0<cn<8	wt::0<cn<8	wt::0<cn<8	wt::0<cn<8	na::0<cn<8	wt::0<cn<8	wt::0<cn<8	wt::0<cn<8	wt::0<cn<8	na::0<cn<8	wt::0<cn<8	wt::0<cn<8	wt::0<cn<8	wt::0<cn<8	wt::0<cn<8	wt::0<cn<8	wt::0<cn<8	wt::0<cn<8	wt::0<cn<8	wt::0<cn<8	wt::0<cn<8	wt::0<cn<8	wt::0<cn<8	na::0<cn<8	wt::0<cn<8	wt::0<cn<8	na::0<cn<8	wt::0<cn<8	wt::0<cn<8	wt::0<cn<8
SCC-3	910930	blood	B cell lymphoma	0	na::0<cn<8	wt::0<cn<8	wt::0<cn<8	wt::0<cn<8	wt::0<cn<8	wt::0<cn<8	na::0<cn<8	na::0<cn<8	na::0<cn<8	wt::0<cn<8	na::0<cn<8	na::0<cn<8	wt::0<cn<8	wt::0<cn<8	wt::0<cn<8	wt::0<cn<8	wt::0<cn<8	wt::0<cn<8	wt::0<cn<8	na::0<cn<8	wt::0<cn<8	wt::0<cn<8	wt::0<cn<8	wt::0<cn<8	na::0<cn<8	wt::0<cn<8	wt::0<cn<8	wt::0<cn<8	wt::0<cn<8	wt::0<cn<8	wt::0<cn<8	wt::0<cn<8	wt::0<cn<8	wt::0<cn<8	wt::0<cn<8	wt::0<cn<8	wt::0<cn<8	wt::0<cn<8	na::0<cn<8	wt::0<cn<8	wt::0<cn<8	na::0<cn<8	wt::0<cn<8	wt::0<cn<8	wt::0<cn<8
RERF-LC-MS	910931	lung	lung: NSCLC: adenocarcinoma	0	na::0<cn<8	wt::0<cn<8	wt::0<cn<8	wt::0<cn<8	wt::0<cn<8	wt::0<cn<8	na::0<cn<8	na::0<cn<8	na::0<cn<8	wt::0<cn<8	na::0<cn<8	na::0<cn<8	wt::0<cn<8	wt::0<cn<8	wt::0<cn<8	wt::0<cn<8	wt::0<cn<8	wt::0<cn<8	wt::0<cn<8	na::0<cn<8	wt::0<cn<8	wt::0<cn<8	wt::0<cn<8	wt::0<cn<8	na::0<cn<8	wt::0<cn<8	wt::0<cn<8	wt::0<cn<8	wt::0<cn<8	wt::0<cn<8	wt::0<cn<8	wt::0<cn<8	wt::0<cn<8	wt::0<cn<8	wt::0<cn<8	wt::0<cn<8	wt::0<cn<8	wt::0<cn<8	na::0<cn<8	wt::0<cn<8	wt::0<cn<8	na::0<cn<8	wt::0<cn<8	wt::0<cn<8	wt::0<cn<8
GAK	910932	skin	malignant_melanoma	0	na::0<cn<8	wt::0<cn<8	wt::0<cn<8	wt::0<cn<8	wt::0<cn<8	wt::0<cn<8	na::0<cn<8	na::0<cn<8	na::0<cn<8	wt::0<cn<8	na::0<cn<8	na::0<cn<8	wt::0<cn<8	wt::0<cn<8	wt::0<cn<8	wt::0<cn<8	wt::0<cn<8	wt::0<cn<8	wt::0<cn<8	na::0<cn<8	wt::0<cn<8	wt::0<cn<8	wt::0<cn<8	wt::0<cn<8	na::0<cn<8	wt::0<cn<8	wt::0<cn<8	wt::0<cn<8	wt::0<cn<8	wt::0<cn<8	wt::0<cn<8	wt::0<cn<8	wt::0<cn<8	wt::0<cn<8	wt::0<cn<8	wt::0<cn<8	wt::0<cn<8	wt::0<cn<8	na::0<cn<8	wt::0<cn<8	wt::0<cn<8	na::0<cn<8	wt::0<cn<8	wt::0<cn<8	wt::0<cn<8
AM-38	910933	CNS	glioma	0	na::0<cn<8	wt::0<cn<8	wt::0<cn<8	p.V600E::0<cn<8	wt::0<cn<8	wt::0<cn<8	na::0<cn<8	na::0<cn<8	na::0<cn<8	wt::nci	na::0<cn<8	na::0<cn<8	p.0?::0	wt::0<cn<8	p.0?::0	wt::0<cn<8	wt::0<cn<8	wt::0<cn<8	wt::0<cn<8	na::0<cn<8	wt::0<cn<8	wt::0<cn<8	wt::0<cn<8	wt::0<cn<8	na::0<cn<8	wt::0<cn<8	wt::0<cn<8	wt::0<cn<8	wt::0<cn<8	wt::0<cn<8	wt::0<cn<8	wt::0<cn<8	wt::0<cn<8	wt::0<cn<8	wt::0<cn<8	wt::0<cn<8	wt::0<cn<8	wt::0<cn<8	na::0<cn<8	wt::0<cn<8	wt::0<cn<8	na::0	wt::0<cn<8	wt::0<cn<8	wt::0<cn<8
A4-Fuk	910934	skin	malignant_melanoma	0	na::0<cn<8	wt::0<cn<8	wt::0<cn<8	wt::0<cn<8	wt::0<cn<8	wt::0<cn<8	na::0<cn<8	na::0<cn<8	na::0<cn<8	wt::0<cn<8	na::0<cn<8	na::0<cn<8	wt::0<cn<8	wt::0<cn<8	wt::0<cn<8	wt::0<cn<8	wt::0<cn<8	wt::0<cn<8	wt::0<cn<8	na::0<cn<8	wt::0<cn<8	wt::0<cn<8	wt::0<cn<8	wt::0<cn<8	na::0<cn<8	wt::0<cn<8	wt::0<cn<8	wt::0<cn<8	wt::0<cn<8	wt::0<cn<8	wt::0<cn<8	wt::0<cn<8	wt::0<cn<8	wt::0<cn<8	wt::0<cn<8	wt::0<cn<8	wt::>=8	wt::0<cn<8	na::0<cn<8	wt::0<cn<8	wt::0<cn<8	na::0<cn<8	wt::0<cn<8	wt::0<cn<8	wt::0<cn<8
A3-KAW	910935	GI tract	stomach	0	na::0<cn<8	wt::0<cn<8	wt::0<cn<8	wt::0<cn<8	wt::0<cn<8	wt::0<cn<8	na::0<cn<8	na::0<cn<8	na::0<cn<8	wt::0<cn<8	na::0<cn<8	na::0<cn<8	p.0?::0	wt::0<cn<8	p.0?::0	wt::0<cn<8	wt::0<cn<8	wt::0<cn<8	wt::0<cn<8	na::0<cn<8	wt::0<cn<8	wt::0<cn<8	wt::0<cn<8	wt::0<cn<8	na::0<cn<8	wt::0<cn<8	wt::0<cn<8	wt::0<cn<8	wt::0<cn<8	wt::0<cn<8	wt::0<cn<8	wt::0<cn<8	wt::0<cn<8	wt::0<cn<8	wt::0<cn<8	wt::0<cn<8	wt::0<cn<8	wt::0<cn<8	na::0<cn<8	wt::0<cn<8	wt::0<cn<8	na::0<cn<8	wt::0<cn<8	wt::0<cn<8	wt::0<cn<8
DOK	910936	upper aerodigestive	upper_aerodigestive_tract	0	na::0<cn<8	wt::0<cn<8	wt::0<cn<8	wt::0<cn<8	wt::0<cn<8	wt::0<cn<8	na::0<cn<8	na::0<cn<8	na::0<cn<8	wt::0<cn<8	na::0<cn<8	na::0<cn<8	wt::0<cn<8	wt::0<cn<8	wt::0<cn<8	wt::0<cn<8	wt::0<cn<8	wt::0<cn<8	wt::>=8	na::0<cn<8	wt::0<cn<8	wt::0<cn<8	wt::0<cn<8	wt::0<cn<8	na::0<cn<8	wt::0<cn<8	wt::0<cn<8	wt::0<cn<8	wt::0<cn<8	wt::0<cn<8	wt::0<cn<8	wt::0<cn<8	wt::0<cn<8	wt::0<cn<8	wt::0<cn<8	wt::0<cn<8	wt::0<cn<8	wt::0<cn<8	na::0<cn<8	wt::0<cn<8	wt::0<cn<8	na::0<cn<8	wt::0<cn<8	wt::0<cn<8	wt::0<cn<8
CHP-134	910941	CNS	neuroblastoma	0	na::0<cn<8	wt::0<cn<8	wt::0<cn<8	wt::0<cn<8	wt::0<cn<8	wt::0<cn<8	na::0<cn<8	na::0<cn<8	na::0<cn<8	wt::0<cn<8	na::0<cn<8	na::0<cn<8	wt::0<cn<8	wt::0<cn<8	wt::0<cn<8	wt::0<cn<8	wt::0<cn<8	wt::0<cn<8	wt::0<cn<8	na::0<cn<8	wt::0<cn<8	wt::0<cn<8	wt::0<cn<8	wt::0<cn<8	na::0<cn<8	wt::0<cn<8	wt::0<cn<8	wt::0<cn<8	wt::0<cn<8	wt::0<cn<8	wt::0<cn<8	wt::0<cn<8	wt::0<cn<8	wt::0<cn<8	wt::0<cn<8	wt::0<cn<8	wt::0<cn<8	wt::0<cn<8	na::0<cn<8	wt::0<cn<8	wt::0<cn<8	na::0<cn<8	wt::0<cn<8	wt::0<cn<8	wt::0<cn<8
NEC8	910942	other	other	0	na::0<cn<8	wt::0<cn<8	wt::0<cn<8	wt::0<cn<8	wt::0<cn<8	wt::0<cn<8	na::0<cn<8	na::0<cn<8	na::0<cn<8	wt::0<cn<8	na::0<cn<8	na::0<cn<8	wt::0<cn<8	wt::0<cn<8	wt::0<cn<8	wt::0<cn<8	wt::0<cn<8	wt::0<cn<8	wt::0<cn<8	na::nci	wt::0<cn<8	wt::0<cn<8	wt::0<cn<8	wt::0<cn<8	na::0<cn<8	wt::0<cn<8	wt::0<cn<8	wt::0<cn<8	wt::0<cn<8	wt::0<cn<8	wt::0<cn<8	wt::0<cn<8	wt::0<cn<8	wt::0<cn<8	wt::0<cn<8	wt::0<cn<8	wt::0<cn<8	wt::0<cn<8	na::0<cn<8	wt::0<cn<8	wt::0<cn<8	na::0<cn<8	wt::0<cn<8	wt::0<cn<8	wt::0<cn<8
CAS-1	910943	CNS	glioma	0	na::0<cn<8	wt::0<cn<8	wt::0<cn<8	wt::0<cn<8	wt::0<cn<8	wt::0<cn<8	na::0<cn<8	na::0<cn<8	na::0<cn<8	wt::0<cn<8	na::0<cn<8	na::0<cn<8	p.0?::0	wt::0<cn<8	p.0?::0	wt::0<cn<8	wt::0<cn<8	wt::0<cn<8	wt::nci	na::0<cn<8	wt::0<cn<8	wt::0<cn<8	wt::0<cn<8	wt::0<cn<8	na::0<cn<8	wt::0<cn<8	wt::0<cn<8	wt::0<cn<8	wt::0<cn<8	wt::0<cn<8	wt::0<cn<8	wt::0<cn<8	wt::0<cn<8	wt::0<cn<8	wt::0<cn<8	wt::0<cn<8	wt::0<cn<8	wt::0<cn<8	na::0<cn<8	wt::0<cn<8	wt::0<cn<8	na::0<cn<8	wt::0<cn<8	wt::0<cn<8	wt::0<cn<8
ALL-PO	910944	blood	lymphoblastic leukemia	0	na::0<cn<8	wt::0<cn<8	wt::0<cn<8	wt::0<cn<8	wt::0<cn<8	wt::0<cn<8	na::0<cn<8	na::0<cn<8	na::0<cn<8	wt::0<cn<8	na::0<cn<8	na::0<cn<8	wt::0<cn<8	wt::0<cn<8	wt::0<cn<8	wt::0<cn<8	wt::0<cn<8	wt::0<cn<8	wt::0<cn<8	na::0<cn<8	wt::0<cn<8	wt::0<cn<8	wt::0<cn<8	wt::0<cn<8	na::0<cn<8	wt::0<cn<8	wt::0<cn<8	wt::0<cn<8	wt::0<cn<8	wt::0<cn<8	wt::0<cn<8	wt::0<cn<8	wt::0<cn<8	wt::0<cn<8	wt::0<cn<8	wt::0<cn<8	wt::0<cn<8	wt::0<cn<8	na::0<cn<8	wt::0<cn<8	wt::0<cn<8	na::0<cn<8	wt::0<cn<8	wt::0<cn<8	wt::0<cn<8
S-117	910946	soft tissue	soft tissue other	0	na::0<cn<8	wt::0<cn<8	wt::0<cn<8	wt::0<cn<8	wt::0<cn<8	wt::0<cn<8	na::0<cn<8	na::0<cn<8	na::0<cn<8	wt::0<cn<8	na::0<cn<8	na::0<cn<8	p.0?::0	wt::0<cn<8	p.0?::0	wt::0<cn<8	wt::0<cn<8	wt::0<cn<8	wt::0<cn<8	na::0<cn<8	wt::0<cn<8	wt::0<cn<8	wt::0<cn<8	wt::0<cn<8	na::0<cn<8	wt::0<cn<8	wt::0<cn<8	wt::0<cn<8	wt::0<cn<8	wt::0<cn<8	wt::0<cn<8	wt::0<cn<8	wt::0<cn<8	wt::0<cn<8	wt::0<cn<8	wt::0<cn<8	wt::nci	wt::0<cn<8	na::0<cn<8	wt::0<cn<8	wt::0<cn<8	na::0<cn<8	wt::0<cn<8	wt::0<cn<8	wt::0<cn<8
OCI-AML2	910947	blood	AML	0	na::0<cn<8	wt::0<cn<8	wt::0<cn<8	wt::0<cn<8	wt::0<cn<8	wt::0<cn<8	na::0<cn<8	na::0<cn<8	na::0<cn<8	wt::0<cn<8	na::0<cn<8	na::0<cn<8	wt::0<cn<8	wt::0<cn<8	wt::0<cn<8	wt::0<cn<8	wt::0<cn<8	wt::0<cn<8	wt::0<cn<8	na::0<cn<8	wt::0<cn<8	wt::0<cn<8	wt::0<cn<8	wt::0<cn<8	na::0<cn<8	wt::0<cn<8	wt::0<cn<8	wt::0<cn<8	wt::0<cn<8	wt::0<cn<8	wt::0<cn<8	wt::0<cn<8	wt::0<cn<8	wt::0<cn<8	wt::0<cn<8	wt::0<cn<8	wt::0<cn<8	wt::0<cn<8	na::0<cn<8	wt::0<cn<8	wt::0<cn<8	na::0<cn<8	wt::0<cn<8	wt::0<cn<8	wt::0<cn<8
MFM-223	910948	breast	breast	0	na::0<cn<8	wt::0<cn<8	wt::0<cn<8	wt::0<cn<8	wt::0<cn<8	wt::0<cn<8	na::>=8	na::0<cn<8	na::0<cn<8	wt::0<cn<8	na::0<cn<8	na::0<cn<8	wt::0<cn<8	wt::0<cn<8	wt::0<cn<8	wt::0<cn<8	wt::0<cn<8	wt::0<cn<8	wt::0<cn<8	na::0<cn<8	wt::0<cn<8	wt::0<cn<8	wt::0<cn<8	wt::0<cn<8	na::>=8	wt::0<cn<8	wt::0<cn<8	wt::0<cn<8	wt::0<cn<8	wt::0<cn<8	wt::0<cn<8	wt::0<cn<8	wt::0<cn<8	wt::0<cn<8	wt::0<cn<8	wt::0<cn<8	wt::0<cn<8	wt::0<cn<8	na::0<cn<8	wt::0<cn<8	wt::0<cn<8	na::0<cn<8	wt::0<cn<8	wt::0<cn<8	wt::>=8
CAL-54	910952	kidney	Renal cell carcinoma	0	na::0<cn<8	wt::0<cn<8	wt::0<cn<8	wt::0<cn<8	wt::0<cn<8	wt::0<cn<8	na::0<cn<8	na::0<cn<8	na::0<cn<8	wt::0<cn<8	na::0<cn<8	na::0<cn<8	p.0?::0	wt::0<cn<8	p.0?::0	wt::0<cn<8	wt::0<cn<8	wt::0<cn<8	wt::0<cn<8	na::0<cn<8	wt::0<cn<8	wt::0<cn<8	wt::0<cn<8	p.R13*::0<cn<8	na::0<cn<8	wt::0<cn<8	wt::0<cn<8	wt::0<cn<8	wt::0<cn<8	wt::0<cn<8	wt::0<cn<8	wt::0<cn<8	wt::0<cn<8	wt::0<cn<8	wt::0<cn<8	wt::0<cn<8	wt::0<cn<8	wt::0<cn<8	na::0<cn<8	wt::0<cn<8	wt::0<cn<8	na::0<cn<8	wt::0<cn<8	wt::0<cn<8	wt::0<cn<8
EFO-21	911905	ovary	ovary	0	na::0<cn<8	wt::nci	wt::0<cn<8	wt::0<cn<8	wt::0<cn<8	wt::0<cn<8	na::0<cn<8	na::0<cn<8	na::0<cn<8	wt::0<cn<8	na::0<cn<8	na::0<cn<8	wt::0<cn<8	wt::0<cn<8	wt::0<cn<8	wt::0<cn<8	wt::0<cn<8	wt::0<cn<8	wt::0<cn<8	na::0<cn<8	wt::0<cn<8	wt::0<cn<8	wt::0<cn<8	wt::0<cn<8	na::0<cn<8	wt::0<cn<8	wt::0<cn<8	wt::0<cn<8	wt::0<cn<8	wt::0<cn<8	wt::0<cn<8	wt::0<cn<8	wt::0<cn<8	wt::0<cn<8	wt::0<cn<8	wt::0<cn<8	wt::0<cn<8	wt::0<cn<8	na::0<cn<8	wt::0<cn<8	wt::0<cn<8	na::0<cn<8	wt::0<cn<8	wt::0<cn<8	wt::0<cn<8
LS-1034	917486	GI tract	large_intestine	0	na::0<cn<8	wt::0<cn<8	p.E1309fs*4::0<cn<8	wt::0<cn<8	wt::0<cn<8	wt::0<cn<8	na::0<cn<8	na::0<cn<8	na::0<cn<8	wt::0<cn<8	na::0<cn<8	na::0<cn<8	wt::0<cn<8	wt::0<cn<8	wt::0<cn<8	wt::0<cn<8	wt::0<cn<8	wt::0<cn<8	wt::0<cn<8	na::0<cn<8	wt::0<cn<8	wt::0<cn<8	wt::0<cn<8	wt::0<cn<8	na::0<cn<8	wt::0<cn<8	wt::0<cn<8	wt::0<cn<8	wt::0<cn<8	wt::0<cn<8	wt::0<cn<8	wt::0<cn<8	wt::0<cn<8	wt::0<cn<8	wt::0<cn<8	wt::0<cn<8	p.A146T::0<cn<8	wt::0<cn<8	na::0<cn<8	wt::0<cn<8	wt::0<cn<8	na::0<cn<8	wt::0<cn<8	wt::0<cn<8	wt::0<cn<8
22RV1	924100	other	prostate	1	na::0<cn<8	wt::0<cn<8	wt::0<cn<8	wt::0<cn<8	wt::0<cn<8	wt::0<cn<8	na::0<cn<8	na::0<cn<8	na::0<cn<8	wt::0<cn<8	na::0<cn<8	na::0<cn<8	wt::0<cn<8	wt::0<cn<8	wt::0<cn<8	wt::0<cn<8	wt::0<cn<8	wt::0<cn<8	wt::0<cn<8	na::0<cn<8	wt::0<cn<8	wt::0<cn<8	wt::0<cn<8	wt::0<cn<8	na::0<cn<8	wt::0<cn<8	wt::0<cn<8	wt::0<cn<8	wt::0<cn<8	wt::0<cn<8	wt::0<cn<8	wt::0<cn<8	wt::0<cn<8	wt::0<cn<8	wt::0<cn<8	wt::0<cn<8	wt::0<cn<8	wt::0<cn<8	na::0<cn<8	wt::0<cn<8	wt::0<cn<8	na::0<cn<8	wt::0<cn<8	wt::0<cn<8	wt::0<cn<8
8505C	924102	thyroid	thyroid	0	na::0<cn<8	wt::nci	wt::0<cn<8	p.V600E::0<cn<8	wt::0<cn<8	wt::0<cn<8	na::0<cn<8	na::0<cn<8	na::0<cn<8	wt::0<cn<8	na::0<cn<8	na::0<cn<8	p.?::0	wt::0<cn<8	wt::0<cn<8	wt::0<cn<8	wt::0<cn<8	wt::0<cn<8	wt::0<cn<8	na::0<cn<8	wt::0<cn<8	wt::0<cn<8	wt::0<cn<8	wt::0<cn<8	na::0<cn<8	wt::0<cn<8	wt::0<cn<8	wt::0<cn<8	wt::0<cn<8	wt::0<cn<8	wt::0<cn<8	wt::0<cn<8	wt::0<cn<8	wt::0<cn<8	wt::0<cn<8	wt::0<cn<8	wt::0<cn<8	wt::0<cn<8	na::0<cn<8	wt::0<cn<8	wt::0<cn<8	na::0<cn<8	wt::0<cn<8	wt::0<cn<8	wt::0<cn<8
BCPAP	924104	thyroid	thyroid	0	na::0<cn<8	wt::0<cn<8	wt::0<cn<8	p.V600E::0<cn<8	wt::0<cn<8	wt::0<cn<8	na::0<cn<8	na::0<cn<8	na::0<cn<8	wt::0<cn<8	na::0<cn<8	na::0<cn<8	wt::0<cn<8	wt::0<cn<8	wt::0<cn<8	wt::0<cn<8	wt::0<cn<8	wt::0<cn<8	wt::0<cn<8	na::0<cn<8	wt::0<cn<8	wt::0<cn<8	wt::0<cn<8	wt::0<cn<8	na::0<cn<8	wt::0<cn<8	wt::0<cn<8	wt::0<cn<8	wt::0<cn<8	wt::0<cn<8	wt::0<cn<8	wt::0<cn<8	wt::0<cn<8	wt::0<cn<8	wt::0<cn<8	wt::0<cn<8	wt::0<cn<8	wt::0<cn<8	na::0<cn<8	wt::0<cn<8	wt::0<cn<8	na::0<cn<8	wt::0<cn<8	wt::0<cn<8	wt::0<cn<8
BPH-1	924105	other	prostate	0	na::0<cn<8	wt::0<cn<8	wt::0<cn<8	wt::0<cn<8	wt::0<cn<8	wt::0<cn<8	na::0<cn<8	na::0<cn<8	na::0<cn<8	wt::0<cn<8	na::0<cn<8	na::0<cn<8	wt::0<cn<8	wt::0<cn<8	wt::0<cn<8	wt::0<cn<8	wt::0<cn<8	wt::0<cn<8	wt::0<cn<8	na::0<cn<8	wt::0<cn<8	wt::0<cn<8	wt::0<cn<8	wt::0<cn<8	na::0<cn<8	wt::0<cn<8	wt::0<cn<8	wt::0<cn<8	wt::0<cn<8	wt::0<cn<8	wt::0<cn<8	wt::0<cn<8	wt::0<cn<8	wt::0<cn<8	wt::0<cn<8	wt::0<cn<8	wt::0<cn<8	wt::0<cn<8	na::0<cn<8	wt::0<cn<8	wt::0<cn<8	na::0<cn<8	wt::0<cn<8	wt::0<cn<8	wt::0<cn<8
CAL-39	924107	uterus	vulva	0	na::0<cn<8	wt::0<cn<8	wt::0<cn<8	wt::0<cn<8	wt::0<cn<8	wt::0<cn<8	na::0<cn<8	na::0<cn<8	na::0<cn<8	wt::0<cn<8	na::0<cn<8	na::0<cn<8	p.0?::0	wt::0<cn<8	p.0?::0	wt::0<cn<8	wt::0<cn<8	wt::0<cn<8	wt::0<cn<8	na::0<cn<8	wt::0<cn<8	wt::0<cn<8	wt::0<cn<8	wt::0<cn<8	na::0<cn<8	wt::0<cn<8	wt::0<cn<8	wt::0<cn<8	wt::0<cn<8	wt::0<cn<8	wt::0<cn<8	wt::0<cn<8	wt::0<cn<8	wt::0<cn<8	wt::0<cn<8	wt::0<cn<8	wt::0<cn<8	wt::0<cn<8	na::0<cn<8	wt::0<cn<8	wt::0<cn<8	na::0<cn<8	wt::0<cn<8	wt::0<cn<8	wt::0<cn<8
CaR-1	924108	GI tract	large_intestine	0	na::0<cn<8	wt::0<cn<8	wt::0<cn<8	wt::0<cn<8	wt::0<cn<8	wt::0<cn<8	na::0<cn<8	na::0<cn<8	na::0<cn<8	wt::0<cn<8	na::0<cn<8	na::0<cn<8	p.0?::0	wt::0<cn<8	p.0?::0	wt::0<cn<8	wt::0<cn<8	wt::0<cn<8	wt::0<cn<8	na::0<cn<8	wt::0<cn<8	wt::0<cn<8	wt::0<cn<8	wt::0<cn<8	na::0<cn<8	wt::0<cn<8	wt::0<cn<8	wt::0<cn<8	wt::0<cn<8	wt::0<cn<8	wt::0<cn<8	wt::0<cn<8	wt::0<cn<8	wt::0<cn<8	wt::0<cn<8	wt::0<cn<8	wt::0<cn<8	wt::0<cn<8	na::0<cn<8	wt::0<cn<8	wt::0<cn<8	na::0<cn<8	wt::0<cn<8	wt::0<cn<8	wt::0<cn<8
EFE-184	924109	uterus	endometrium	0	na::0<cn<8	wt::0<cn<8	wt::0<cn<8	wt::0<cn<8	wt::0<cn<8	wt::0<cn<8	na::0<cn<8	na::0<cn<8	na::0<cn<8	wt::nci	na::0<cn<8	na::0<cn<8	wt::0<cn<8	wt::0<cn<8	wt::0<cn<8	wt::0<cn<8	wt::0<cn<8	wt::0<cn<8	wt::0<cn<8	na::0<cn<8	wt::0<cn<8	wt::0<cn<8	wt::0<cn<8	wt::0<cn<8	na::0<cn<8	wt::0<cn<8	wt::0<cn<8	wt::0<cn<8	wt::0<cn<8	wt::0<cn<8	wt::0<cn<8	wt::0<cn<8	wt::0<cn<8	wt::0<cn<8	wt::0<cn<8	wt::0<cn<8	wt::0<cn<8	wt::0<cn<8	na::0<cn<8	wt::0<cn<8	wt::0<cn<8	na::0<cn<8	wt::0<cn<8	wt::0<cn<8	wt::>=8
HDLM-2	924110	blood	Hodgkin lymphoma	0	na::0<cn<8	wt::0<cn<8	wt::0<cn<8	wt::0<cn<8	wt::0<cn<8	wt::0<cn<8	na::0<cn<8	na::0<cn<8	na::0<cn<8	wt::0<cn<8	na::0<cn<8	na::0<cn<8	wt::0<cn<8	wt::0<cn<8	wt::0<cn<8	wt::0<cn<8	wt::0<cn<8	wt::0<cn<8	wt::0<cn<8	na::0<cn<8	wt::0<cn<8	wt::0<cn<8	wt::0<cn<8	wt::0<cn<8	na::0<cn<8	wt::0<cn<8	wt::0<cn<8	wt::0<cn<8	wt::0<cn<8	wt::0<cn<8	wt::0<cn<8	wt::0<cn<8	wt::0<cn<8	p.0::0	wt::0<cn<8	wt::0<cn<8	wt::0<cn<8	wt::0<cn<8	na::0<cn<8	wt::0<cn<8	wt::0<cn<8	na::0<cn<8	wt::0<cn<8	wt::0<cn<8	wt::0<cn<8
HO-1-N-1	924111	upper aerodigestive	upper_aerodigestive_tract	0	na::0<cn<8	wt::0<cn<8	wt::0<cn<8	wt::0<cn<8	wt::0<cn<8	wt::0<cn<8	na::0<cn<8	na::0<cn<8	na::0<cn<8	wt::0<cn<8	na::0<cn<8	na::0<cn<8	wt::0<cn<8	wt::0<cn<8	wt::0<cn<8	wt::0<cn<8	wt::0<cn<8	wt::0<cn<8	wt::0<cn<8	na::0<cn<8	wt::0<cn<8	wt::0<cn<8	wt::0<cn<8	wt::0<cn<8	na::0<cn<8	wt::0<cn<8	wt::0<cn<8	wt::0<cn<8	wt::0<cn<8	wt::0<cn<8	wt::0<cn<8	wt::0<cn<8	wt::0<cn<8	wt::0<cn<8	wt::0<cn<8	wt::0<cn<8	wt::0<cn<8	wt::0<cn<8	na::0<cn<8	wt::0<cn<8	wt::0<cn<8	na::0<cn<8	wt::0<cn<8	wt::0<cn<8	wt::0<cn<8
HTC-C3	924151	thyroid	thyroid	0	na::0<cn<8	wt::0<cn<8	wt::0<cn<8	p.V600E::0<cn<8	wt::0<cn<8	wt::0<cn<8	na::0<cn<8	na::0<cn<8	na::0<cn<8	wt::0<cn<8	na::0<cn<8	na::0<cn<8	p.H66R::0<cn<8	wt::0<cn<8	wt::0<cn<8	wt::0<cn<8	wt::0<cn<8	wt::0<cn<8	wt::0<cn<8	na::0<cn<8	wt::0<cn<8	wt::0<cn<8	wt::0<cn<8	wt::0<cn<8	na::0<cn<8	wt::0<cn<8	wt::0<cn<8	wt::0<cn<8	wt::0<cn<8	wt::0<cn<8	wt::0<cn<8	wt::0<cn<8	wt::0<cn<8	wt::0<cn<8	wt::0<cn<8	wt::0<cn<8	wt::0<cn<8	wt::0<cn<8	na::0<cn<8	wt::0<cn<8	wt::0<cn<8	na::0<cn<8	wt::0<cn<8	wt::0<cn<8	wt::0<cn<8
KGN	924186	ovary	ovary	0	na::0<cn<8	wt::0<cn<8	wt::0<cn<8	wt::0<cn<8	wt::0<cn<8	wt::0<cn<8	na::0<cn<8	na::0<cn<8	na::0<cn<8	wt::0<cn<8	na::0<cn<8	na::0<cn<8	p.0?::0	wt::0<cn<8	p.0?::0	wt::0<cn<8	wt::0<cn<8	wt::0<cn<8	wt::0<cn<8	na::0<cn<8	wt::0<cn<8	wt::0<cn<8	wt::0<cn<8	wt::0<cn<8	na::0<cn<8	wt::0<cn<8	wt::0<cn<8	wt::0<cn<8	wt::0<cn<8	wt::0<cn<8	wt::0<cn<8	wt::0<cn<8	wt::0<cn<8	wt::0<cn<8	wt::0<cn<8	wt::0<cn<8	wt::0<cn<8	wt::0<cn<8	na::0<cn<8	wt::0<cn<8	wt::0<cn<8	na::0<cn<8	wt::0<cn<8	wt::0<cn<8	wt::0<cn<8
KLE	924187	uterus	endometrium	0	na::>=8	wt::0<cn<8	wt::0<cn<8	wt::0<cn<8	wt::0<cn<8	wt::0<cn<8	na::0<cn<8	na::0<cn<8	na::0<cn<8	wt::0<cn<8	na::0<cn<8	na::0<cn<8	wt::0<cn<8	wt::0<cn<8	wt::0<cn<8	wt::0<cn<8	wt::0<cn<8	wt::0<cn<8	wt::0<cn<8	na::0<cn<8	wt::0<cn<8	wt::0<cn<8	wt::0<cn<8	p.R479Q::0<cn<8	na::0<cn<8	wt::0<cn<8	wt::0<cn<8	wt::0<cn<8	wt::0<cn<8	wt::0<cn<8	wt::0<cn<8	wt::0<cn<8	wt::0<cn<8	wt::0<cn<8	wt::0<cn<8	wt::0<cn<8	wt::>=8	p.?::0	na::0<cn<8	wt::0<cn<8	wt::0<cn<8	na::0<cn<8	wt::0<cn<8	wt::0<cn<8	wt::0<cn<8
KNS-81-FD	924188	CNS	glioma	0	na::0<cn<8	wt::0<cn<8	wt::0<cn<8	wt::0<cn<8	wt::0<cn<8	wt::0<cn<8	na::0<cn<8	na::0<cn<8	na::0<cn<8	wt::0<cn<8	na::0<cn<8	na::0<cn<8	p.0?::0	wt::0<cn<8	p.0?::0	wt::0<cn<8	wt::0<cn<8	wt::0<cn<8	p.G598V::nci	na::0<cn<8	wt::0<cn<8	wt::0<cn<8	wt::0<cn<8	wt::0<cn<8	na::0<cn<8	wt::0<cn<8	wt::0<cn<8	wt::0<cn<8	wt::0<cn<8	wt::0<cn<8	wt::0<cn<8	wt::0<cn<8	wt::0<cn<8	wt::0<cn<8	wt::0<cn<8	wt::0<cn<8	wt::0<cn<8	wt::0<cn<8	na::0<cn<8	wt::0<cn<8	wt::0<cn<8	na::0<cn<8	wt::0<cn<8	wt::0<cn<8	wt::0<cn<8
K5	924238	thyroid	thyroid	0	na::0<cn<8	wt::0<cn<8	wt::0<cn<8	p.V600E::0<cn<8	wt::0<cn<8	wt::0<cn<8	na::0<cn<8	na::0<cn<8	na::0<cn<8	wt::0<cn<8	na::0<cn<8	na::0<cn<8	p.0?::0	wt::0<cn<8	p.0?::0	wt::0<cn<8	wt::0<cn<8	wt::0<cn<8	wt::0<cn<8	na::0<cn<8	wt::0<cn<8	wt::0<cn<8	wt::0<cn<8	wt::0<cn<8	na::0<cn<8	wt::0<cn<8	wt::0<cn<8	wt::0<cn<8	wt::0<cn<8	wt::0<cn<8	wt::0<cn<8	wt::0<cn<8	wt::0<cn<8	wt::0<cn<8	wt::0<cn<8	wt::0<cn<8	wt::0<cn<8	wt::0<cn<8	na::0<cn<8	wt::0<cn<8	wt::0<cn<8	na::0<cn<8	wt::0<cn<8	wt::0<cn<8	wt::0<cn<8
L-363	924239	blood	Myeloma	0	na::0<cn<8	wt::0<cn<8	wt::0<cn<8	wt::0<cn<8	wt::0<cn<8	wt::0<cn<8	na::0<cn<8	na::0<cn<8	na::0<cn<8	wt::0<cn<8	na::0<cn<8	na::0<cn<8	wt::0<cn<8	wt::0<cn<8	wt::0<cn<8	wt::0<cn<8	wt::0<cn<8	wt::0<cn<8	wt::0<cn<8	na::0<cn<8	wt::0<cn<8	wt::0<cn<8	wt::0<cn<8	wt::0<cn<8	na::0<cn<8	wt::0<cn<8	wt::0<cn<8	wt::0<cn<8	wt::0<cn<8	wt::0<cn<8	wt::0<cn<8	wt::0<cn<8	wt::0<cn<8	p.0::0<cn<8	wt::0<cn<8	wt::0<cn<8	wt::0<cn<8	wt::0<cn<8	na::0<cn<8	wt::0<cn<8	wt::0<cn<8	na::0<cn<8	wt::0<cn<8	wt::0<cn<8	wt::0<cn<8
MDA-MB-415	924240	breast	breast	0	na::0<cn<8	wt::0<cn<8	wt::0<cn<8	wt::0<cn<8	wt::0<cn<8	wt::0<cn<8	na::>=8	na::0<cn<8	na::0<cn<8	wt::0<cn<8	na::0<cn<8	na::0<cn<8	wt::0<cn<8	wt::0<cn<8	wt::0<cn<8	wt::0<cn<8	wt::0<cn<8	wt::0<cn<8	wt::0<cn<8	na::0<cn<8	wt::0<cn<8	wt::0<cn<8	wt::0<cn<8	wt::0<cn<8	na::0<cn<8	wt::0<cn<8	wt::0<cn<8	wt::0<cn<8	wt::0<cn<8	wt::0<cn<8	wt::0<cn<8	wt::0<cn<8	wt::0<cn<8	wt::0<cn<8	wt::0<cn<8	wt::0<cn<8	wt::0<cn<8	p.S280*::0<cn<8	na::0<cn<8	wt::0<cn<8	wt::0<cn<8	na::0<cn<8	wt::0<cn<8	wt::0<cn<8	wt::0<cn<8
NCI-H250	924241	lung	lung: small_cell_carcinoma	1	na::0<cn<8	wt::0<cn<8	wt::0<cn<8	wt::0<cn<8	wt::0<cn<8	wt::0<cn<8	na::0<cn<8	na::0<cn<8	na::0<cn<8	wt::0<cn<8	na::0<cn<8	na::0<cn<8	wt::0<cn<8	wt::0<cn<8	wt::0<cn<8	wt::0<cn<8	wt::0<cn<8	wt::0<cn<8	wt::0<cn<8	na::0<cn<8	wt::0<cn<8	wt::0<cn<8	wt::0<cn<8	wt::0<cn<8	na::0<cn<8	wt::0<cn<8	wt::0<cn<8	wt::0<cn<8	wt::0<cn<8	wt::0<cn<8	wt::0<cn<8	wt::0<cn<8	wt::0<cn<8	wt::0<cn<8	wt::0<cn<8	wt::0<cn<8	wt::0<cn<8	wt::0<cn<8	na::0<cn<8	wt::0<cn<8	wt::0<cn<8	na::0<cn<8	wt::0<cn<8	wt::0<cn<8	wt::0<cn<8
NCI-H1975	924244	lung	lung: NSCLC: adenocarcinoma	0	na::0<cn<8	wt::0<cn<8	wt::0<cn<8	wt::0<cn<8	wt::0<cn<8	wt::0<cn<8	na::0<cn<8	na::0<cn<8	na::0<cn<8	wt::0<cn<8	na::0<cn<8	na::0<cn<8	p.E69*::0<cn<8	wt::0<cn<8	wt::0<cn<8	wt::0<cn<8	wt::0<cn<8	wt::0<cn<8	p.T790M::0<cn<8	na::0<cn<8	wt::0<cn<8	wt::0<cn<8	wt::0<cn<8	wt::0<cn<8	na::0<cn<8	wt::0<cn<8	wt::0<cn<8	wt::0<cn<8	wt::0<cn<8	wt::0<cn<8	wt::0<cn<8	wt::0<cn<8	wt::0<cn<8	wt::0<cn<8	wt::0<cn<8	wt::0<cn<8	wt::0<cn<8	wt::0<cn<8	na::0<cn<8	wt::0<cn<8	wt::0<cn<8	na::0<cn<8	wt::0<cn<8	wt::0<cn<8	wt::>=8
NCI-H2107	924246	lung	lung: small_cell_carcinoma	0	na::0<cn<8	wt::0<cn<8	wt::0<cn<8	wt::0<cn<8	wt::0<cn<8	wt::0<cn<8	na::0<cn<8	na::0<cn<8	na::0<cn<8	wt::0<cn<8	na::0<cn<8	na::0<cn<8	wt::0<cn<8	wt::0<cn<8	wt::0<cn<8	wt::0<cn<8	wt::0<cn<8	wt::0<cn<8	wt::0<cn<8	na::0<cn<8	wt::0<cn<8	wt::0<cn<8	wt::0<cn<8	wt::0<cn<8	na::0<cn<8	wt::0<cn<8	wt::0<cn<8	wt::0<cn<8	wt::0<cn<8	wt::0<cn<8	wt::0<cn<8	wt::0<cn<8	wt::0<cn<8	wt::0<cn<8	wt::0<cn<8	wt::0<cn<8	wt::0<cn<8	wt::0<cn<8	na::0<cn<8	wt::0<cn<8	wt::0<cn<8	na::0<cn<8	wt::0<cn<8	wt::0<cn<8	wt::0<cn<8
SW954	924247	uterus	vulva	0	na::0<cn<8	wt::0<cn<8	wt::0<cn<8	wt::0<cn<8	wt::0<cn<8	wt::0<cn<8	na::0<cn<8	na::0<cn<8	na::0<cn<8	wt::0<cn<8	na::0<cn<8	na::0<cn<8	wt::0<cn<8	wt::0<cn<8	wt::0<cn<8	wt::0<cn<8	wt::0<cn<8	wt::0<cn<8	wt::0<cn<8	na::0<cn<8	wt::0<cn<8	wt::0<cn<8	wt::0<cn<8	wt::0<cn<8	na::0<cn<8	wt::0<cn<8	wt::0<cn<8	wt::0<cn<8	wt::0<cn<8	wt::0<cn<8	wt::0<cn<8	wt::0<cn<8	wt::0<cn<8	wt::0<cn<8	wt::0<cn<8	wt::0<cn<8	wt::0<cn<8	wt::0<cn<8	na::0<cn<8	wt::0<cn<8	wt::0<cn<8	na::0<cn<8	wt::0<cn<8	wt::0<cn<8	wt::0<cn<8
TE-441-T	924248	soft tissue	rhabdomyosarcoma	0	na::0<cn<8	wt::0<cn<8	wt::0<cn<8	wt::0<cn<8	wt::0<cn<8	wt::0<cn<8	na::0<cn<8	na::0<cn<8	na::0<cn<8	wt::0<cn<8	na::0<cn<8	na::0<cn<8	wt::0<cn<8	wt::0<cn<8	wt::0<cn<8	wt::0<cn<8	wt::0<cn<8	wt::0<cn<8	wt::0<cn<8	na::0<cn<8	wt::0<cn<8	wt::0<cn<8	wt::0<cn<8	wt::0<cn<8	na::0<cn<8	wt::0<cn<8	wt::0<cn<8	wt::0<cn<8	wt::0<cn<8	wt::0<cn<8	wt::0<cn<8	wt::0<cn<8	wt::0<cn<8	wt::0<cn<8	wt::0<cn<8	wt::0<cn<8	wt::0<cn<8	wt::0<cn<8	na::0<cn<8	wt::0<cn<8	wt::0<cn<8	na::0<cn<8	wt::0<cn<8	wt::0<cn<8	wt::0<cn<8
MDA-MB-157	925338	breast	breast	0	na::0<cn<8	wt::0<cn<8	wt::0<cn<8	wt::0<cn<8	wt::0<cn<8	wt::0<cn<8	na::0<cn<8	na::0<cn<8	na::0<cn<8	wt::0<cn<8	na::0<cn<8	na::0<cn<8	wt::0<cn<8	wt::0<cn<8	wt::0<cn<8	wt::0<cn<8	wt::0<cn<8	wt::0<cn<8	wt::0<cn<8	na::0<cn<8	wt::0<cn<8	wt::0<cn<8	wt::0<cn<8	wt::0<cn<8	na::0<cn<8	wt::0<cn<8	wt::0<cn<8	wt::0<cn<8	wt::0<cn<8	wt::0<cn<8	wt::0<cn<8	wt::0<cn<8	wt::0<cn<8	wt::0<cn<8	wt::0<cn<8	wt::0<cn<8	wt::0<cn<8	wt::0<cn<8	na::0<cn<8	wt::0<cn<8	wt::0<cn<8	na::0<cn<8	wt::0<cn<8	wt::0<cn<8	wt::0<cn<8
MMAC-SF	925339	skin	malignant_melanoma	0	na::0<cn<8	wt::0<cn<8	wt::0<cn<8	p.V600E::0<cn<8	wt::0<cn<8	wt::0<cn<8	na::0<cn<8	na::0<cn<8	na::0<cn<8	wt::0<cn<8	na::>=8	na::0<cn<8	wt::0<cn<8	wt::0<cn<8	wt::0<cn<8	wt::>=8	wt::0<cn<8	wt::0<cn<8	wt::0<cn<8	na::0<cn<8	wt::0<cn<8	wt::0<cn<8	wt::0<cn<8	wt::0<cn<8	na::0<cn<8	wt::0<cn<8	wt::0<cn<8	wt::0<cn<8	wt::0<cn<8	wt::0<cn<8	wt::0<cn<8	wt::0<cn<8	wt::0<cn<8	wt::0<cn<8	wt::0<cn<8	wt::0<cn<8	wt::0<cn<8	wt::0<cn<8	na::>=8	wt::nci	wt::>=8	na::0<cn<8	wt::0<cn<8	wt::0<cn<8	wt::0<cn<8
MKN45	925340	GI tract	stomach	0	na::0<cn<8	wt::0<cn<8	wt::0<cn<8	wt::0<cn<8	wt::0<cn<8	wt::0<cn<8	na::0<cn<8	na::0<cn<8	na::0<cn<8	wt::0<cn<8	na::0<cn<8	na::0<cn<8	p.0?::0	wt::0<cn<8	p.0?::0	wt::0<cn<8	wt::0<cn<8	wt::0<cn<8	wt::0<cn<8	na::0<cn<8	wt::0<cn<8	wt::0<cn<8	wt::0<cn<8	wt::0<cn<8	na::0<cn<8	wt::0<cn<8	wt::0<cn<8	wt::0<cn<8	wt::0<cn<8	wt::0<cn<8	wt::0<cn<8	wt::0<cn<8	wt::0<cn<8	wt::0<cn<8	wt::0<cn<8	wt::0<cn<8	wt::0<cn<8	wt::nci	na::0<cn<8	wt::>=8	wt::0<cn<8	na::0<cn<8	wt::0<cn<8	wt::0<cn<8	wt::0<cn<8
NCI-H810	925341	lung	lung: NSCLC: large cell	0	na::0<cn<8	wt::0<cn<8	wt::0<cn<8	wt::0<cn<8	wt::0<cn<8	wt::0<cn<8	na::0<cn<8	na::0<cn<8	na::0<cn<8	wt::0<cn<8	na::0<cn<8	na::0<cn<8	wt::0<cn<8	wt::0<cn<8	wt::0<cn<8	wt::0<cn<8	wt::0<cn<8	wt::0<cn<8	wt::0<cn<8	na::0<cn<8	wt::0<cn<8	wt::0<cn<8	wt::0<cn<8	wt::0<cn<8	na::0<cn<8	wt::0<cn<8	wt::0<cn<8	wt::0<cn<8	wt::0<cn<8	wt::0<cn<8	wt::0<cn<8	wt::0<cn<8	wt::0<cn<8	wt::0<cn<8	wt::0<cn<8	wt::0<cn<8	wt::0<cn<8	wt::0<cn<8	na::0<cn<8	wt::0<cn<8	wt::0<cn<8	na::0<cn<8	wt::0<cn<8	wt::0<cn<8	wt::nci
NBsusSR	925342	CNS	neuroblastoma	0	na::0<cn<8	wt::0<cn<8	wt::0<cn<8	wt::0<cn<8	wt::0<cn<8	wt::0<cn<8	na::0<cn<8	na::0<cn<8	na::0<cn<8	wt::0<cn<8	na::0<cn<8	na::0<cn<8	wt::0<cn<8	wt::0<cn<8	wt::0<cn<8	wt::0<cn<8	wt::0<cn<8	wt::0<cn<8	wt::0<cn<8	na::0<cn<8	wt::0<cn<8	wt::0<cn<8	wt::0<cn<8	wt::0<cn<8	na::0<cn<8	wt::0<cn<8	wt::0<cn<8	wt::0<cn<8	wt::0<cn<8	wt::0<cn<8	wt::0<cn<8	wt::0<cn<8	wt::0<cn<8	wt::0<cn<8	wt::0<cn<8	wt::0<cn<8	wt::0<cn<8	wt::0<cn<8	na::0<cn<8	wt::0<cn<8	wt::0<cn<8	na::0<cn<8	wt::0<cn<8	wt::0<cn<8	wt::0<cn<8
MFH-ino	925343	soft tissue	soft tissue other	0	na::0<cn<8	wt::0<cn<8	wt::0<cn<8	wt::0<cn<8	wt::0<cn<8	wt::0<cn<8	na::0<cn<8	na::0<cn<8	na::nci	wt::0<cn<8	na::0<cn<8	na::0<cn<8	p.0?::0	wt::0<cn<8	p.0?::0	wt::0<cn<8	wt::0<cn<8	wt::0<cn<8	wt::0<cn<8	na::0<cn<8	wt::0<cn<8	wt::0<cn<8	wt::0<cn<8	wt::0<cn<8	na::0<cn<8	wt::0<cn<8	wt::0<cn<8	wt::0<cn<8	wt::0<cn<8	wt::0<cn<8	wt::0<cn<8	wt::0<cn<8	wt::0<cn<8	wt::0<cn<8	wt::0<cn<8	wt::0<cn<8	wt::0<cn<8	wt::0<cn<8	na::0<cn<8	wt::0<cn<8	wt::0<cn<8	na::0<cn<8	wt::0<cn<8	wt::0<cn<8	wt::0<cn<8
NOS-1	925345	bone	osteosarcoma	0	na::0<cn<8	wt::0<cn<8	wt::0<cn<8	wt::0<cn<8	wt::0<cn<8	wt::0<cn<8	na::0<cn<8	na::0<cn<8	na::0<cn<8	wt::0<cn<8	na::0<cn<8	na::0<cn<8	wt::0<cn<8	wt::0<cn<8	wt::0<cn<8	wt::nci	wt::0<cn<8	wt::0<cn<8	wt::0<cn<8	na::0<cn<8	wt::0<cn<8	wt::0<cn<8	wt::0<cn<8	wt::0<cn<8	na::0<cn<8	wt::0<cn<8	wt::0<cn<8	wt::0<cn<8	wt::0<cn<8	wt::0<cn<8	wt::0<cn<8	wt::0<cn<8	wt::0<cn<8	wt::0<cn<8	wt::0<cn<8	wt::0<cn<8	wt::0<cn<8	wt::0<cn<8	na::0<cn<8	wt::0<cn<8	wt::0<cn<8	na::0<cn<8	wt::0<cn<8	wt::0<cn<8	wt::0<cn<8
PANC-03-27	925346	pancreas	pancreas	0	na::0<cn<8	wt::0<cn<8	wt::0<cn<8	wt::0<cn<8	wt::0<cn<8	wt::0<cn<8	na::0<cn<8	na::0<cn<8	na::0<cn<8	wt::0<cn<8	na::0<cn<8	na::0<cn<8	p.0?::0	wt::0<cn<8	p.0?::0	wt::0<cn<8	wt::0<cn<8	wt::0<cn<8	wt::0<cn<8	na::0<cn<8	wt::0<cn<8	wt::0<cn<8	wt::0<cn<8	wt::0<cn<8	na::0<cn<8	wt::0<cn<8	wt::0<cn<8	wt::0<cn<8	wt::0<cn<8	wt::0<cn<8	wt::0<cn<8	wt::0<cn<8	wt::0<cn<8	wt::0<cn<8	wt::0<cn<8	wt::0<cn<8	p.G12V::0<cn<8	wt::0<cn<8	na::0<cn<8	wt::0<cn<8	wt::0<cn<8	na::0<cn<8	wt::0<cn<8	wt::0<cn<8	wt::0<cn<8
PANC-08-13	925347	pancreas	pancreas	1	na::0<cn<8	wt::0<cn<8	wt::0<cn<8	wt::0<cn<8	wt::0<cn<8	wt::0<cn<8	na::0<cn<8	na::0<cn<8	na::0<cn<8	wt::0<cn<8	na::0<cn<8	na::0<cn<8	p.0?::0	wt::0<cn<8	p.0?::0	wt::0<cn<8	wt::0<cn<8	wt::0<cn<8	wt::0<cn<8	na::0<cn<8	wt::0<cn<8	wt::0<cn<8	wt::0<cn<8	wt::0<cn<8	na::0<cn<8	wt::0<cn<8	wt::0<cn<8	wt::0<cn<8	wt::0<cn<8	wt::0<cn<8	wt::0<cn<8	wt::0<cn<8	wt::0<cn<8	wt::0<cn<8	wt::0<cn<8	wt::0<cn<8	p.G12D::0<cn<8	wt::0<cn<8	na::0<cn<8	wt::0<cn<8	wt::0<cn<8	na::0<cn<8	wt::0<cn<8	wt::0<cn<8	wt::0<cn<8
PANC-10-05	925348	pancreas	pancreas	0	na::0<cn<8	wt::0<cn<8	wt::0<cn<8	wt::0<cn<8	wt::0<cn<8	wt::0<cn<8	na::0<cn<8	na::0<cn<8	na::0<cn<8	wt::0<cn<8	na::0<cn<8	na::0<cn<8	wt::0<cn<8	wt::0<cn<8	wt::0<cn<8	wt::0<cn<8	wt::0<cn<8	wt::0<cn<8	wt::0<cn<8	na::0<cn<8	wt::0<cn<8	wt::0<cn<8	wt::0<cn<8	wt::0<cn<8	na::0<cn<8	wt::0<cn<8	wt::0<cn<8	wt::0<cn<8	wt::0<cn<8	wt::0<cn<8	wt::0<cn<8	wt::0<cn<8	wt::0<cn<8	wt::0<cn<8	wt::0<cn<8	wt::0<cn<8	p.G12D::0<cn<8	wt::0<cn<8	na::0<cn<8	wt::0<cn<8	wt::0<cn<8	na::0<cn<8	wt::0<cn<8	wt::0<cn<8	wt::0<cn<8
PLC-PRF-5	925349	other	liver	1	na::0<cn<8	wt::0<cn<8	wt::0<cn<8	wt::0<cn<8	wt::0<cn<8	wt::0<cn<8	na::0<cn<8	na::0<cn<8	na::0<cn<8	wt::0<cn<8	na::0<cn<8	na::0<cn<8	p.R112G::0<cn<8	wt::0<cn<8	wt::0<cn<8	wt::0<cn<8	wt::0<cn<8	wt::0<cn<8	wt::0<cn<8	na::0<cn<8	wt::0<cn<8	wt::0<cn<8	wt::0<cn<8	wt::0<cn<8	na::0<cn<8	wt::0<cn<8	wt::0<cn<8	wt::0<cn<8	wt::0<cn<8	wt::0<cn<8	wt::0<cn<8	wt::0<cn<8	wt::0<cn<8	wt::0<cn<8	wt::0<cn<8	wt::0<cn<8	wt::0<cn<8	wt::0<cn<8	na::0<cn<8	wt::0<cn<8	wt::0<cn<8	na::0<cn<8	wt::0<cn<8	wt::0<cn<8	wt::0<cn<8
RO82-W-1	930083	thyroid	thyroid	0	na::0<cn<8	wt::0<cn<8	wt::0<cn<8	wt::0<cn<8	wt::0<cn<8	wt::0<cn<8	na::0<cn<8	na::0<cn<8	na::0<cn<8	wt::0<cn<8	na::0<cn<8	na::0<cn<8	p.0?::0	wt::0<cn<8	p.0?::0	wt::0<cn<8	wt::0<cn<8	wt::0<cn<8	wt::0<cn<8	na::0<cn<8	wt::0<cn<8	wt::0<cn<8	wt::0<cn<8	wt::0<cn<8	na::0<cn<8	wt::0<cn<8	wt::0<cn<8	wt::0<cn<8	wt::0<cn<8	wt::0<cn<8	wt::0<cn<8	wt::0<cn<8	wt::0<cn<8	wt::0<cn<8	wt::0<cn<8	wt::0<cn<8	wt::0<cn<8	wt::0<cn<8	na::0<cn<8	wt::0<cn<8	wt::0<cn<8	na::0<cn<8	wt::0<cn<8	wt::0<cn<8	wt::0<cn<8
SiHa	930297	uterus	cervix	0	na::0<cn<8	wt::0<cn<8	wt::0<cn<8	wt::0<cn<8	wt::0<cn<8	wt::0<cn<8	na::0<cn<8	na::0<cn<8	na::0<cn<8	wt::>=8	na::0<cn<8	na::0<cn<8	wt::0<cn<8	wt::0<cn<8	wt::0<cn<8	wt::0<cn<8	wt::0<cn<8	wt::0<cn<8	wt::0<cn<8	na::0<cn<8	wt::0<cn<8	wt::0<cn<8	wt::0<cn<8	wt::0<cn<8	na::0<cn<8	wt::0<cn<8	wt::0<cn<8	wt::0<cn<8	wt::0<cn<8	wt::0<cn<8	wt::0<cn<8	wt::0<cn<8	wt::0<cn<8	wt::0<cn<8	wt::0<cn<8	wt::0<cn<8	wt::0<cn<8	wt::0<cn<8	na::0<cn<8	wt::0<cn<8	wt::0<cn<8	na::0<cn<8	wt::0<cn<8	wt::0<cn<8	wt::0<cn<8
SKG-IIIa	930298	uterus	cervix	0	na::0<cn<8	wt::0<cn<8	wt::0<cn<8	wt::0<cn<8	wt::0<cn<8	wt::0<cn<8	na::0<cn<8	na::0<cn<8	na::0<cn<8	wt::0<cn<8	na::0<cn<8	na::0<cn<8	wt::0<cn<8	wt::0<cn<8	wt::0<cn<8	wt::0<cn<8	wt::0<cn<8	wt::0<cn<8	wt::0<cn<8	na::0<cn<8	wt::0<cn<8	wt::0<cn<8	wt::0<cn<8	wt::0<cn<8	na::0<cn<8	wt::0<cn<8	wt::0<cn<8	wt::0<cn<8	wt::0<cn<8	wt::0<cn<8	wt::0<cn<8	wt::0<cn<8	wt::0<cn<8	wt::0<cn<8	wt::0<cn<8	wt::0<cn<8	wt::0<cn<8	wt::0<cn<8	na::0<cn<8	wt::0<cn<8	wt::0<cn<8	na::0<cn<8	wt::0<cn<8	wt::0<cn<8	wt::0<cn<8
TE-9	946353	upper aerodigestive	oesophagus	0	na::0<cn<8	wt::0<cn<8	wt::0<cn<8	wt::0<cn<8	wt::0<cn<8	wt::0<cn<8	na::>=8	na::0<cn<8	na::0<cn<8	wt::0<cn<8	na::0<cn<8	na::0<cn<8	p.0?::0	wt::0<cn<8	p.0?::0	wt::0<cn<8	wt::0<cn<8	wt::0<cn<8	wt::0<cn<8	na::0<cn<8	wt::0<cn<8	wt::0<cn<8	wt::0<cn<8	wt::0<cn<8	na::0<cn<8	wt::0<cn<8	wt::0<cn<8	wt::0<cn<8	wt::0<cn<8	wt::0<cn<8	wt::0<cn<8	wt::0<cn<8	wt::0<cn<8	wt::0<cn<8	wt::0<cn<8	wt::0<cn<8	wt::0<cn<8	wt::0<cn<8	na::0<cn<8	wt::0<cn<8	wt::0<cn<8	na::0<cn<8	wt::0<cn<8	wt::0<cn<8	wt::>=8
TE-11	946354	upper aerodigestive	oesophagus	0	na::0<cn<8	wt::0<cn<8	wt::0<cn<8	wt::0<cn<8	wt::0<cn<8	wt::0<cn<8	na::>=8	na::0<cn<8	na::0<cn<8	wt::0<cn<8	na::0<cn<8	na::0<cn<8	p.0?::0	wt::0<cn<8	p.0?::0	wt::0<cn<8	wt::0<cn<8	wt::0<cn<8	wt::0<cn<8	na::0<cn<8	wt::0<cn<8	wt::0<cn<8	wt::0<cn<8	wt::0<cn<8	na::0<cn<8	wt::0<cn<8	wt::0<cn<8	wt::0<cn<8	wt::0<cn<8	wt::0<cn<8	wt::0<cn<8	wt::0<cn<8	p.?::0<cn<8	p.0?::0	wt::0<cn<8	wt::0<cn<8	wt::0<cn<8	wt::0<cn<8	na::0<cn<8	wt::0<cn<8	wt::0<cn<8	na::0<cn<8	wt::0<cn<8	wt::0<cn<8	wt::0<cn<8
TE-6	946355	upper aerodigestive	oesophagus	0	na::0<cn<8	wt::0<cn<8	wt::0<cn<8	wt::0<cn<8	wt::0<cn<8	wt::0<cn<8	na::>=8	na::0<cn<8	na::0<cn<8	wt::0<cn<8	na::0<cn<8	na::0<cn<8	p.0?::0	wt::0<cn<8	p.0?::0	wt::0<cn<8	wt::0<cn<8	wt::0<cn<8	wt::0<cn<8	na::0<cn<8	wt::>=8	wt::0<cn<8	wt::0<cn<8	wt::0<cn<8	na::0<cn<8	wt::0<cn<8	wt::0<cn<8	wt::0<cn<8	wt::0<cn<8	wt::0<cn<8	wt::0<cn<8	wt::0<cn<8	wt::0<cn<8	p.0::0<cn<8	wt::0<cn<8	wt::0<cn<8	wt::0<cn<8	wt::0<cn<8	na::>=8	wt::0<cn<8	wt::0<cn<8	na::0<cn<8	wt::0<cn<8	wt::0<cn<8	wt::0<cn<8
TE-12	946356	upper aerodigestive	oesophagus	0	na::0<cn<8	wt::0<cn<8	wt::0<cn<8	wt::0<cn<8	wt::0<cn<8	wt::0<cn<8	na::0<cn<8	na::0<cn<8	na::0<cn<8	wt::0<cn<8	na::0<cn<8	na::0<cn<8	p.0?::0	wt::0<cn<8	p.0?::0	wt::0<cn<8	wt::0<cn<8	wt::0<cn<8	wt::0<cn<8	na::0<cn<8	wt::0<cn<8	wt::0<cn<8	wt::0<cn<8	wt::0<cn<8	na::0<cn<8	wt::0<cn<8	wt::0<cn<8	wt::0<cn<8	wt::0<cn<8	wt::0<cn<8	wt::0<cn<8	wt::0<cn<8	wt::0<cn<8	wt::0<cn<8	wt::0<cn<8	wt::0<cn<8	wt::0<cn<8	wt::0<cn<8	na::0<cn<8	wt::0<cn<8	wt::0<cn<8	na::0<cn<8	wt::0<cn<8	wt::0<cn<8	wt::0<cn<8
TC-YIK	946357	uterus	cervix	0	na::0<cn<8	wt::0<cn<8	wt::0<cn<8	wt::0<cn<8	wt::0<cn<8	wt::0<cn<8	na::0<cn<8	na::0<cn<8	na::0<cn<8	wt::0<cn<8	na::0<cn<8	na::0<cn<8	wt::0<cn<8	wt::0<cn<8	wt::0<cn<8	wt::0<cn<8	wt::0<cn<8	wt::0<cn<8	wt::0<cn<8	na::0<cn<8	wt::0<cn<8	wt::0<cn<8	wt::0<cn<8	wt::0<cn<8	na::0<cn<8	wt::0<cn<8	wt::0<cn<8	wt::0<cn<8	wt::0<cn<8	wt::0<cn<8	wt::0<cn<8	wt::0<cn<8	wt::0<cn<8	wt::0<cn<8	wt::0<cn<8	wt::0<cn<8	wt::0<cn<8	wt::0<cn<8	na::0<cn<8	wt::0<cn<8	wt::0<cn<8	na::0<cn<8	wt::0<cn<8	wt::0<cn<8	wt::0<cn<8
YT	946358	blood	lymphoid_neoplasm other	0	na::0<cn<8	wt::0<cn<8	wt::0<cn<8	wt::0<cn<8	wt::0<cn<8	wt::0<cn<8	na::0<cn<8	na::0<cn<8	na::0<cn<8	wt::0<cn<8	na::0<cn<8	na::0<cn<8	wt::0<cn<8	wt::0<cn<8	wt::0<cn<8	wt::0<cn<8	wt::0<cn<8	wt::0<cn<8	wt::0<cn<8	na::0<cn<8	wt::0<cn<8	wt::0<cn<8	wt::0<cn<8	wt::0<cn<8	na::0<cn<8	wt::0<cn<8	wt::0<cn<8	wt::0<cn<8	wt::0<cn<8	wt::0<cn<8	wt::0<cn<8	wt::0<cn<8	wt::0<cn<8	wt::0<cn<8	wt::0<cn<8	wt::0<cn<8	wt::0<cn<8	wt::0<cn<8	na::0<cn<8	wt::0<cn<8	wt::0<cn<8	na::0<cn<8	wt::0<cn<8	wt::0<cn<8	wt::0<cn<8
BT-474	946359	breast	breast	0	na::0<cn<8	wt::0<cn<8	wt::0<cn<8	wt::0<cn<8	wt::0<cn<8	wt::0<cn<8	na::0<cn<8	na::0<cn<8	na::0<cn<8	wt::0<cn<8	na::0<cn<8	na::0<cn<8	wt::0<cn<8	wt::0<cn<8	wt::0<cn<8	wt::0<cn<8	wt::0<cn<8	wt::0<cn<8	wt::0<cn<8	na::0<cn<8	wt::>=8	wt::0<cn<8	wt::0<cn<8	wt::0<cn<8	na::0<cn<8	wt::0<cn<8	wt::0<cn<8	wt::0<cn<8	wt::0<cn<8	wt::0<cn<8	wt::0<cn<8	wt::0<cn<8	wt::0<cn<8	wt::0<cn<8	wt::0<cn<8	wt::0<cn<8	wt::0<cn<8	wt::0<cn<8	na::0<cn<8	wt::0<cn<8	wt::0<cn<8	na::0<cn<8	wt::0<cn<8	wt::0<cn<8	wt::0<cn<8
OAW-28	946360	ovary	ovary	0	na::0<cn<8	wt::0<cn<8	wt::0<cn<8	wt::0<cn<8	wt::0<cn<8	wt::0<cn<8	na::0<cn<8	na::0<cn<8	na::0<cn<8	wt::0<cn<8	na::0<cn<8	na::0<cn<8	wt::0<cn<8	wt::0<cn<8	wt::0<cn<8	wt::0<cn<8	wt::0<cn<8	wt::0<cn<8	wt::0<cn<8	na::0<cn<8	wt::0<cn<8	wt::0<cn<8	wt::0<cn<8	wt::0<cn<8	na::0<cn<8	wt::0<cn<8	wt::0<cn<8	wt::0<cn<8	wt::0<cn<8	wt::0<cn<8	wt::0<cn<8	wt::nci	wt::0<cn<8	wt::0<cn<8	wt::0<cn<8	wt::0<cn<8	wt::0<cn<8	p.0?::0	na::0<cn<8	wt::nci	wt::0<cn<8	na::0<cn<8	wt::0<cn<8	wt::0<cn<8	wt::0<cn<8
LCLC-97TM1	946361	lung	lung: NSCLC: large cell	0	na::0<cn<8	wt::0<cn<8	wt::0<cn<8	wt::0<cn<8	wt::0<cn<8	wt::0<cn<8	na::0<cn<8	na::0<cn<8	na::0<cn<8	wt::0<cn<8	na::0<cn<8	na::0<cn<8	p.0?::0	wt::0<cn<8	p.0?::0	wt::0<cn<8	wt::0<cn<8	wt::0<cn<8	wt::0<cn<8	na::0<cn<8	wt::0<cn<8	wt::0<cn<8	wt::0<cn<8	wt::0<cn<8	na::0<cn<8	wt::0<cn<8	wt::0<cn<8	wt::0<cn<8	wt::0<cn<8	wt::0<cn<8	wt::0<cn<8	wt::0<cn<8	wt::0<cn<8	wt::0<cn<8	wt::0<cn<8	wt::0<cn<8	p.G12V::0<cn<8	wt::0<cn<8	na::0<cn<8	wt::0<cn<8	wt::0<cn<8	na::0<cn<8	wt::0<cn<8	wt::0<cn<8	wt::0<cn<8
KP-N-YS	946363	CNS	neuroblastoma	0	na::>=8	wt::0<cn<8	wt::0<cn<8	wt::0<cn<8	wt::0<cn<8	wt::0<cn<8	na::0<cn<8	na::0<cn<8	na::0<cn<8	wt::0<cn<8	na::0<cn<8	na::0<cn<8	wt::0<cn<8	wt::0<cn<8	wt::0<cn<8	wt::0<cn<8	wt::0<cn<8	wt::0<cn<8	wt::0<cn<8	na::0<cn<8	wt::0<cn<8	wt::0<cn<8	wt::0<cn<8	wt::0<cn<8	na::0<cn<8	wt::0<cn<8	wt::0<cn<8	wt::0<cn<8	wt::0<cn<8	wt::0<cn<8	wt::0<cn<8	wt::0<cn<8	wt::0<cn<8	wt::0<cn<8	wt::0<cn<8	wt::0<cn<8	wt::0<cn<8	wt::0<cn<8	na::0<cn<8	wt::0<cn<8	wt::0<cn<8	na::0<cn<8	wt::0<cn<8	wt::0<cn<8	wt::0<cn<8
D-247MG	946367	CNS	glioma	0	na::0<cn<8	wt::0<cn<8	wt::0<cn<8	wt::0<cn<8	wt::0<cn<8	wt::0<cn<8	na::0<cn<8	na::0<cn<8	na::0<cn<8	wt::0<cn<8	na::0<cn<8	na::>=8	p.0?::0	wt::0<cn<8	p.0?::0	wt::0<cn<8	wt::0<cn<8	wt::0<cn<8	wt::>=8	na::0<cn<8	wt::0<cn<8	wt::0<cn<8	wt::0<cn<8	wt::0<cn<8	na::0<cn<8	wt::0<cn<8	wt::0<cn<8	wt::0<cn<8	wt::0<cn<8	wt::0<cn<8	wt::0<cn<8	wt::0<cn<8	wt::0<cn<8	wt::0<cn<8	wt::0<cn<8	wt::0<cn<8	wt::0<cn<8	wt::0<cn<8	na::0<cn<8	wt::>=8	wt::0<cn<8	na::nci	wt::0<cn<8	wt::0<cn<8	wt::0<cn<8
D-263MG	946368	CNS	glioma	0	na::0<cn<8	wt::0<cn<8	wt::0<cn<8	wt::0<cn<8	wt::0<cn<8	wt::0<cn<8	na::0<cn<8	na::0<cn<8	na::0<cn<8	wt::0<cn<8	na::0<cn<8	na::0<cn<8	p.?::0	wt::0<cn<8	p.?::0	wt::0<cn<8	wt::0<cn<8	wt::0<cn<8	wt::0<cn<8	na::0<cn<8	wt::0<cn<8	wt::0<cn<8	wt::0<cn<8	wt::0<cn<8	na::0<cn<8	wt::0<cn<8	wt::0<cn<8	wt::0<cn<8	wt::0<cn<8	wt::0<cn<8	wt::0<cn<8	wt::0<cn<8	wt::0<cn<8	wt::0<cn<8	wt::0<cn<8	wt::nci	wt::0<cn<8	wt::0<cn<8	na::0<cn<8	wt::0<cn<8	wt::0<cn<8	na::0<cn<8	wt::0<cn<8	wt::0<cn<8	wt::0<cn<8
D-336MG	946369	CNS	glioma	0	na::0<cn<8	wt::0<cn<8	wt::0<cn<8	wt::0<cn<8	wt::0<cn<8	wt::0<cn<8	na::0<cn<8	na::0<cn<8	na::0<cn<8	wt::0<cn<8	na::0<cn<8	na::0<cn<8	p.0?::0	wt::0<cn<8	p.0?::0	wt::0<cn<8	wt::0<cn<8	wt::0<cn<8	wt::0<cn<8	na::0<cn<8	wt::0<cn<8	wt::0<cn<8	wt::0<cn<8	wt::0<cn<8	na::0<cn<8	wt::0<cn<8	wt::0<cn<8	wt::0<cn<8	wt::0<cn<8	wt::0<cn<8	wt::0<cn<8	wt::0<cn<8	wt::0<cn<8	wt::0<cn<8	wt::0<cn<8	wt::0<cn<8	wt::0<cn<8	wt::0<cn<8	na::0<cn<8	wt::0<cn<8	wt::0<cn<8	na::0	wt::0<cn<8	wt::0<cn<8	wt::0<cn<8
D-392MG	946370	CNS	glioma	0	na::0<cn<8	wt::0<cn<8	wt::0<cn<8	wt::0<cn<8	wt::0<cn<8	wt::0<cn<8	na::0<cn<8	na::0<cn<8	na::0<cn<8	wt::0<cn<8	na::0<cn<8	na::0<cn<8	p.0?::0	wt::0<cn<8	p.0?::0	wt::0<cn<8	wt::0<cn<8	wt::0<cn<8	wt::0<cn<8	na::0<cn<8	wt::0<cn<8	wt::0<cn<8	wt::0<cn<8	wt::0<cn<8	na::0<cn<8	wt::0<cn<8	wt::0<cn<8	wt::0<cn<8	wt::0<cn<8	wt::0<cn<8	wt::0<cn<8	wt::0<cn<8	wt::0<cn<8	wt::0<cn<8	wt::0<cn<8	wt::0<cn<8	wt::0<cn<8	wt::0<cn<8	na::0<cn<8	wt::0<cn<8	wt::0<cn<8	na::0<cn<8	wt::0<cn<8	wt::0<cn<8	wt::0<cn<8
D-502MG	946373	CNS	glioma	0	na::0<cn<8	wt::0<cn<8	wt::0<cn<8	wt::0<cn<8	wt::0<cn<8	wt::0<cn<8	na::0<cn<8	na::0<cn<8	na::0<cn<8	wt::0<cn<8	na::0<cn<8	na::0<cn<8	p.0?::0	wt::0<cn<8	p.0?::0	wt::0<cn<8	wt::0<cn<8	wt::0<cn<8	wt::0<cn<8	na::0<cn<8	wt::0<cn<8	wt::0<cn<8	wt::0<cn<8	wt::0<cn<8	na::0<cn<8	wt::0<cn<8	wt::0<cn<8	wt::0<cn<8	wt::0<cn<8	wt::0<cn<8	wt::0<cn<8	wt::0<cn<8	wt::0<cn<8	wt::0<cn<8	wt::0<cn<8	wt::0<cn<8	wt::0<cn<8	wt::0<cn<8	na::0<cn<8	wt::0<cn<8	wt::0<cn<8	na::0<cn<8	wt::0<cn<8	wt::0<cn<8	wt::0<cn<8
CAMA-1	946382	breast	breast	0	na::0<cn<8	wt::0<cn<8	wt::0<cn<8	wt::0<cn<8	wt::0<cn<8	wt::0<cn<8	na::0<cn<8	na::0<cn<8	na::0<cn<8	p.?::0<cn<8	na::0<cn<8	na::0<cn<8	wt::0<cn<8	wt::0<cn<8	wt::0<cn<8	wt::0<cn<8	wt::nci	wt::0<cn<8	wt::0<cn<8	na::0<cn<8	wt::0<cn<8	wt::0<cn<8	wt::0<cn<8	wt::0<cn<8	na::0<cn<8	wt::0<cn<8	wt::0<cn<8	wt::0<cn<8	wt::0<cn<8	wt::0<cn<8	wt::0<cn<8	wt::0<cn<8	wt::0<cn<8	wt::0<cn<8	wt::0<cn<8	wt::0<cn<8	wt::0<cn<8	wt::0<cn<8	na::0<cn<8	wt::0<cn<8	wt::0<cn<8	na::0<cn<8	wt::0<cn<8	wt::0<cn<8	wt::0<cn<8
CTB-1	949088	blood	B cell lymphoma	0	na::0<cn<8	wt::0<cn<8	wt::0<cn<8	wt::0<cn<8	wt::0<cn<8	wt::0<cn<8	na::0<cn<8	na::0<cn<8	na::0<cn<8	wt::0<cn<8	na::0<cn<8	na::0<cn<8	p.0?::0	wt::0<cn<8	p.?::0	wt::0<cn<8	wt::0<cn<8	wt::0<cn<8	wt::0<cn<8	na::0<cn<8	wt::0<cn<8	wt::0<cn<8	wt::0<cn<8	wt::0<cn<8	na::0<cn<8	wt::0<cn<8	wt::0<cn<8	wt::0<cn<8	wt::0<cn<8	wt::0<cn<8	wt::0<cn<8	wt::0<cn<8	wt::0<cn<8	wt::0<cn<8	wt::0<cn<8	wt::0<cn<8	wt::0<cn<8	wt::0<cn<8	na::0<cn<8	wt::0<cn<8	wt::0<cn<8	na::0<cn<8	wt::0<cn<8	wt::0<cn<8	wt::0<cn<8
CP67-MEL	949092	skin	malignant_melanoma	0	na::0<cn<8	wt::0<cn<8	wt::0<cn<8	p.V600E::0<cn<8	wt::0<cn<8	wt::0<cn<8	na::0<cn<8	na::0<cn<8	na::0<cn<8	wt::0<cn<8	na::0<cn<8	na::0<cn<8	p.0?::0	wt::0<cn<8	p.0?::0	wt::0<cn<8	wt::0<cn<8	wt::0<cn<8	wt::0<cn<8	na::0<cn<8	wt::0<cn<8	wt::0<cn<8	wt::0<cn<8	wt::0<cn<8	na::0<cn<8	wt::0<cn<8	wt::0<cn<8	wt::0<cn<8	wt::0<cn<8	wt::0<cn<8	wt::0<cn<8	wt::0<cn<8	wt::0<cn<8	wt::0<cn<8	wt::0<cn<8	wt::0<cn<8	wt::0<cn<8	wt::0<cn<8	na::0<cn<8	wt::0<cn<8	wt::0<cn<8	na::0<cn<8	wt::0<cn<8	wt::0<cn<8	wt::0<cn<8
M059J	949094	CNS	glioma	0	na::0<cn<8	wt::0<cn<8	wt::0<cn<8	wt::0<cn<8	wt::0<cn<8	wt::0<cn<8	na::0<cn<8	na::0<cn<8	na::0<cn<8	wt::0<cn<8	na::0<cn<8	na::0<cn<8	wt::0<cn<8	wt::0<cn<8	wt::0<cn<8	wt::0<cn<8	wt::0<cn<8	wt::0<cn<8	wt::0<cn<8	na::0<cn<8	wt::0<cn<8	wt::0<cn<8	wt::0<cn<8	wt::0<cn<8	na::0<cn<8	wt::0<cn<8	wt::0<cn<8	wt::0<cn<8	wt::0<cn<8	wt::0<cn<8	wt::0<cn<8	wt::0<cn<8	wt::0<cn<8	wt::0<cn<8	wt::0<cn<8	wt::0<cn<8	wt::0<cn<8	wt::0<cn<8	na::0<cn<8	wt::0<cn<8	wt::0<cn<8	na::0<cn<8	wt::0<cn<8	wt::0<cn<8	wt::0<cn<8
HAL-01	949153	blood	lymphoblastic leukemia	0	na::0<cn<8	wt::0<cn<8	wt::0<cn<8	wt::0<cn<8	wt::0<cn<8	wt::0<cn<8	na::0<cn<8	na::0<cn<8	na::0<cn<8	wt::0<cn<8	na::0<cn<8	na::0<cn<8	p.0?::0	wt::0<cn<8	p.0?::0	wt::0<cn<8	wt::0<cn<8	wt::0<cn<8	wt::0<cn<8	na::0<cn<8	wt::0<cn<8	wt::0<cn<8	wt::0<cn<8	wt::0<cn<8	na::0<cn<8	wt::0<cn<8	wt::0<cn<8	wt::0<cn<8	wt::0<cn<8	wt::0<cn<8	wt::0<cn<8	wt::0<cn<8	wt::0<cn<8	wt::0<cn<8	wt::0<cn<8	wt::0<cn<8	wt::0<cn<8	wt::0<cn<8	na::0<cn<8	wt::0<cn<8	wt::0<cn<8	na::0<cn<8	wt::0<cn<8	wt::0<cn<8	wt::0<cn<8
OMC-1	949154	uterus	cervix	0	na::0<cn<8	wt::0<cn<8	wt::0<cn<8	wt::0<cn<8	wt::0<cn<8	wt::0<cn<8	na::0<cn<8	na::0<cn<8	na::0<cn<8	wt::0<cn<8	na::0<cn<8	na::0<cn<8	wt::0<cn<8	wt::0<cn<8	wt::0<cn<8	wt::0<cn<8	wt::0<cn<8	wt::0<cn<8	wt::0<cn<8	na::0<cn<8	wt::0<cn<8	wt::0<cn<8	wt::0<cn<8	wt::0<cn<8	na::0<cn<8	wt::0<cn<8	wt::0<cn<8	wt::0<cn<8	wt::0<cn<8	wt::0<cn<8	wt::0<cn<8	wt::0<cn<8	wt::0<cn<8	wt::0<cn<8	wt::0<cn<8	wt::0<cn<8	wt::0<cn<8	wt::0<cn<8	na::0<cn<8	wt::0<cn<8	wt::0<cn<8	na::0<cn<8	wt::0<cn<8	wt::0<cn<8	wt::0<cn<8
ES8	949155	bone	Ewings sarcoma	0	na::0<cn<8	wt::0<cn<8	wt::0<cn<8	wt::0<cn<8	wt::0<cn<8	wt::0<cn<8	na::0<cn<8	na::0<cn<8	na::0<cn<8	wt::0<cn<8	na::0<cn<8	na::0<cn<8	p.0?::0	wt::0<cn<8	p.0?::0	wt::0<cn<8	wt::0<cn<8	wt::0<cn<8	wt::0<cn<8	na::0<cn<8	wt::0<cn<8	wt::0<cn<8	wt::0<cn<8	wt::0<cn<8	na::0<cn<8	wt::0<cn<8	wt::0<cn<8	wt::0<cn<8	wt::0<cn<8	wt::0<cn<8	wt::0<cn<8	wt::0<cn<8	wt::0<cn<8	wt::0<cn<8	wt::0<cn<8	wt::0<cn<8	wt::0<cn<8	wt::0<cn<8	na::0<cn<8	wt::0<cn<8	wt::0<cn<8	na::0<cn<8	wt::0<cn<8	wt::0<cn<8	wt::0<cn<8
ES4	949156	bone	Ewings sarcoma	0	na::0<cn<8	wt::0<cn<8	wt::0<cn<8	wt::0<cn<8	wt::0<cn<8	wt::0<cn<8	na::0<cn<8	na::0<cn<8	na::0<cn<8	wt::0<cn<8	na::0<cn<8	na::0<cn<8	p.0?::0	wt::0<cn<8	p.0?::0	wt::0<cn<8	wt::0<cn<8	wt::0<cn<8	wt::0<cn<8	na::0<cn<8	wt::0<cn<8	wt::0<cn<8	wt::0<cn<8	wt::0<cn<8	na::0<cn<8	wt::0<cn<8	wt::0<cn<8	wt::0<cn<8	wt::0<cn<8	wt::0<cn<8	wt::0<cn<8	wt::0<cn<8	wt::0<cn<8	wt::0<cn<8	wt::0<cn<8	wt::0<cn<8	wt::0<cn<8	wt::0<cn<8	na::0<cn<8	wt::0<cn<8	wt::0<cn<8	na::0<cn<8	wt::0<cn<8	wt::0<cn<8	wt::0<cn<8
ES6	949157	bone	Ewings sarcoma	0	na::0<cn<8	wt::0<cn<8	wt::0<cn<8	wt::0<cn<8	wt::0<cn<8	wt::0<cn<8	na::0<cn<8	na::0<cn<8	na::0<cn<8	wt::0<cn<8	na::0<cn<8	na::0<cn<8	wt::0<cn<8	wt::0<cn<8	wt::0<cn<8	wt::0<cn<8	wt::0<cn<8	wt::0<cn<8	wt::0<cn<8	na::0<cn<8	wt::0<cn<8	wt::0<cn<8	wt::0<cn<8	wt::0<cn<8	na::0<cn<8	wt::0<cn<8	wt::0<cn<8	wt::0<cn<8	wt::0<cn<8	wt::0<cn<8	wt::0<cn<8	wt::nci	wt::0<cn<8	wt::0<cn<8	wt::0<cn<8	wt::0<cn<8	wt::0<cn<8	wt::0<cn<8	na::0<cn<8	wt::0<cn<8	wt::0<cn<8	na::0<cn<8	wt::0<cn<8	wt::0<cn<8	wt::0<cn<8
ES1	949158	bone	Ewings sarcoma	0	na::0<cn<8	wt::0<cn<8	wt::0<cn<8	wt::0<cn<8	wt::0<cn<8	wt::0<cn<8	na::0<cn<8	na::0<cn<8	na::0<cn<8	wt::0<cn<8	na::0<cn<8	na::0<cn<8	p.0?::0	wt::0<cn<8	p.0?::0	wt::0<cn<8	wt::0<cn<8	wt::0<cn<8	wt::0<cn<8	na::0<cn<8	wt::0<cn<8	wt::0<cn<8	wt::0<cn<8	wt::0<cn<8	na::0<cn<8	wt::0<cn<8	wt::0<cn<8	wt::0<cn<8	wt::0<cn<8	wt::0<cn<8	wt::0<cn<8	wt::0<cn<8	wt::0<cn<8	wt::0<cn<8	wt::0<cn<8	wt::0<cn<8	wt::0<cn<8	wt::0<cn<8	na::0<cn<8	wt::0<cn<8	wt::0<cn<8	na::0<cn<8	wt::0<cn<8	wt::0<cn<8	wt::0<cn<8
EW-3	949161	bone	Ewings sarcoma	0	na::0<cn<8	wt::0<cn<8	wt::0<cn<8	wt::0<cn<8	wt::0<cn<8	wt::0<cn<8	na::0<cn<8	na::0<cn<8	na::0<cn<8	wt::0<cn<8	na::0<cn<8	na::0<cn<8	wt::0<cn<8	wt::0<cn<8	wt::0<cn<8	wt::0<cn<8	wt::0<cn<8	wt::0<cn<8	wt::0<cn<8	na::0<cn<8	wt::0<cn<8	wt::0<cn<8	wt::0<cn<8	wt::0<cn<8	na::0<cn<8	wt::0<cn<8	wt::0<cn<8	wt::0<cn<8	wt::0<cn<8	wt::0<cn<8	wt::0<cn<8	wt::0<cn<8	wt::0<cn<8	wt::0<cn<8	wt::0<cn<8	wt::0<cn<8	wt::0<cn<8	wt::0<cn<8	na::0<cn<8	wt::0<cn<8	wt::0<cn<8	na::0<cn<8	wt::0<cn<8	wt::0<cn<8	wt::0<cn<8
EW-12	949162	bone	Ewings sarcoma	0	na::0<cn<8	wt::0<cn<8	wt::0<cn<8	wt::0<cn<8	wt::0<cn<8	wt::0<cn<8	na::0<cn<8	na::0<cn<8	na::0<cn<8	wt::0<cn<8	na::0<cn<8	na::0<cn<8	wt::0<cn<8	wt::0<cn<8	wt::0<cn<8	wt::0<cn<8	wt::0<cn<8	wt::0<cn<8	wt::0<cn<8	na::0<cn<8	wt::0<cn<8	wt::0<cn<8	wt::0<cn<8	wt::0<cn<8	na::0<cn<8	wt::0<cn<8	wt::0<cn<8	wt::0<cn<8	wt::0<cn<8	wt::0<cn<8	wt::0<cn<8	wt::0<cn<8	wt::0<cn<8	wt::0<cn<8	wt::0<cn<8	wt::0<cn<8	wt::0<cn<8	wt::0<cn<8	na::0<cn<8	wt::0<cn<8	wt::0<cn<8	na::0<cn<8	wt::0<cn<8	wt::0<cn<8	wt::0<cn<8
EW-1	949163	bone	Ewings sarcoma	0	na::0<cn<8	wt::0<cn<8	wt::0<cn<8	wt::0<cn<8	wt::0<cn<8	wt::0<cn<8	na::0<cn<8	na::0<cn<8	na::0<cn<8	wt::0<cn<8	na::0<cn<8	na::0<cn<8	p.0?::0	wt::0<cn<8	p.0?::0	wt::0<cn<8	wt::0<cn<8	wt::0<cn<8	wt::0<cn<8	na::0<cn<8	wt::0<cn<8	wt::0<cn<8	wt::0<cn<8	wt::0<cn<8	na::0<cn<8	wt::0<cn<8	wt::0<cn<8	wt::0<cn<8	wt::0<cn<8	wt::0<cn<8	wt::0<cn<8	wt::0<cn<8	wt::0<cn<8	wt::0<cn<8	wt::0<cn<8	wt::0<cn<8	wt::0<cn<8	wt::0<cn<8	na::0<cn<8	wt::0<cn<8	wt::0<cn<8	na::0<cn<8	wt::0<cn<8	wt::0<cn<8	wt::>=8
EW-18	949164	bone	Ewings sarcoma	0	na::0<cn<8	wt::0<cn<8	wt::0<cn<8	wt::0<cn<8	wt::0<cn<8	wt::0<cn<8	na::0<cn<8	na::0<cn<8	na::0<cn<8	wt::0<cn<8	na::0<cn<8	na::0<cn<8	wt::0<cn<8	wt::0<cn<8	wt::0<cn<8	wt::0<cn<8	wt::0<cn<8	wt::0<cn<8	wt::0<cn<8	na::0<cn<8	wt::0<cn<8	wt::0<cn<8	wt::0<cn<8	wt::0<cn<8	na::0<cn<8	wt::0<cn<8	wt::0<cn<8	wt::0<cn<8	wt::0<cn<8	wt::0<cn<8	wt::0<cn<8	wt::0<cn<8	wt::0<cn<8	wt::0<cn<8	wt::0<cn<8	wt::0<cn<8	wt::0<cn<8	wt::0<cn<8	na::0<cn<8	wt::0<cn<8	wt::0<cn<8	na::0<cn<8	wt::0<cn<8	wt::0<cn<8	wt::0<cn<8
EW-16	949165	bone	Ewings sarcoma	0	na::0<cn<8	wt::0<cn<8	wt::0<cn<8	wt::0<cn<8	wt::0<cn<8	wt::0<cn<8	na::0<cn<8	na::0<cn<8	na::0<cn<8	wt::0<cn<8	na::0<cn<8	na::0<cn<8	p.0?::0	wt::0<cn<8	p.0?::0	wt::0<cn<8	wt::0<cn<8	wt::0<cn<8	wt::0<cn<8	na::0<cn<8	wt::0<cn<8	wt::0<cn<8	wt::0<cn<8	wt::0<cn<8	na::0<cn<8	wt::0<cn<8	wt::0<cn<8	wt::0<cn<8	wt::0<cn<8	wt::0<cn<8	wt::0<cn<8	wt::0<cn<8	wt::0<cn<8	wt::0<cn<8	wt::0<cn<8	wt::0<cn<8	wt::0<cn<8	wt::0<cn<8	na::0<cn<8	wt::0<cn<8	wt::0<cn<8	na::0<cn<8	wt::0<cn<8	wt::0<cn<8	wt::0<cn<8
EW-13	949166	bone	Ewings sarcoma	0	na::0<cn<8	wt::0<cn<8	wt::0<cn<8	wt::0<cn<8	wt::0<cn<8	wt::0<cn<8	na::0<cn<8	na::0<cn<8	na::0<cn<8	wt::0<cn<8	na::0<cn<8	na::0<cn<8	wt::0<cn<8	wt::0<cn<8	wt::0<cn<8	wt::0<cn<8	wt::0<cn<8	wt::0<cn<8	wt::0<cn<8	na::0<cn<8	wt::0<cn<8	wt::0<cn<8	wt::0<cn<8	wt::0<cn<8	na::0<cn<8	wt::0<cn<8	wt::0<cn<8	wt::0<cn<8	wt::0<cn<8	wt::0<cn<8	wt::0<cn<8	wt::0<cn<8	wt::0<cn<8	wt::0<cn<8	wt::0<cn<8	wt::0<cn<8	wt::0<cn<8	wt::0<cn<8	na::0<cn<8	wt::0<cn<8	wt::0<cn<8	na::0<cn<8	wt::0<cn<8	wt::0<cn<8	wt::0<cn<8
EW-22	949167	bone	Ewings sarcoma	0	na::0<cn<8	wt::0<cn<8	wt::0<cn<8	wt::0<cn<8	wt::0<cn<8	wt::0<cn<8	na::0<cn<8	na::0<cn<8	na::0<cn<8	wt::0<cn<8	na::0<cn<8	na::0<cn<8	wt::0<cn<8	wt::0<cn<8	wt::0<cn<8	wt::0<cn<8	wt::0<cn<8	wt::0<cn<8	wt::0<cn<8	na::0<cn<8	wt::0<cn<8	wt::0<cn<8	wt::0<cn<8	wt::0<cn<8	na::0<cn<8	wt::0<cn<8	wt::0<cn<8	wt::0<cn<8	wt::0<cn<8	wt::0<cn<8	wt::0<cn<8	wt::0<cn<8	wt::0<cn<8	wt::0<cn<8	wt::0<cn<8	wt::0<cn<8	wt::0<cn<8	wt::0<cn<8	na::0<cn<8	wt::0<cn<8	wt::0<cn<8	na::0<cn<8	wt::0<cn<8	wt::0<cn<8	wt::0<cn<8
EW-24	949168	bone	Ewings sarcoma	0	na::0<cn<8	wt::0<cn<8	wt::0<cn<8	wt::0<cn<8	wt::0<cn<8	wt::0<cn<8	na::0<cn<8	na::0<cn<8	na::0<cn<8	wt::0<cn<8	na::0<cn<8	na::0<cn<8	wt::0<cn<8	wt::0<cn<8	wt::0<cn<8	wt::0<cn<8	wt::0<cn<8	wt::0<cn<8	wt::nci	na::0<cn<8	wt::0<cn<8	wt::0<cn<8	wt::0<cn<8	wt::0<cn<8	na::0<cn<8	wt::0<cn<8	wt::0<cn<8	wt::0<cn<8	wt::0<cn<8	wt::0<cn<8	wt::0<cn<8	wt::0<cn<8	wt::0<cn<8	wt::0<cn<8	wt::0<cn<8	wt::0<cn<8	wt::0<cn<8	wt::0<cn<8	na::0<cn<8	wt::0<cn<8	wt::0<cn<8	na::0<cn<8	wt::0<cn<8	wt::0<cn<8	wt::0<cn<8
LAN-6	949170	CNS	neuroblastoma	0	na::0<cn<8	wt::0<cn<8	wt::0<cn<8	wt::0<cn<8	wt::0<cn<8	wt::0<cn<8	na::0<cn<8	na::0<cn<8	na::0<cn<8	wt::0<cn<8	na::0<cn<8	na::0<cn<8	p.0?::0	wt::0<cn<8	p.0?::0	wt::0<cn<8	wt::0<cn<8	wt::0<cn<8	wt::0<cn<8	na::0<cn<8	wt::0<cn<8	wt::0<cn<8	wt::0<cn<8	wt::0<cn<8	na::0<cn<8	wt::0<cn<8	wt::0<cn<8	wt::0<cn<8	wt::0<cn<8	wt::0<cn<8	wt::0<cn<8	wt::0<cn<8	wt::0<cn<8	wt::0<cn<8	wt::0<cn<8	wt::0<cn<8	p.G12C::0<cn<8	wt::0<cn<8	na::0<cn<8	wt::0<cn<8	wt::0<cn<8	na::0<cn<8	wt::0<cn<8	wt::0<cn<8	wt::0<cn<8
NB10	949171	CNS	neuroblastoma	0	na::0<cn<8	wt::0<cn<8	wt::0<cn<8	wt::0<cn<8	wt::0<cn<8	wt::0<cn<8	na::0<cn<8	na::0<cn<8	na::0<cn<8	wt::0<cn<8	na::0<cn<8	na::0<cn<8	wt::0<cn<8	wt::0<cn<8	wt::0<cn<8	wt::0<cn<8	wt::0<cn<8	wt::0<cn<8	wt::0<cn<8	na::0<cn<8	wt::0<cn<8	wt::0<cn<8	wt::0<cn<8	wt::0<cn<8	na::0<cn<8	wt::0<cn<8	wt::0<cn<8	wt::0<cn<8	wt::0<cn<8	wt::0<cn<8	wt::0<cn<8	wt::0<cn<8	wt::0<cn<8	wt::0<cn<8	wt::0<cn<8	wt::0<cn<8	wt::0<cn<8	wt::0<cn<8	na::0<cn<8	wt::0<cn<8	wt::0<cn<8	na::0<cn<8	wt::0<cn<8	wt::0<cn<8	wt::0<cn<8
NB12	949172	CNS	neuroblastoma	0	na::0<cn<8	wt::0<cn<8	wt::0<cn<8	wt::0<cn<8	wt::0<cn<8	wt::0<cn<8	na::0<cn<8	na::0<cn<8	na::0<cn<8	wt::0<cn<8	na::0<cn<8	na::0<cn<8	wt::0<cn<8	wt::0<cn<8	wt::0<cn<8	wt::0<cn<8	wt::0<cn<8	wt::0<cn<8	wt::0<cn<8	na::0<cn<8	wt::0<cn<8	wt::0<cn<8	wt::0<cn<8	wt::0<cn<8	na::0<cn<8	wt::0<cn<8	wt::0<cn<8	wt::0<cn<8	wt::0<cn<8	wt::0<cn<8	wt::0<cn<8	wt::0<cn<8	wt::0<cn<8	wt::0<cn<8	wt::0<cn<8	wt::0<cn<8	wt::0<cn<8	wt::0<cn<8	na::0<cn<8	wt::0<cn<8	wt::0<cn<8	na::0<cn<8	wt::0<cn<8	wt::0<cn<8	wt::>=8
NB6	949173	CNS	neuroblastoma	0	na::0<cn<8	wt::0<cn<8	wt::0<cn<8	wt::0<cn<8	wt::0<cn<8	wt::0<cn<8	na::0<cn<8	na::0<cn<8	na::0<cn<8	wt::0<cn<8	na::0<cn<8	na::0<cn<8	wt::0<cn<8	wt::0<cn<8	wt::0<cn<8	wt::0<cn<8	wt::0<cn<8	wt::0<cn<8	wt::0<cn<8	na::0<cn<8	wt::0<cn<8	wt::0<cn<8	wt::0<cn<8	wt::0<cn<8	na::0<cn<8	wt::0<cn<8	wt::0<cn<8	wt::0<cn<8	wt::0<cn<8	wt::0<cn<8	wt::0<cn<8	wt::0<cn<8	wt::0<cn<8	wt::0<cn<8	wt::0<cn<8	wt::0<cn<8	wt::0<cn<8	wt::0<cn<8	na::0<cn<8	wt::0<cn<8	wt::0<cn<8	na::0<cn<8	wt::0<cn<8	wt::0<cn<8	wt::0<cn<8
NB7	949174	CNS	neuroblastoma	0	na::0<cn<8	wt::0<cn<8	wt::0<cn<8	wt::0<cn<8	wt::0<cn<8	wt::0<cn<8	na::0<cn<8	na::0<cn<8	na::0<cn<8	wt::0<cn<8	na::0<cn<8	na::0<cn<8	wt::0<cn<8	wt::0<cn<8	wt::0<cn<8	wt::0<cn<8	wt::0<cn<8	wt::0<cn<8	wt::0<cn<8	na::0<cn<8	wt::0<cn<8	wt::0<cn<8	wt::0<cn<8	wt::0<cn<8	na::0<cn<8	wt::0<cn<8	wt::0<cn<8	wt::0<cn<8	wt::0<cn<8	wt::0<cn<8	wt::0<cn<8	wt::0<cn<8	wt::0<cn<8	wt::0<cn<8	wt::0<cn<8	wt::0<cn<8	wt::0<cn<8	wt::0<cn<8	na::0<cn<8	wt::0<cn<8	wt::0<cn<8	na::0<cn<8	wt::0<cn<8	wt::0<cn<8	wt::0<cn<8
NB17	949175	CNS	neuroblastoma	0	na::0<cn<8	wt::0<cn<8	wt::0<cn<8	wt::0<cn<8	wt::0<cn<8	wt::0<cn<8	na::0<cn<8	na::0<cn<8	na::0<cn<8	wt::0<cn<8	na::0<cn<8	na::0<cn<8	wt::0<cn<8	wt::0<cn<8	wt::0<cn<8	wt::0<cn<8	wt::0<cn<8	wt::0<cn<8	wt::0<cn<8	na::0<cn<8	wt::0<cn<8	wt::0<cn<8	wt::0<cn<8	wt::0<cn<8	na::0<cn<8	wt::0<cn<8	wt::0<cn<8	wt::0<cn<8	wt::0<cn<8	wt::0<cn<8	wt::0<cn<8	wt::0<cn<8	wt::0<cn<8	wt::0<cn<8	wt::0<cn<8	wt::0<cn<8	wt::0<cn<8	wt::0<cn<8	na::0<cn<8	wt::0<cn<8	wt::0<cn<8	na::0<cn<8	wt::0<cn<8	wt::0<cn<8	wt::0<cn<8
NB5	949176	CNS	neuroblastoma	0	na::0<cn<8	wt::0<cn<8	wt::0<cn<8	wt::0<cn<8	wt::0<cn<8	wt::0<cn<8	na::0<cn<8	na::0<cn<8	na::0<cn<8	wt::0<cn<8	na::0<cn<8	na::0<cn<8	wt::0<cn<8	wt::0<cn<8	wt::0<cn<8	wt::0<cn<8	wt::0<cn<8	wt::0<cn<8	wt::0<cn<8	na::0<cn<8	wt::0<cn<8	wt::0<cn<8	wt::0<cn<8	wt::0<cn<8	na::0<cn<8	wt::0<cn<8	wt::0<cn<8	wt::0<cn<8	wt::0<cn<8	wt::0<cn<8	wt::0<cn<8	wt::0<cn<8	wt::0<cn<8	wt::0<cn<8	wt::0<cn<8	wt::0<cn<8	wt::0<cn<8	wt::0<cn<8	na::0<cn<8	wt::0<cn<8	wt::0<cn<8	na::0<cn<8	wt::0<cn<8	wt::0<cn<8	wt::0<cn<8
NB13	949177	CNS	neuroblastoma	0	na::0<cn<8	wt::0<cn<8	wt::0<cn<8	wt::0<cn<8	wt::0<cn<8	wt::0<cn<8	na::0<cn<8	na::0<cn<8	na::0<cn<8	wt::0<cn<8	na::0<cn<8	na::0<cn<8	wt::0<cn<8	wt::0<cn<8	wt::0<cn<8	wt::0<cn<8	wt::0<cn<8	wt::0<cn<8	wt::0<cn<8	na::0<cn<8	wt::0<cn<8	wt::0<cn<8	wt::0<cn<8	wt::0<cn<8	na::0<cn<8	wt::0<cn<8	wt::0<cn<8	wt::0<cn<8	wt::0<cn<8	wt::0<cn<8	wt::0<cn<8	wt::0<cn<8	wt::0<cn<8	wt::0<cn<8	wt::0<cn<8	wt::0<cn<8	wt::0<cn<8	wt::0<cn<8	na::0<cn<8	wt::0<cn<8	wt::0<cn<8	na::0<cn<8	wt::0<cn<8	wt::0<cn<8	wt::0<cn<8
NB14	949178	CNS	neuroblastoma	0	na::0<cn<8	p.F1174L::0<cn<8	wt::0<cn<8	wt::0<cn<8	wt::0<cn<8	wt::0<cn<8	na::0<cn<8	na::0<cn<8	na::0<cn<8	wt::0<cn<8	na::0<cn<8	na::0<cn<8	wt::0<cn<8	wt::0<cn<8	wt::0<cn<8	wt::0<cn<8	wt::0<cn<8	wt::0<cn<8	wt::0<cn<8	na::0<cn<8	wt::0<cn<8	wt::0<cn<8	wt::0<cn<8	wt::0<cn<8	na::0<cn<8	wt::0<cn<8	wt::0<cn<8	wt::0<cn<8	wt::0<cn<8	wt::0<cn<8	wt::0<cn<8	wt::0<cn<8	wt::0<cn<8	wt::0<cn<8	wt::0<cn<8	wt::0<cn<8	wt::0<cn<8	wt::0<cn<8	na::0<cn<8	wt::0<cn<8	wt::0<cn<8	na::0<cn<8	wt::0<cn<8	wt::0<cn<8	wt::0<cn<8
RH-1	971773	soft tissue	rhabdomyosarcoma (putative Ewing's)	0	na::0<cn<8	wt::0<cn<8	wt::0<cn<8	wt::0<cn<8	wt::0<cn<8	wt::0<cn<8	na::0<cn<8	na::0<cn<8	na::0<cn<8	wt::0<cn<8	na::0<cn<8	na::0<cn<8	wt::0<cn<8	wt::0<cn<8	wt::0<cn<8	wt::0<cn<8	wt::0<cn<8	wt::0<cn<8	wt::0<cn<8	na::0<cn<8	wt::0<cn<8	wt::0<cn<8	wt::0<cn<8	wt::0<cn<8	na::0<cn<8	wt::0<cn<8	wt::0<cn<8	wt::0<cn<8	wt::0<cn<8	wt::0<cn<8	wt::0<cn<8	wt::0<cn<8	wt::0<cn<8	wt::nci	wt::0<cn<8	wt::0<cn<8	wt::0<cn<8	wt::0<cn<8	na::0<cn<8	wt::0<cn<8	wt::0<cn<8	na::0<cn<8	wt::0<cn<8	wt::0<cn<8	wt::0<cn<8
MZ2-MEL	971777	skin	malignant_melanoma	0	na::0<cn<8	wt::0<cn<8	wt::0<cn<8	wt::0<cn<8	wt::0<cn<8	wt::0<cn<8	na::0<cn<8	na::0<cn<8	na::0<cn<8	wt::0<cn<8	na::0<cn<8	na::0<cn<8	p.0?::0	wt::0<cn<8	p.0?::0	wt::0<cn<8	wt::0<cn<8	wt::0<cn<8	wt::0<cn<8	na::0<cn<8	wt::0<cn<8	wt::0<cn<8	wt::0<cn<8	wt::0<cn<8	na::0<cn<8	wt::0<cn<8	wt::0<cn<8	wt::0<cn<8	wt::0<cn<8	wt::0<cn<8	wt::0<cn<8	wt::0<cn<8	wt::0<cn<8	wt::0<cn<8	wt::0<cn<8	wt::0<cn<8	wt::0<cn<8	wt::0<cn<8	na::0<cn<8	wt::0<cn<8	wt::0<cn<8	na::0<cn<8	wt::0<cn<8	wt::0<cn<8	wt::0<cn<8
[truncated: 1,611 more columns]
